# Supplementary material for: Use of Community Science Data to Assess Factors Associated With Diamond‐Backed Terrapin (Malaclemys terrapin) Sightings in Coastal Marshes of Southeastern North Carolina, USA
Source: Ecol Evol. 2025 Jun 17;15(6):e71526. doi: 10.1002/ece3.71526 (PMC12173834; doi:10.1002/ece3.71526)
Supplement: Supplementary file 1 — Appendix S1. [file ECE3-15-e71526-s003.csv]

	terrapins	route	grid	survey	time	am.pm	julian	date	month	season	individuals	sighting	habitat	air.temp	distance	lat	long	X	Y
1	NT	CMS	1	1	8:00	AM	124	4-May	May	Spr	0	0	Mud	23.65208333	186.15	34.14373772	-77.85641902	236620.3467	3781780.23
2	NT	CMS	1	2	7:32	AM	138	18-May	May	Spr	0	0	Mud	24.94653125	186.15	34.14373772	-77.85641902	236620.3467	3781780.23
3	NT	CMS	1	3	8:19	AM	139	19-May	May	Spr	0	0	Mud	25.44751042	186.15	34.14373772	-77.85641902	236620.3467	3781780.23
4	NT	CMS	1	4	9:57	AM	141	21-May	May	Spr	0	0	Mud	26.22	186.15	34.14373772	-77.85641902	236620.3467	3781780.23
5	NT	CMS	1	5	7:40	AM	155	4-Jun	Jun	Spr	0	0	Mud	26.23233333	186.15	34.14373772	-77.85641902	236620.3467	3781780.23
6	NT	CMS	1	6	10:20	AM	158	7-Jun	Jun	Spr	0	0	Mud	25.97405208	186.15	34.14373772	-77.85641902	236620.3467	3781780.23
7	NT	CMS	1	7	17:10	PM	165	14-Jun	Jun	Spr	0	0	Mud	24.78561458	186.15	34.14373772	-77.85641902	236620.3467	3781780.23
8	NT	CMS	1	8	18:00	PM	166	15-Jun	Jun	Spr	0	0	Mud	24.76908333	186.15	34.14373772	-77.85641902	236620.3467	3781780.23
9	NT	CMS	1	9	7:45	AM	169	18-Jun	Jun	Spr	0	0	Mud	28.55813542	186.15	34.14373772	-77.85641902	236620.3467	3781780.23
10	NT	CMS	1	10	8:30	AM	170	19-Jun	Jun	Spr	0	0	Mud	29.05126042	186.15	34.14373772	-77.85641902	236620.3467	3781780.23
11	NT	CMS	1	11	11:00	AM	173	22-Jun	Jun	Spr	0	0	Mud	27.37678125	186.15	34.14373772	-77.85641902	236620.3467	3781780.23
12	NT	CMS	1	12	13:10	PM	176	25-Jun	Jun	Spr	0	0	Mud	28.76210417	186.15	34.14373772	-77.85641902	236620.3467	3781780.23
13	NT	CMS	1	13	14:50	PM	178	27-Jun	Jun	Spr	0	0	Mud	29.73161458	186.15	34.14373772	-77.85641902	236620.3467	3781780.23
14	NT	CMS	1	14	6:30	AM	183	2-Jul	Jul	Sum	0	0	Mud	29.47958333	186.15	34.14373772	-77.85641902	236620.3467	3781780.23
15	NT	CMS	1	15	7:15	AM	183	2-Jul	Jul	Sum	0	0	Mud	28.53113542	186.15	34.14373772	-77.85641902	236620.3467	3781780.23
16	NT	CMS	1	16	17:40	PM	195	14-Jul	Jul	Sum	0	0	Mud	34.13572	186.15	34.14373772	-77.85641902	236620.3467	3781780.23
17	NT	CMS	1	17	6:00	AM	196	15-Jul	Jul	Sum	0	0	Mud	34.13644	186.15	34.14373772	-77.85641902	236620.3467	3781780.23
18	NT	CMS	1	18	6:40	AM	197	16-Jul	Jul	Sum	0	0	Mud	30.49569792	186.15	34.14373772	-77.85641902	236620.3467	3781780.23
19	NT	CMS	1	19	7:20	AM	198	17-Jul	Jul	Sum	0	0	Mud	30.6433125	186.15	34.14373772	-77.85641902	236620.3467	3781780.23
20	NT	CMS	1	20	8:00	AM	199	18-Jul	Jul	Sum	0	0	Mud	30.436125	186.15	34.14373772	-77.85641902	236620.3467	3781780.23
21	NT	CMS	1	21	12:20	PM	205	24-Jul	Jul	Sum	0	0	Mud	24.7152708	186.15	34.14373772	-77.85641902	236620.3467	3781780.23
22	NT	CMS	1	22	16:00	PM	209	28-Jul	Jul	Sum	0	0	Mud	27.84802083	186.15	34.14373772	-77.85641902	236620.3467	3781780.23
23	NT	CMS	1	23	16:15	PM	210	29-Jul	Jul	Sum	0	0	Mud	28.2296875	186.15	34.14373772	-77.85641902	236620.3467	3781780.23
24	NT	CMS	1	24	18:00	PM	212	31-Jul	Jul	Sum	0	0	Mud	29.28764583	186.15	34.14373772	-77.85641902	236620.3467	3781780.23
25	NT	CMS	1	25	10:20	AM	232	20-Aug	Aug	Sum	0	0	Mud	29.49013542	186.15	34.14373772	-77.85641902	236620.3467	3781780.23
26	NT	CMS	1	26	17:20	PM	240	28-Aug	Aug	Sum	0	0	Mud	28.22386458	186.15	34.14373772	-77.85641902	236620.3467	3781780.23
27	NT	CMS	1	27	6:40	AM	242	30-Aug	Aug	Sum	0	0	Mud	28.55140625	186.15	34.14373772	-77.85641902	236620.3467	3781780.23
28	NT	CMS	1	28	7:30	AM	243	31-Aug	Aug	Sum	0	0	Mud	27.908875	186.15	34.14373772	-77.85641902	236620.3467	3781780.23
29	NT	CMS	1	29	5:30	AM	254	11-Sep	Sep	Fall	0	0	Mud	29.12091667	186.15	34.14373772	-77.85641902	236620.3467	3781780.23
30	NT	CMS	1	30	7:45	AM	258	15-Sep	Sep	Fall	0	0	Mud	28.96096875	186.15	34.14373772	-77.85641902	236620.3467	3781780.23
31	NT	CMS	1	31	12:00	PM	264	21-Sep	Sep	Fall	0	0	Mud	24.54764583	186.15	34.14373772	-77.85641902	236620.3467	3781780.23
32	NT	CMS	1	32	15:00	PM	267	24-Sep	Sep	Fall	0	0	Mud	24.54764583	186.15	34.14373772	-77.85641902	236620.3467	3781780.23
33	NT	CMS	1	33	7:15	AM	272	29-Sep	Sep	Fall	0	0	Mud	28.08547917	186.15	34.14373772	-77.85641902	236620.3467	3781780.23
34	NT	CMS	1	34	11:45	AM	277	4-Oct	Oct	Fall	0	0	Mud	27.73998958	186.15	34.14373772	-77.85641902	236620.3467	3781780.23
35	NT	CMS	1	35	9:55	AM	291	18-Oct	Oct	Fall	0	0	Mud	19.16932292	186.15	34.14373772	-77.85641902	236620.3467	3781780.23
36	NT	CMS	1	36	14:40	PM	296	23-Oct	Oct	Fall	0	0	Mud	21.22984375	186.15	34.14373772	-77.85641902	236620.3467	3781780.23
37	NT	CMS	1	37	16:20	PM	298	25-Oct	Oct	Fall	0	0	Mud	21.962125	186.15	34.14373772	-77.85641902	236620.3467	3781780.23
39	NT	CMS	2	1	8:00	AM	124	4-May	May	Spr	0	0	Sand	23.65208333	113.35	34.1432974	-77.85750938	236518.4093	3781734.202
40	NT	CMS	2	2	7:32	AM	138	18-May	May	Spr	0	0	Sand	24.94653125	113.35	34.1432974	-77.85750938	236518.4093	3781734.202
41	NT	CMS	2	3	8:19	AM	139	19-May	May	Spr	0	0	Sand	25.44751042	113.35	34.1432974	-77.85750938	236518.4093	3781734.202
42	NT	CMS	2	4	9:57	AM	141	21-May	May	Spr	0	0	Sand	26.22	113.35	34.1432974	-77.85750938	236518.4093	3781734.202
43	NT	CMS	2	5	7:40	AM	155	4-Jun	Jun	Spr	0	0	Sand	26.23233333	113.35	34.1432974	-77.85750938	236518.4093	3781734.202
44	NT	CMS	2	6	10:20	AM	158	7-Jun	Jun	Spr	0	0	Sand	25.97405208	113.35	34.1432974	-77.85750938	236518.4093	3781734.202
45	NT	CMS	2	7	17:10	PM	165	14-Jun	Jun	Spr	0	0	Sand	24.78561458	113.35	34.1432974	-77.85750938	236518.4093	3781734.202
46	NT	CMS	2	8	18:00	PM	166	15-Jun	Jun	Spr	0	0	Sand	24.76908333	113.35	34.1432974	-77.85750938	236518.4093	3781734.202
47	NT	CMS	2	9	7:45	AM	169	18-Jun	Jun	Spr	0	0	Sand	28.55813542	113.35	34.1432974	-77.85750938	236518.4093	3781734.202
48	NT	CMS	2	10	8:30	AM	170	19-Jun	Jun	Spr	0	0	Sand	29.05126042	113.35	34.1432974	-77.85750938	236518.4093	3781734.202
49	NT	CMS	2	11	11:00	AM	173	22-Jun	Jun	Spr	0	0	Sand	27.37678125	113.35	34.1432974	-77.85750938	236518.4093	3781734.202
50	NT	CMS	2	12	13:10	PM	176	25-Jun	Jun	Spr	0	0	Sand	28.76210417	113.35	34.1432974	-77.85750938	236518.4093	3781734.202
51	NT	CMS	2	13	14:50	PM	178	27-Jun	Jun	Spr	0	0	Sand	29.73161458	113.35	34.1432974	-77.85750938	236518.4093	3781734.202
52	NT	CMS	2	14	6:30	AM	183	2-Jul	Jul	Sum	0	0	Sand	29.47958333	113.35	34.1432974	-77.85750938	236518.4093	3781734.202
53	NT	CMS	2	15	7:15	AM	183	2-Jul	Jul	Sum	0	0	Sand	28.53113542	113.35	34.1432974	-77.85750938	236518.4093	3781734.202
54	NT	CMS	2	16	17:40	PM	195	14-Jul	Jul	Sum	0	0	Sand	34.13572	113.35	34.1432974	-77.85750938	236518.4093	3781734.202
55	NT	CMS	2	17	6:00	AM	196	15-Jul	Jul	Sum	0	0	Sand	34.13644	113.35	34.1432974	-77.85750938	236518.4093	3781734.202
56	NT	CMS	2	18	6:40	AM	197	16-Jul	Jul	Sum	0	0	Sand	30.49569792	113.35	34.1432974	-77.85750938	236518.4093	3781734.202
57	NT	CMS	2	19	7:20	AM	198	17-Jul	Jul	Sum	0	0	Sand	30.6433125	113.35	34.1432974	-77.85750938	236518.4093	3781734.202
58	NT	CMS	2	20	8:00	AM	199	18-Jul	Jul	Sum	0	0	Sand	30.436125	113.35	34.1432974	-77.85750938	236518.4093	3781734.202
59	NT	CMS	2	21	12:20	PM	205	24-Jul	Jul	Sum	0	0	Sand	24.7152708	113.35	34.1432974	-77.85750938	236518.4093	3781734.202
60	NT	CMS	2	22	16:00	PM	209	28-Jul	Jul	Sum	0	0	Sand	27.84802083	113.35	34.1432974	-77.85750938	236518.4093	3781734.202
61	NT	CMS	2	23	16:15	PM	210	29-Jul	Jul	Sum	0	0	Sand	28.2296875	113.35	34.1432974	-77.85750938	236518.4093	3781734.202
62	NT	CMS	2	24	18:00	PM	212	31-Jul	Jul	Sum	0	0	Sand	29.28764583	113.35	34.1432974	-77.85750938	236518.4093	3781734.202
63	NT	CMS	2	25	10:20	AM	232	20-Aug	Aug	Sum	0	0	Sand	29.49013542	113.35	34.1432974	-77.85750938	236518.4093	3781734.202
64	NT	CMS	2	26	17:20	PM	240	28-Aug	Aug	Sum	0	0	Sand	28.22386458	113.35	34.1432974	-77.85750938	236518.4093	3781734.202
65	NT	CMS	2	27	6:40	AM	242	30-Aug	Aug	Sum	0	0	Sand	28.55140625	113.35	34.1432974	-77.85750938	236518.4093	3781734.202
66	NT	CMS	2	28	7:30	AM	243	31-Aug	Aug	Sum	0	0	Sand	27.908875	113.35	34.1432974	-77.85750938	236518.4093	3781734.202
67	NT	CMS	2	29	5:30	AM	254	11-Sep	Sep	Fall	0	0	Sand	29.12091667	113.35	34.1432974	-77.85750938	236518.4093	3781734.202
68	NT	CMS	2	30	7:45	AM	258	15-Sep	Sep	Fall	0	0	Sand	28.96096875	113.35	34.1432974	-77.85750938	236518.4093	3781734.202
69	NT	CMS	2	31	12:00	PM	264	21-Sep	Sep	Fall	0	0	Sand	24.54764583	113.35	34.1432974	-77.85750938	236518.4093	3781734.202
70	NT	CMS	2	32	15:00	PM	267	24-Sep	Sep	Fall	0	0	Sand	24.54764583	113.35	34.1432974	-77.85750938	236518.4093	3781734.202
71	NT	CMS	2	33	7:15	AM	272	29-Sep	Sep	Fall	0	0	Sand	28.08547917	113.35	34.1432974	-77.85750938	236518.4093	3781734.202
72	NT	CMS	2	34	11:45	AM	277	4-Oct	Oct	Fall	0	0	Sand	27.73998958	113.35	34.1432974	-77.85750938	236518.4093	3781734.202
73	NT	CMS	2	35	9:55	AM	291	18-Oct	Oct	Fall	0	0	Sand	19.16932292	113.35	34.1432974	-77.85750938	236518.4093	3781734.202
74	NT	CMS	2	36	14:40	PM	296	23-Oct	Oct	Fall	0	0	Sand	21.22984375	113.35	34.1432974	-77.85750938	236518.4093	3781734.202
75	NT	CMS	2	37	16:20	PM	298	25-Oct	Oct	Fall	0	0	Sand	21.962125	113.35	34.1432974	-77.85750938	236518.4093	3781734.202
77	NT	CMS	3	1	8:00	AM	124	4-May	May	Spr	0	0	Sand	23.65208333	153.85	34.14329222	-77.85696732	236568.3902	3781732.227
78	NT	CMS	3	2	7:32	AM	138	18-May	May	Spr	0	0	Sand	24.94653125	153.85	34.14329222	-77.85696732	236568.3902	3781732.227
79	NT	CMS	3	3	8:19	AM	139	19-May	May	Spr	0	0	Sand	25.44751042	153.85	34.14329222	-77.85696732	236568.3902	3781732.227
80	NT	CMS	3	4	9:57	AM	141	21-May	May	Spr	0	0	Sand	26.22	153.85	34.14329222	-77.85696732	236568.3902	3781732.227
81	NT	CMS	3	5	7:40	AM	155	4-Jun	Jun	Spr	0	0	Sand	26.23233333	153.85	34.14329222	-77.85696732	236568.3902	3781732.227
82	NT	CMS	3	6	10:20	AM	158	7-Jun	Jun	Spr	0	0	Sand	25.97405208	153.85	34.14329222	-77.85696732	236568.3902	3781732.227
83	NT	CMS	3	7	17:10	PM	165	14-Jun	Jun	Spr	0	0	Sand	24.78561458	153.85	34.14329222	-77.85696732	236568.3902	3781732.227
84	NT	CMS	3	8	18:00	PM	166	15-Jun	Jun	Spr	0	0	Sand	24.76908333	153.85	34.14329222	-77.85696732	236568.3902	3781732.227
85	NT	CMS	3	9	7:45	AM	169	18-Jun	Jun	Spr	0	0	Sand	28.55813542	153.85	34.14329222	-77.85696732	236568.3902	3781732.227
86	NT	CMS	3	10	8:30	AM	170	19-Jun	Jun	Spr	0	0	Sand	29.05126042	153.85	34.14329222	-77.85696732	236568.3902	3781732.227
87	NT	CMS	3	11	11:00	AM	173	22-Jun	Jun	Spr	0	0	Sand	27.37678125	153.85	34.14329222	-77.85696732	236568.3902	3781732.227
88	NT	CMS	3	12	13:10	PM	176	25-Jun	Jun	Spr	0	0	Sand	28.76210417	153.85	34.14329222	-77.85696732	236568.3902	3781732.227
89	NT	CMS	3	13	14:50	PM	178	27-Jun	Jun	Spr	0	0	Sand	29.73161458	153.85	34.14329222	-77.85696732	236568.3902	3781732.227
90	NT	CMS	3	14	6:30	AM	183	2-Jul	Jul	Sum	0	0	Sand	29.47958333	153.85	34.14329222	-77.85696732	236568.3902	3781732.227
91	NT	CMS	3	15	7:15	AM	183	2-Jul	Jul	Sum	0	0	Sand	28.53113542	153.85	34.14329222	-77.85696732	236568.3902	3781732.227
92	NT	CMS	3	16	17:40	PM	195	14-Jul	Jul	Sum	0	0	Sand	34.13572	153.85	34.14329222	-77.85696732	236568.3902	3781732.227
93	NT	CMS	3	17	6:00	AM	196	15-Jul	Jul	Sum	0	0	Sand	34.13644	153.85	34.14329222	-77.85696732	236568.3902	3781732.227
94	NT	CMS	3	18	6:40	AM	197	16-Jul	Jul	Sum	0	0	Sand	30.49569792	153.85	34.14329222	-77.85696732	236568.3902	3781732.227
95	NT	CMS	3	19	7:20	AM	198	17-Jul	Jul	Sum	0	0	Sand	30.6433125	153.85	34.14329222	-77.85696732	236568.3902	3781732.227
96	NT	CMS	3	20	8:00	AM	199	18-Jul	Jul	Sum	0	0	Sand	30.436125	153.85	34.14329222	-77.85696732	236568.3902	3781732.227
97	NT	CMS	3	21	12:20	PM	205	24-Jul	Jul	Sum	0	0	Sand	24.7152708	153.85	34.14329222	-77.85696732	236568.3902	3781732.227
98	NT	CMS	3	22	16:00	PM	209	28-Jul	Jul	Sum	0	0	Sand	27.84802083	153.85	34.14329222	-77.85696732	236568.3902	3781732.227
99	NT	CMS	3	23	16:15	PM	210	29-Jul	Jul	Sum	0	0	Sand	28.2296875	153.85	34.14329222	-77.85696732	236568.3902	3781732.227
100	NT	CMS	3	24	18:00	PM	212	31-Jul	Jul	Sum	0	0	Sand	29.28764583	153.85	34.14329222	-77.85696732	236568.3902	3781732.227
101	NT	CMS	3	25	10:20	AM	232	20-Aug	Aug	Sum	0	0	Sand	29.49013542	153.85	34.14329222	-77.85696732	236568.3902	3781732.227
102	NT	CMS	3	26	17:20	PM	240	28-Aug	Aug	Sum	0	0	Sand	28.22386458	153.85	34.14329222	-77.85696732	236568.3902	3781732.227
103	NT	CMS	3	27	6:40	AM	242	30-Aug	Aug	Sum	0	0	Sand	28.55140625	153.85	34.14329222	-77.85696732	236568.3902	3781732.227
104	NT	CMS	3	28	7:30	AM	243	31-Aug	Aug	Sum	0	0	Sand	27.908875	153.85	34.14329222	-77.85696732	236568.3902	3781732.227
105	NT	CMS	3	29	5:30	AM	254	11-Sep	Sep	Fall	0	0	Sand	29.12091667	153.85	34.14329222	-77.85696732	236568.3902	3781732.227
106	NT	CMS	3	30	7:45	AM	258	15-Sep	Sep	Fall	0	0	Sand	28.96096875	153.85	34.14329222	-77.85696732	236568.3902	3781732.227
107	NT	CMS	3	31	12:00	PM	264	21-Sep	Sep	Fall	0	0	Sand	24.54764583	153.85	34.14329222	-77.85696732	236568.3902	3781732.227
108	NT	CMS	3	32	15:00	PM	267	24-Sep	Sep	Fall	0	0	Sand	24.54764583	153.85	34.14329222	-77.85696732	236568.3902	3781732.227
109	NT	CMS	3	33	7:15	AM	272	29-Sep	Sep	Fall	0	0	Sand	28.08547917	153.85	34.14329222	-77.85696732	236568.3902	3781732.227
110	NT	CMS	3	34	11:45	AM	277	4-Oct	Oct	Fall	0	0	Sand	27.73998958	153.85	34.14329222	-77.85696732	236568.3902	3781732.227
111	NT	CMS	3	35	9:55	AM	291	18-Oct	Oct	Fall	0	0	Sand	19.16932292	153.85	34.14329222	-77.85696732	236568.3902	3781732.227
112	NT	CMS	3	36	14:40	PM	296	23-Oct	Oct	Fall	0	0	Sand	21.22984375	153.85	34.14329222	-77.85696732	236568.3902	3781732.227
113	NT	CMS	3	37	16:20	PM	298	25-Oct	Oct	Fall	0	0	Sand	21.962125	153.85	34.14329222	-77.85696732	236568.3902	3781732.227
115	NT	CMS	4	1	8:00	AM	124	4-May	May	Spr	0	0	Sand	23.65208333	198.92	34.14328702	-77.85642526	236618.371	3781730.25
116	NT	CMS	4	2	7:32	AM	138	18-May	May	Spr	0	0	Sand	24.94653125	198.92	34.14328702	-77.85642526	236618.371	3781730.25
117	NT	CMS	4	3	8:19	AM	139	19-May	May	Spr	0	0	Sand	25.44751042	198.92	34.14328702	-77.85642526	236618.371	3781730.25
118	NT	CMS	4	4	9:57	AM	141	21-May	May	Spr	0	0	Sand	26.22	198.92	34.14328702	-77.85642526	236618.371	3781730.25
119	NT	CMS	4	5	7:40	AM	155	4-Jun	Jun	Spr	0	0	Sand	26.23233333	198.92	34.14328702	-77.85642526	236618.371	3781730.25
120	NT	CMS	4	6	10:20	AM	158	7-Jun	Jun	Spr	0	0	Sand	25.97405208	198.92	34.14328702	-77.85642526	236618.371	3781730.25
121	NT	CMS	4	7	17:10	PM	165	14-Jun	Jun	Spr	0	0	Sand	24.78561458	198.92	34.14328702	-77.85642526	236618.371	3781730.25
122	NT	CMS	4	8	18:00	PM	166	15-Jun	Jun	Spr	0	0	Sand	24.76908333	198.92	34.14328702	-77.85642526	236618.371	3781730.25
123	NT	CMS	4	9	7:45	AM	169	18-Jun	Jun	Spr	0	0	Sand	28.55813542	198.92	34.14328702	-77.85642526	236618.371	3781730.25
124	NT	CMS	4	10	8:30	AM	170	19-Jun	Jun	Spr	0	0	Sand	29.05126042	198.92	34.14328702	-77.85642526	236618.371	3781730.25
125	NT	CMS	4	11	11:00	AM	173	22-Jun	Jun	Spr	0	0	Sand	27.37678125	198.92	34.14328702	-77.85642526	236618.371	3781730.25
126	NT	CMS	4	12	13:10	PM	176	25-Jun	Jun	Spr	0	0	Sand	28.76210417	198.92	34.14328702	-77.85642526	236618.371	3781730.25
127	NT	CMS	4	13	14:50	PM	178	27-Jun	Jun	Spr	0	0	Sand	29.73161458	198.92	34.14328702	-77.85642526	236618.371	3781730.25
128	NT	CMS	4	14	6:30	AM	183	2-Jul	Jul	Sum	0	0	Sand	29.47958333	198.92	34.14328702	-77.85642526	236618.371	3781730.25
129	NT	CMS	4	15	7:15	AM	183	2-Jul	Jul	Sum	0	0	Sand	28.53113542	198.92	34.14328702	-77.85642526	236618.371	3781730.25
130	NT	CMS	4	16	17:40	PM	195	14-Jul	Jul	Sum	0	0	Sand	34.13572	198.92	34.14328702	-77.85642526	236618.371	3781730.25
131	NT	CMS	4	17	6:00	AM	196	15-Jul	Jul	Sum	0	0	Sand	34.13644	198.92	34.14328702	-77.85642526	236618.371	3781730.25
132	NT	CMS	4	18	6:40	AM	197	16-Jul	Jul	Sum	0	0	Sand	30.49569792	198.92	34.14328702	-77.85642526	236618.371	3781730.25
133	NT	CMS	4	19	7:20	AM	198	17-Jul	Jul	Sum	0	0	Sand	30.6433125	198.92	34.14328702	-77.85642526	236618.371	3781730.25
134	NT	CMS	4	20	8:00	AM	199	18-Jul	Jul	Sum	0	0	Sand	30.436125	198.92	34.14328702	-77.85642526	236618.371	3781730.25
135	NT	CMS	4	21	12:20	PM	205	24-Jul	Jul	Sum	0	0	Sand	24.7152708	198.92	34.14328702	-77.85642526	236618.371	3781730.25
136	NT	CMS	4	22	16:00	PM	209	28-Jul	Jul	Sum	0	0	Sand	27.84802083	198.92	34.14328702	-77.85642526	236618.371	3781730.25
137	NT	CMS	4	23	16:15	PM	210	29-Jul	Jul	Sum	0	0	Sand	28.2296875	198.92	34.14328702	-77.85642526	236618.371	3781730.25
138	NT	CMS	4	24	18:00	PM	212	31-Jul	Jul	Sum	0	0	Sand	29.28764583	198.92	34.14328702	-77.85642526	236618.371	3781730.25
139	NT	CMS	4	25	10:20	AM	232	20-Aug	Aug	Sum	0	0	Sand	29.49013542	198.92	34.14328702	-77.85642526	236618.371	3781730.25
140	NT	CMS	4	26	17:20	PM	240	28-Aug	Aug	Sum	0	0	Sand	28.22386458	198.92	34.14328702	-77.85642526	236618.371	3781730.25
141	NT	CMS	4	27	6:40	AM	242	30-Aug	Aug	Sum	0	0	Sand	28.55140625	198.92	34.14328702	-77.85642526	236618.371	3781730.25
142	NT	CMS	4	28	7:30	AM	243	31-Aug	Aug	Sum	0	0	Sand	27.908875	198.92	34.14328702	-77.85642526	236618.371	3781730.25
143	NT	CMS	4	29	5:30	AM	254	11-Sep	Sep	Fall	0	0	Sand	29.12091667	198.92	34.14328702	-77.85642526	236618.371	3781730.25
144	NT	CMS	4	30	7:45	AM	258	15-Sep	Sep	Fall	0	0	Sand	28.96096875	198.92	34.14328702	-77.85642526	236618.371	3781730.25
145	NT	CMS	4	31	12:00	PM	264	21-Sep	Sep	Fall	0	0	Sand	24.54764583	198.92	34.14328702	-77.85642526	236618.371	3781730.25
146	NT	CMS	4	32	15:00	PM	267	24-Sep	Sep	Fall	0	0	Sand	24.54764583	198.92	34.14328702	-77.85642526	236618.371	3781730.25
147	NT	CMS	4	33	7:15	AM	272	29-Sep	Sep	Fall	0	0	Sand	28.08547917	198.92	34.14328702	-77.85642526	236618.371	3781730.25
148	NT	CMS	4	34	11:45	AM	277	4-Oct	Oct	Fall	0	0	Sand	27.73998958	198.92	34.14328702	-77.85642526	236618.371	3781730.25
149	NT	CMS	4	35	9:55	AM	291	18-Oct	Oct	Fall	0	0	Sand	19.16932292	198.92	34.14328702	-77.85642526	236618.371	3781730.25
150	NT	CMS	4	36	14:40	PM	296	23-Oct	Oct	Fall	0	0	Sand	21.22984375	198.92	34.14328702	-77.85642526	236618.371	3781730.25
151	NT	CMS	4	37	16:20	PM	298	25-Oct	Oct	Fall	0	0	Sand	21.962125	198.92	34.14328702	-77.85642526	236618.371	3781730.25
153	NT	CMS	5	1	8:00	AM	124	4-May	May	Spr	0	0	Sand	23.65208333	245.89	34.14328183	-77.8558832	236668.3519	3781728.274
154	NT	CMS	5	2	7:32	AM	138	18-May	May	Spr	0	0	Sand	24.94653125	245.89	34.14328183	-77.8558832	236668.3519	3781728.274
155	NT	CMS	5	3	8:19	AM	139	19-May	May	Spr	0	0	Sand	25.44751042	245.89	34.14328183	-77.8558832	236668.3519	3781728.274
156	NT	CMS	5	4	9:57	AM	141	21-May	May	Spr	0	0	Sand	26.22	245.89	34.14328183	-77.8558832	236668.3519	3781728.274
157	NT	CMS	5	5	7:40	AM	155	4-Jun	Jun	Spr	0	0	Sand	26.23233333	245.89	34.14328183	-77.8558832	236668.3519	3781728.274
158	NT	CMS	5	6	10:20	AM	158	7-Jun	Jun	Spr	0	0	Sand	25.97405208	245.89	34.14328183	-77.8558832	236668.3519	3781728.274
159	NT	CMS	5	7	17:10	PM	165	14-Jun	Jun	Spr	0	0	Sand	24.78561458	245.89	34.14328183	-77.8558832	236668.3519	3781728.274
160	NT	CMS	5	8	18:00	PM	166	15-Jun	Jun	Spr	0	0	Sand	24.76908333	245.89	34.14328183	-77.8558832	236668.3519	3781728.274
161	NT	CMS	5	9	7:45	AM	169	18-Jun	Jun	Spr	0	0	Sand	28.55813542	245.89	34.14328183	-77.8558832	236668.3519	3781728.274
162	NT	CMS	5	10	8:30	AM	170	19-Jun	Jun	Spr	0	0	Sand	29.05126042	245.89	34.14328183	-77.8558832	236668.3519	3781728.274
163	NT	CMS	5	11	11:00	AM	173	22-Jun	Jun	Spr	0	0	Sand	27.37678125	245.89	34.14328183	-77.8558832	236668.3519	3781728.274
164	NT	CMS	5	12	13:10	PM	176	25-Jun	Jun	Spr	0	0	Sand	28.76210417	245.89	34.14328183	-77.8558832	236668.3519	3781728.274
165	NT	CMS	5	13	14:50	PM	178	27-Jun	Jun	Spr	0	0	Sand	29.73161458	245.89	34.14328183	-77.8558832	236668.3519	3781728.274
166	NT	CMS	5	14	6:30	AM	183	2-Jul	Jul	Sum	0	0	Sand	29.47958333	245.89	34.14328183	-77.8558832	236668.3519	3781728.274
167	NT	CMS	5	15	7:15	AM	183	2-Jul	Jul	Sum	0	0	Sand	28.53113542	245.89	34.14328183	-77.8558832	236668.3519	3781728.274
168	NT	CMS	5	16	17:40	PM	195	14-Jul	Jul	Sum	0	0	Sand	34.13572	245.89	34.14328183	-77.8558832	236668.3519	3781728.274
169	NT	CMS	5	17	6:00	AM	196	15-Jul	Jul	Sum	0	0	Sand	34.13644	245.89	34.14328183	-77.8558832	236668.3519	3781728.274
170	NT	CMS	5	18	6:40	AM	197	16-Jul	Jul	Sum	0	0	Sand	30.49569792	245.89	34.14328183	-77.8558832	236668.3519	3781728.274
171	NT	CMS	5	19	7:20	AM	198	17-Jul	Jul	Sum	0	0	Sand	30.6433125	245.89	34.14328183	-77.8558832	236668.3519	3781728.274
172	NT	CMS	5	20	8:00	AM	199	18-Jul	Jul	Sum	0	0	Sand	30.436125	245.89	34.14328183	-77.8558832	236668.3519	3781728.274
173	NT	CMS	5	21	12:20	PM	205	24-Jul	Jul	Sum	0	0	Sand	24.7152708	245.89	34.14328183	-77.8558832	236668.3519	3781728.274
174	NT	CMS	5	22	16:00	PM	209	28-Jul	Jul	Sum	0	0	Sand	27.84802083	245.89	34.14328183	-77.8558832	236668.3519	3781728.274
175	NT	CMS	5	23	16:15	PM	210	29-Jul	Jul	Sum	0	0	Sand	28.2296875	245.89	34.14328183	-77.8558832	236668.3519	3781728.274
176	NT	CMS	5	24	18:00	PM	212	31-Jul	Jul	Sum	0	0	Sand	29.28764583	245.89	34.14328183	-77.8558832	236668.3519	3781728.274
177	NT	CMS	5	25	10:20	AM	232	20-Aug	Aug	Sum	0	0	Sand	29.49013542	245.89	34.14328183	-77.8558832	236668.3519	3781728.274
178	NT	CMS	5	26	17:20	PM	240	28-Aug	Aug	Sum	0	0	Sand	28.22386458	245.89	34.14328183	-77.8558832	236668.3519	3781728.274
179	NT	CMS	5	27	6:40	AM	242	30-Aug	Aug	Sum	0	0	Sand	28.55140625	245.89	34.14328183	-77.8558832	236668.3519	3781728.274
180	NT	CMS	5	28	7:30	AM	243	31-Aug	Aug	Sum	0	0	Sand	27.908875	245.89	34.14328183	-77.8558832	236668.3519	3781728.274
181	NT	CMS	5	29	5:30	AM	254	11-Sep	Sep	Fall	0	0	Sand	29.12091667	245.89	34.14328183	-77.8558832	236668.3519	3781728.274
182	NT	CMS	5	30	7:45	AM	258	15-Sep	Sep	Fall	0	0	Sand	28.96096875	245.89	34.14328183	-77.8558832	236668.3519	3781728.274
183	NT	CMS	5	31	12:00	PM	264	21-Sep	Sep	Fall	0	0	Sand	24.54764583	245.89	34.14328183	-77.8558832	236668.3519	3781728.274
184	NT	CMS	5	32	15:00	PM	267	24-Sep	Sep	Fall	0	0	Sand	24.54764583	245.89	34.14328183	-77.8558832	236668.3519	3781728.274
185	NT	CMS	5	33	7:15	AM	272	29-Sep	Sep	Fall	0	0	Sand	28.08547917	245.89	34.14328183	-77.8558832	236668.3519	3781728.274
186	NT	CMS	5	34	11:45	AM	277	4-Oct	Oct	Fall	0	0	Sand	27.73998958	245.89	34.14328183	-77.8558832	236668.3519	3781728.274
187	NT	CMS	5	35	9:55	AM	291	18-Oct	Oct	Fall	0	0	Sand	19.16932292	245.89	34.14328183	-77.8558832	236668.3519	3781728.274
188	NT	CMS	5	36	14:40	PM	296	23-Oct	Oct	Fall	0	0	Sand	21.22984375	245.89	34.14328183	-77.8558832	236668.3519	3781728.274
189	NT	CMS	5	37	16:20	PM	298	25-Oct	Oct	Fall	0	0	Sand	21.962125	245.89	34.14328183	-77.8558832	236668.3519	3781728.274
191	NT	CMS	6	1	8:00	AM	124	4-May	May	Spr	0	0	Sand	23.65208333	293.88	34.14327664	-77.85534115	236718.3319	3781726.298
192	NT	CMS	6	2	7:32	AM	138	18-May	May	Spr	0	0	Sand	24.94653125	293.88	34.14327664	-77.85534115	236718.3319	3781726.298
193	NT	CMS	6	3	8:19	AM	139	19-May	May	Spr	0	0	Sand	25.44751042	293.88	34.14327664	-77.85534115	236718.3319	3781726.298
194	NT	CMS	6	4	9:57	AM	141	21-May	May	Spr	0	0	Sand	26.22	293.88	34.14327664	-77.85534115	236718.3319	3781726.298
195	NT	CMS	6	5	7:40	AM	155	4-Jun	Jun	Spr	0	0	Sand	26.23233333	293.88	34.14327664	-77.85534115	236718.3319	3781726.298
196	NT	CMS	6	6	10:20	AM	158	7-Jun	Jun	Spr	0	0	Sand	25.97405208	293.88	34.14327664	-77.85534115	236718.3319	3781726.298
197	NT	CMS	6	7	17:10	PM	165	14-Jun	Jun	Spr	0	0	Sand	24.78561458	293.88	34.14327664	-77.85534115	236718.3319	3781726.298
198	NT	CMS	6	8	18:00	PM	166	15-Jun	Jun	Spr	0	0	Sand	24.76908333	293.88	34.14327664	-77.85534115	236718.3319	3781726.298
199	NT	CMS	6	9	7:45	AM	169	18-Jun	Jun	Spr	0	0	Sand	28.55813542	293.88	34.14327664	-77.85534115	236718.3319	3781726.298
200	NT	CMS	6	10	8:30	AM	170	19-Jun	Jun	Spr	0	0	Sand	29.05126042	293.88	34.14327664	-77.85534115	236718.3319	3781726.298
201	NT	CMS	6	11	11:00	AM	173	22-Jun	Jun	Spr	0	0	Sand	27.37678125	293.88	34.14327664	-77.85534115	236718.3319	3781726.298
202	NT	CMS	6	12	13:10	PM	176	25-Jun	Jun	Spr	0	0	Sand	28.76210417	293.88	34.14327664	-77.85534115	236718.3319	3781726.298
203	NT	CMS	6	13	14:50	PM	178	27-Jun	Jun	Spr	0	0	Sand	29.73161458	293.88	34.14327664	-77.85534115	236718.3319	3781726.298
204	NT	CMS	6	14	6:30	AM	183	2-Jul	Jul	Sum	0	0	Sand	29.47958333	293.88	34.14327664	-77.85534115	236718.3319	3781726.298
205	NT	CMS	6	15	7:15	AM	183	2-Jul	Jul	Sum	0	0	Sand	28.53113542	293.88	34.14327664	-77.85534115	236718.3319	3781726.298
206	NT	CMS	6	16	17:40	PM	195	14-Jul	Jul	Sum	0	0	Sand	34.13572	293.88	34.14327664	-77.85534115	236718.3319	3781726.298
207	NT	CMS	6	17	6:00	AM	196	15-Jul	Jul	Sum	0	0	Sand	34.13644	293.88	34.14327664	-77.85534115	236718.3319	3781726.298
208	NT	CMS	6	18	6:40	AM	197	16-Jul	Jul	Sum	0	0	Sand	30.49569792	293.88	34.14327664	-77.85534115	236718.3319	3781726.298
209	NT	CMS	6	19	7:20	AM	198	17-Jul	Jul	Sum	0	0	Sand	30.6433125	293.88	34.14327664	-77.85534115	236718.3319	3781726.298
210	NT	CMS	6	20	8:00	AM	199	18-Jul	Jul	Sum	0	0	Sand	30.436125	293.88	34.14327664	-77.85534115	236718.3319	3781726.298
211	NT	CMS	6	21	12:20	PM	205	24-Jul	Jul	Sum	0	0	Sand	24.7152708	293.88	34.14327664	-77.85534115	236718.3319	3781726.298
212	NT	CMS	6	22	16:00	PM	209	28-Jul	Jul	Sum	0	0	Sand	27.84802083	293.88	34.14327664	-77.85534115	236718.3319	3781726.298
213	NT	CMS	6	23	16:15	PM	210	29-Jul	Jul	Sum	0	0	Sand	28.2296875	293.88	34.14327664	-77.85534115	236718.3319	3781726.298
214	NT	CMS	6	24	18:00	PM	212	31-Jul	Jul	Sum	0	0	Sand	29.28764583	293.88	34.14327664	-77.85534115	236718.3319	3781726.298
215	NT	CMS	6	25	10:20	AM	232	20-Aug	Aug	Sum	0	0	Sand	29.49013542	293.88	34.14327664	-77.85534115	236718.3319	3781726.298
216	NT	CMS	6	26	17:20	PM	240	28-Aug	Aug	Sum	0	0	Sand	28.22386458	293.88	34.14327664	-77.85534115	236718.3319	3781726.298
217	NT	CMS	6	27	6:40	AM	242	30-Aug	Aug	Sum	0	0	Sand	28.55140625	293.88	34.14327664	-77.85534115	236718.3319	3781726.298
218	NT	CMS	6	28	7:30	AM	243	31-Aug	Aug	Sum	0	0	Sand	27.908875	293.88	34.14327664	-77.85534115	236718.3319	3781726.298
219	NT	CMS	6	29	5:30	AM	254	11-Sep	Sep	Fall	0	0	Sand	29.12091667	293.88	34.14327664	-77.85534115	236718.3319	3781726.298
220	NT	CMS	6	30	7:45	AM	258	15-Sep	Sep	Fall	0	0	Sand	28.96096875	293.88	34.14327664	-77.85534115	236718.3319	3781726.298
221	NT	CMS	6	31	12:00	PM	264	21-Sep	Sep	Fall	0	0	Sand	24.54764583	293.88	34.14327664	-77.85534115	236718.3319	3781726.298
222	NT	CMS	6	32	15:00	PM	267	24-Sep	Sep	Fall	0	0	Sand	24.54764583	293.88	34.14327664	-77.85534115	236718.3319	3781726.298
223	NT	CMS	6	33	7:15	AM	272	29-Sep	Sep	Fall	0	0	Sand	28.08547917	293.88	34.14327664	-77.85534115	236718.3319	3781726.298
224	NT	CMS	6	34	11:45	AM	277	4-Oct	Oct	Fall	0	0	Sand	27.73998958	293.88	34.14327664	-77.85534115	236718.3319	3781726.298
225	NT	CMS	6	35	9:55	AM	291	18-Oct	Oct	Fall	0	0	Sand	19.16932292	293.88	34.14327664	-77.85534115	236718.3319	3781726.298
226	NT	CMS	6	36	14:40	PM	296	23-Oct	Oct	Fall	0	0	Sand	21.22984375	293.88	34.14327664	-77.85534115	236718.3319	3781726.298
227	NT	CMS	6	37	16:20	PM	298	25-Oct	Oct	Fall	0	0	Sand	21.962125	293.88	34.14327664	-77.85534115	236718.3319	3781726.298
229	NT	CMS	7	1	8:00	AM	124	4-May	May	Spr	0	0	Mud	23.65208333	342.94	34.14327144	-77.85479909	236768.3127	3781724.322
230	NT	CMS	7	2	7:32	AM	138	18-May	May	Spr	0	0	Mud	24.94653125	342.94	34.14327144	-77.85479909	236768.3127	3781724.322
231	NT	CMS	7	3	8:19	AM	139	19-May	May	Spr	0	0	Mud	25.44751042	342.94	34.14327144	-77.85479909	236768.3127	3781724.322
232	NT	CMS	7	4	9:57	AM	141	21-May	May	Spr	0	0	Mud	26.22	342.94	34.14327144	-77.85479909	236768.3127	3781724.322
233	NT	CMS	7	5	7:40	AM	155	4-Jun	Jun	Spr	0	0	Mud	26.23233333	342.94	34.14327144	-77.85479909	236768.3127	3781724.322
234	NT	CMS	7	6	10:20	AM	158	7-Jun	Jun	Spr	0	0	Mud	25.97405208	342.94	34.14327144	-77.85479909	236768.3127	3781724.322
235	NT	CMS	7	7	17:10	PM	165	14-Jun	Jun	Spr	0	0	Mud	24.78561458	342.94	34.14327144	-77.85479909	236768.3127	3781724.322
236	NT	CMS	7	8	18:00	PM	166	15-Jun	Jun	Spr	0	0	Mud	24.76908333	342.94	34.14327144	-77.85479909	236768.3127	3781724.322
237	NT	CMS	7	9	7:45	AM	169	18-Jun	Jun	Spr	0	0	Mud	28.55813542	342.94	34.14327144	-77.85479909	236768.3127	3781724.322
238	NT	CMS	7	10	8:30	AM	170	19-Jun	Jun	Spr	0	0	Mud	29.05126042	342.94	34.14327144	-77.85479909	236768.3127	3781724.322
239	NT	CMS	7	11	11:00	AM	173	22-Jun	Jun	Spr	0	0	Mud	27.37678125	342.94	34.14327144	-77.85479909	236768.3127	3781724.322
240	NT	CMS	7	12	13:10	PM	176	25-Jun	Jun	Spr	0	0	Mud	28.76210417	342.94	34.14327144	-77.85479909	236768.3127	3781724.322
241	NT	CMS	7	13	14:50	PM	178	27-Jun	Jun	Spr	0	0	Mud	29.73161458	342.94	34.14327144	-77.85479909	236768.3127	3781724.322
242	NT	CMS	7	14	6:30	AM	183	2-Jul	Jul	Sum	0	0	Mud	29.47958333	342.94	34.14327144	-77.85479909	236768.3127	3781724.322
243	NT	CMS	7	15	7:15	AM	183	2-Jul	Jul	Sum	0	0	Mud	28.53113542	342.94	34.14327144	-77.85479909	236768.3127	3781724.322
244	NT	CMS	7	16	17:40	PM	195	14-Jul	Jul	Sum	0	0	Mud	34.13572	342.94	34.14327144	-77.85479909	236768.3127	3781724.322
245	NT	CMS	7	17	6:00	AM	196	15-Jul	Jul	Sum	0	0	Mud	34.13644	342.94	34.14327144	-77.85479909	236768.3127	3781724.322
246	NT	CMS	7	18	6:40	AM	197	16-Jul	Jul	Sum	0	0	Mud	30.49569792	342.94	34.14327144	-77.85479909	236768.3127	3781724.322
247	NT	CMS	7	19	7:20	AM	198	17-Jul	Jul	Sum	0	0	Mud	30.6433125	342.94	34.14327144	-77.85479909	236768.3127	3781724.322
248	NT	CMS	7	20	8:00	AM	199	18-Jul	Jul	Sum	0	0	Mud	30.436125	342.94	34.14327144	-77.85479909	236768.3127	3781724.322
249	NT	CMS	7	21	12:20	PM	205	24-Jul	Jul	Sum	0	0	Mud	24.7152708	342.94	34.14327144	-77.85479909	236768.3127	3781724.322
250	NT	CMS	7	22	16:00	PM	209	28-Jul	Jul	Sum	0	0	Mud	27.84802083	342.94	34.14327144	-77.85479909	236768.3127	3781724.322
251	NT	CMS	7	23	16:15	PM	210	29-Jul	Jul	Sum	0	0	Mud	28.2296875	342.94	34.14327144	-77.85479909	236768.3127	3781724.322
252	NT	CMS	7	24	18:00	PM	212	31-Jul	Jul	Sum	0	0	Mud	29.28764583	342.94	34.14327144	-77.85479909	236768.3127	3781724.322
253	NT	CMS	7	25	10:20	AM	232	20-Aug	Aug	Sum	0	0	Mud	29.49013542	342.94	34.14327144	-77.85479909	236768.3127	3781724.322
254	NT	CMS	7	26	17:20	PM	240	28-Aug	Aug	Sum	0	0	Mud	28.22386458	342.94	34.14327144	-77.85479909	236768.3127	3781724.322
255	NT	CMS	7	27	6:40	AM	242	30-Aug	Aug	Sum	0	0	Mud	28.55140625	342.94	34.14327144	-77.85479909	236768.3127	3781724.322
256	NT	CMS	7	28	7:30	AM	243	31-Aug	Aug	Sum	0	0	Mud	27.908875	342.94	34.14327144	-77.85479909	236768.3127	3781724.322
257	NT	CMS	7	29	5:30	AM	254	11-Sep	Sep	Fall	0	0	Mud	29.12091667	342.94	34.14327144	-77.85479909	236768.3127	3781724.322
258	NT	CMS	7	30	7:45	AM	258	15-Sep	Sep	Fall	0	0	Mud	28.96096875	342.94	34.14327144	-77.85479909	236768.3127	3781724.322
259	NT	CMS	7	31	12:00	PM	264	21-Sep	Sep	Fall	0	0	Mud	24.54764583	342.94	34.14327144	-77.85479909	236768.3127	3781724.322
260	NT	CMS	7	32	15:00	PM	267	24-Sep	Sep	Fall	0	0	Mud	24.54764583	342.94	34.14327144	-77.85479909	236768.3127	3781724.322
261	NT	CMS	7	33	7:15	AM	272	29-Sep	Sep	Fall	0	0	Mud	28.08547917	342.94	34.14327144	-77.85479909	236768.3127	3781724.322
262	NT	CMS	7	34	11:45	AM	277	4-Oct	Oct	Fall	0	0	Mud	27.73998958	342.94	34.14327144	-77.85479909	236768.3127	3781724.322
263	NT	CMS	7	35	9:55	AM	291	18-Oct	Oct	Fall	0	0	Mud	19.16932292	342.94	34.14327144	-77.85479909	236768.3127	3781724.322
264	NT	CMS	7	36	14:40	PM	296	23-Oct	Oct	Fall	0	0	Mud	21.22984375	342.94	34.14327144	-77.85479909	236768.3127	3781724.322
265	NT	CMS	7	37	16:20	PM	298	25-Oct	Oct	Fall	0	0	Mud	21.962125	342.94	34.14327144	-77.85479909	236768.3127	3781724.322
267	NT	CMS	8	1	8:00	AM	124	4-May	May	Spr	0	0	Sand	23.65208333	0	34.14286226	-77.85914179	236366.4904	3781690.15
268	NT	CMS	8	2	7:32	AM	138	18-May	May	Spr	0	0	Sand	24.94653125	0	34.14286226	-77.85914179	236366.4904	3781690.15
269	NT	CMS	8	3	8:19	AM	139	19-May	May	Spr	0	0	Sand	25.44751042	0	34.14286226	-77.85914179	236366.4904	3781690.15
270	NT	CMS	8	4	9:57	AM	141	21-May	May	Spr	0	0	Sand	26.22	0	34.14286226	-77.85914179	236366.4904	3781690.15
271	NT	CMS	8	5	7:40	AM	155	4-Jun	Jun	Spr	0	0	Sand	26.23233333	0	34.14286226	-77.85914179	236366.4904	3781690.15
272	NT	CMS	8	6	10:20	AM	158	7-Jun	Jun	Spr	0	0	Sand	25.97405208	0	34.14286226	-77.85914179	236366.4904	3781690.15
273	NT	CMS	8	7	17:10	PM	165	14-Jun	Jun	Spr	0	0	Sand	24.78561458	0	34.14286226	-77.85914179	236366.4904	3781690.15
274	NT	CMS	8	8	18:00	PM	166	15-Jun	Jun	Spr	0	0	Sand	24.76908333	0	34.14286226	-77.85914179	236366.4904	3781690.15
275	NT	CMS	8	9	7:45	AM	169	18-Jun	Jun	Spr	0	0	Sand	28.55813542	0	34.14286226	-77.85914179	236366.4904	3781690.15
276	NT	CMS	8	10	8:30	AM	170	19-Jun	Jun	Spr	0	0	Sand	29.05126042	0	34.14286226	-77.85914179	236366.4904	3781690.15
277	NT	CMS	8	11	11:00	AM	173	22-Jun	Jun	Spr	0	0	Sand	27.37678125	0	34.14286226	-77.85914179	236366.4904	3781690.15
278	NT	CMS	8	12	13:10	PM	176	25-Jun	Jun	Spr	0	0	Sand	28.76210417	0	34.14286226	-77.85914179	236366.4904	3781690.15
279	NT	CMS	8	13	14:50	PM	178	27-Jun	Jun	Spr	0	0	Sand	29.73161458	0	34.14286226	-77.85914179	236366.4904	3781690.15
280	NT	CMS	8	14	6:30	AM	183	2-Jul	Jul	Sum	0	0	Sand	29.47958333	0	34.14286226	-77.85914179	236366.4904	3781690.15
281	NT	CMS	8	15	7:15	AM	183	2-Jul	Jul	Sum	0	0	Sand	28.53113542	0	34.14286226	-77.85914179	236366.4904	3781690.15
282	NT	CMS	8	16	17:40	PM	195	14-Jul	Jul	Sum	0	0	Sand	34.13572	0	34.14286226	-77.85914179	236366.4904	3781690.15
283	NT	CMS	8	17	6:00	AM	196	15-Jul	Jul	Sum	0	0	Sand	34.13644	0	34.14286226	-77.85914179	236366.4904	3781690.15
284	NT	CMS	8	18	6:40	AM	197	16-Jul	Jul	Sum	0	0	Sand	30.49569792	0	34.14286226	-77.85914179	236366.4904	3781690.15
285	NT	CMS	8	19	7:20	AM	198	17-Jul	Jul	Sum	0	0	Sand	30.6433125	0	34.14286226	-77.85914179	236366.4904	3781690.15
286	NT	CMS	8	20	8:00	AM	199	18-Jul	Jul	Sum	0	0	Sand	30.436125	0	34.14286226	-77.85914179	236366.4904	3781690.15
287	NT	CMS	8	21	12:20	PM	205	24-Jul	Jul	Sum	0	0	Sand	24.7152708	0	34.14286226	-77.85914179	236366.4904	3781690.15
288	NT	CMS	8	22	16:00	PM	209	28-Jul	Jul	Sum	0	0	Sand	27.84802083	0	34.14286226	-77.85914179	236366.4904	3781690.15
289	NT	CMS	8	23	16:15	PM	210	29-Jul	Jul	Sum	0	0	Sand	28.2296875	0	34.14286226	-77.85914179	236366.4904	3781690.15
290	NT	CMS	8	24	18:00	PM	212	31-Jul	Jul	Sum	0	0	Sand	29.28764583	0	34.14286226	-77.85914179	236366.4904	3781690.15
291	NT	CMS	8	25	10:20	AM	232	20-Aug	Aug	Sum	0	0	Sand	29.49013542	0	34.14286226	-77.85914179	236366.4904	3781690.15
292	NT	CMS	8	26	17:20	PM	240	28-Aug	Aug	Sum	0	0	Sand	28.22386458	0	34.14286226	-77.85914179	236366.4904	3781690.15
293	NT	CMS	8	27	6:40	AM	242	30-Aug	Aug	Sum	0	0	Sand	28.55140625	0	34.14286226	-77.85914179	236366.4904	3781690.15
294	NT	CMS	8	28	7:30	AM	243	31-Aug	Aug	Sum	0	0	Sand	27.908875	0	34.14286226	-77.85914179	236366.4904	3781690.15
295	NT	CMS	8	29	5:30	AM	254	11-Sep	Sep	Fall	0	0	Sand	29.12091667	0	34.14286226	-77.85914179	236366.4904	3781690.15
296	NT	CMS	8	30	7:45	AM	258	15-Sep	Sep	Fall	0	0	Sand	28.96096875	0	34.14286226	-77.85914179	236366.4904	3781690.15
297	NT	CMS	8	31	12:00	PM	264	21-Sep	Sep	Fall	0	0	Sand	24.54764583	0	34.14286226	-77.85914179	236366.4904	3781690.15
298	NT	CMS	8	32	15:00	PM	267	24-Sep	Sep	Fall	0	0	Sand	24.54764583	0	34.14286226	-77.85914179	236366.4904	3781690.15
299	NT	CMS	8	33	7:15	AM	272	29-Sep	Sep	Fall	0	0	Sand	28.08547917	0	34.14286226	-77.85914179	236366.4904	3781690.15
300	NT	CMS	8	34	11:45	AM	277	4-Oct	Oct	Fall	0	0	Sand	27.73998958	0	34.14286226	-77.85914179	236366.4904	3781690.15
301	NT	CMS	8	35	9:55	AM	291	18-Oct	Oct	Fall	0	0	Sand	19.16932292	0	34.14286226	-77.85914179	236366.4904	3781690.15
302	NT	CMS	8	36	14:40	PM	296	23-Oct	Oct	Fall	0	0	Sand	21.22984375	0	34.14286226	-77.85914179	236366.4904	3781690.15
303	NT	CMS	8	37	16:20	PM	298	25-Oct	Oct	Fall	0	0	Sand	21.962125	0	34.14286226	-77.85914179	236366.4904	3781690.15
305	NT	CMS	9	1	8:00	AM	124	4-May	May	Spr	0	0	Mud	23.65208333	91.66	34.14285189	-77.85805768	236466.4519	3781686.197
306	NT	CMS	9	2	7:32	AM	138	18-May	May	Spr	0	0	Mud	24.94653125	91.66	34.14285189	-77.85805768	236466.4519	3781686.197
307	NT	CMS	9	3	8:19	AM	139	19-May	May	Spr	0	0	Mud	25.44751042	91.66	34.14285189	-77.85805768	236466.4519	3781686.197
308	NT	CMS	9	4	9:57	AM	141	21-May	May	Spr	0	0	Mud	26.22	91.66	34.14285189	-77.85805768	236466.4519	3781686.197
309	NT	CMS	9	5	7:40	AM	155	4-Jun	Jun	Spr	0	0	Mud	26.23233333	91.66	34.14285189	-77.85805768	236466.4519	3781686.197
310	NT	CMS	9	6	10:20	AM	158	7-Jun	Jun	Spr	0	0	Mud	25.97405208	91.66	34.14285189	-77.85805768	236466.4519	3781686.197
311	NT	CMS	9	7	17:10	PM	165	14-Jun	Jun	Spr	0	0	Mud	24.78561458	91.66	34.14285189	-77.85805768	236466.4519	3781686.197
312	NT	CMS	9	8	18:00	PM	166	15-Jun	Jun	Spr	0	0	Mud	24.76908333	91.66	34.14285189	-77.85805768	236466.4519	3781686.197
313	NT	CMS	9	9	7:45	AM	169	18-Jun	Jun	Spr	0	0	Mud	28.55813542	91.66	34.14285189	-77.85805768	236466.4519	3781686.197
314	NT	CMS	9	10	8:30	AM	170	19-Jun	Jun	Spr	0	0	Mud	29.05126042	91.66	34.14285189	-77.85805768	236466.4519	3781686.197
315	NT	CMS	9	11	11:00	AM	173	22-Jun	Jun	Spr	0	0	Mud	27.37678125	91.66	34.14285189	-77.85805768	236466.4519	3781686.197
316	NT	CMS	9	12	13:10	PM	176	25-Jun	Jun	Spr	0	0	Mud	28.76210417	91.66	34.14285189	-77.85805768	236466.4519	3781686.197
317	NT	CMS	9	13	14:50	PM	178	27-Jun	Jun	Spr	0	0	Mud	29.73161458	91.66	34.14285189	-77.85805768	236466.4519	3781686.197
318	NT	CMS	9	14	6:30	AM	183	2-Jul	Jul	Sum	0	0	Mud	29.47958333	91.66	34.14285189	-77.85805768	236466.4519	3781686.197
319	NT	CMS	9	15	7:15	AM	183	2-Jul	Jul	Sum	0	0	Mud	28.53113542	91.66	34.14285189	-77.85805768	236466.4519	3781686.197
320	NT	CMS	9	16	17:40	PM	195	14-Jul	Jul	Sum	0	0	Mud	34.13572	91.66	34.14285189	-77.85805768	236466.4519	3781686.197
321	NT	CMS	9	17	6:00	AM	196	15-Jul	Jul	Sum	0	0	Mud	34.13644	91.66	34.14285189	-77.85805768	236466.4519	3781686.197
322	NT	CMS	9	18	6:40	AM	197	16-Jul	Jul	Sum	0	0	Mud	30.49569792	91.66	34.14285189	-77.85805768	236466.4519	3781686.197
323	NT	CMS	9	19	7:20	AM	198	17-Jul	Jul	Sum	0	0	Mud	30.6433125	91.66	34.14285189	-77.85805768	236466.4519	3781686.197
324	NT	CMS	9	20	8:00	AM	199	18-Jul	Jul	Sum	0	0	Mud	30.436125	91.66	34.14285189	-77.85805768	236466.4519	3781686.197
325	NT	CMS	9	21	12:20	PM	205	24-Jul	Jul	Sum	0	0	Mud	24.7152708	91.66	34.14285189	-77.85805768	236466.4519	3781686.197
326	NT	CMS	9	22	16:00	PM	209	28-Jul	Jul	Sum	0	0	Mud	27.84802083	91.66	34.14285189	-77.85805768	236466.4519	3781686.197
327	NT	CMS	9	23	16:15	PM	210	29-Jul	Jul	Sum	0	0	Mud	28.2296875	91.66	34.14285189	-77.85805768	236466.4519	3781686.197
328	NT	CMS	9	24	18:00	PM	212	31-Jul	Jul	Sum	0	0	Mud	29.28764583	91.66	34.14285189	-77.85805768	236466.4519	3781686.197
329	NT	CMS	9	25	10:20	AM	232	20-Aug	Aug	Sum	0	0	Mud	29.49013542	91.66	34.14285189	-77.85805768	236466.4519	3781686.197
330	NT	CMS	9	26	17:20	PM	240	28-Aug	Aug	Sum	0	0	Mud	28.22386458	91.66	34.14285189	-77.85805768	236466.4519	3781686.197
331	NT	CMS	9	27	6:40	AM	242	30-Aug	Aug	Sum	0	0	Mud	28.55140625	91.66	34.14285189	-77.85805768	236466.4519	3781686.197
332	NT	CMS	9	28	7:30	AM	243	31-Aug	Aug	Sum	0	0	Mud	27.908875	91.66	34.14285189	-77.85805768	236466.4519	3781686.197
333	NT	CMS	9	29	5:30	AM	254	11-Sep	Sep	Fall	0	0	Mud	29.12091667	91.66	34.14285189	-77.85805768	236466.4519	3781686.197
334	NT	CMS	9	30	7:45	AM	258	15-Sep	Sep	Fall	0	0	Mud	28.96096875	91.66	34.14285189	-77.85805768	236466.4519	3781686.197
335	NT	CMS	9	31	12:00	PM	264	21-Sep	Sep	Fall	0	0	Mud	24.54764583	91.66	34.14285189	-77.85805768	236466.4519	3781686.197
336	NT	CMS	9	32	15:00	PM	267	24-Sep	Sep	Fall	0	0	Mud	24.54764583	91.66	34.14285189	-77.85805768	236466.4519	3781686.197
337	NT	CMS	9	33	7:15	AM	272	29-Sep	Sep	Fall	0	0	Mud	28.08547917	91.66	34.14285189	-77.85805768	236466.4519	3781686.197
338	NT	CMS	9	34	11:45	AM	277	4-Oct	Oct	Fall	0	0	Mud	27.73998958	91.66	34.14285189	-77.85805768	236466.4519	3781686.197
339	NT	CMS	9	35	9:55	AM	291	18-Oct	Oct	Fall	0	0	Mud	19.16932292	91.66	34.14285189	-77.85805768	236466.4519	3781686.197
340	NT	CMS	9	36	14:40	PM	296	23-Oct	Oct	Fall	0	0	Mud	21.22984375	91.66	34.14285189	-77.85805768	236466.4519	3781686.197
341	NT	CMS	9	37	16:20	PM	298	25-Oct	Oct	Fall	0	0	Mud	21.962125	91.66	34.14285189	-77.85805768	236466.4519	3781686.197
343	NT	CMS	10	1	8:00	AM	124	4-May	May	Spr	0	0	Sand	23.65208333	141.58	34.1428467	-77.85751562	236516.433	3781684.221
344	NT	CMS	10	2	7:32	AM	138	18-May	May	Spr	0	0	Sand	24.94653125	141.58	34.1428467	-77.85751562	236516.433	3781684.221
345	NT	CMS	10	3	8:19	AM	139	19-May	May	Spr	0	0	Sand	25.44751042	141.58	34.1428467	-77.85751562	236516.433	3781684.221
346	NT	CMS	10	4	9:57	AM	141	21-May	May	Spr	0	0	Sand	26.22	141.58	34.1428467	-77.85751562	236516.433	3781684.221
347	NT	CMS	10	5	7:40	AM	155	4-Jun	Jun	Spr	0	0	Sand	26.23233333	141.58	34.1428467	-77.85751562	236516.433	3781684.221
348	NT	CMS	10	6	10:20	AM	158	7-Jun	Jun	Spr	0	0	Sand	25.97405208	141.58	34.1428467	-77.85751562	236516.433	3781684.221
349	NT	CMS	10	7	17:10	PM	165	14-Jun	Jun	Spr	0	0	Sand	24.78561458	141.58	34.1428467	-77.85751562	236516.433	3781684.221
350	NT	CMS	10	8	18:00	PM	166	15-Jun	Jun	Spr	0	0	Sand	24.76908333	141.58	34.1428467	-77.85751562	236516.433	3781684.221
351	NT	CMS	10	9	7:45	AM	169	18-Jun	Jun	Spr	0	0	Sand	28.55813542	141.58	34.1428467	-77.85751562	236516.433	3781684.221
352	NT	CMS	10	10	8:30	AM	170	19-Jun	Jun	Spr	0	0	Sand	29.05126042	141.58	34.1428467	-77.85751562	236516.433	3781684.221
353	NT	CMS	10	11	11:00	AM	173	22-Jun	Jun	Spr	0	0	Sand	27.37678125	141.58	34.1428467	-77.85751562	236516.433	3781684.221
354	NT	CMS	10	12	13:10	PM	176	25-Jun	Jun	Spr	0	0	Sand	28.76210417	141.58	34.1428467	-77.85751562	236516.433	3781684.221
355	NT	CMS	10	13	14:50	PM	178	27-Jun	Jun	Spr	0	0	Sand	29.73161458	141.58	34.1428467	-77.85751562	236516.433	3781684.221
356	NT	CMS	10	14	6:30	AM	183	2-Jul	Jul	Sum	0	0	Sand	29.47958333	141.58	34.1428467	-77.85751562	236516.433	3781684.221
357	NT	CMS	10	15	7:15	AM	183	2-Jul	Jul	Sum	0	0	Sand	28.53113542	141.58	34.1428467	-77.85751562	236516.433	3781684.221
358	NT	CMS	10	16	17:40	PM	195	14-Jul	Jul	Sum	0	0	Sand	34.13572	141.58	34.1428467	-77.85751562	236516.433	3781684.221
359	NT	CMS	10	17	6:00	AM	196	15-Jul	Jul	Sum	0	0	Sand	34.13644	141.58	34.1428467	-77.85751562	236516.433	3781684.221
360	NT	CMS	10	18	6:40	AM	197	16-Jul	Jul	Sum	0	0	Sand	30.49569792	141.58	34.1428467	-77.85751562	236516.433	3781684.221
361	NT	CMS	10	19	7:20	AM	198	17-Jul	Jul	Sum	0	0	Sand	30.6433125	141.58	34.1428467	-77.85751562	236516.433	3781684.221
362	NT	CMS	10	20	8:00	AM	199	18-Jul	Jul	Sum	0	0	Sand	30.436125	141.58	34.1428467	-77.85751562	236516.433	3781684.221
363	NT	CMS	10	21	12:20	PM	205	24-Jul	Jul	Sum	0	0	Sand	24.7152708	141.58	34.1428467	-77.85751562	236516.433	3781684.221
364	NT	CMS	10	22	16:00	PM	209	28-Jul	Jul	Sum	0	0	Sand	27.84802083	141.58	34.1428467	-77.85751562	236516.433	3781684.221
365	NT	CMS	10	23	16:15	PM	210	29-Jul	Jul	Sum	0	0	Sand	28.2296875	141.58	34.1428467	-77.85751562	236516.433	3781684.221
366	NT	CMS	10	24	18:00	PM	212	31-Jul	Jul	Sum	0	0	Sand	29.28764583	141.58	34.1428467	-77.85751562	236516.433	3781684.221
367	NT	CMS	10	25	10:20	AM	232	20-Aug	Aug	Sum	0	0	Sand	29.49013542	141.58	34.1428467	-77.85751562	236516.433	3781684.221
368	NT	CMS	10	26	17:20	PM	240	28-Aug	Aug	Sum	0	0	Sand	28.22386458	141.58	34.1428467	-77.85751562	236516.433	3781684.221
369	NT	CMS	10	27	6:40	AM	242	30-Aug	Aug	Sum	0	0	Sand	28.55140625	141.58	34.1428467	-77.85751562	236516.433	3781684.221
370	NT	CMS	10	28	7:30	AM	243	31-Aug	Aug	Sum	0	0	Sand	27.908875	141.58	34.1428467	-77.85751562	236516.433	3781684.221
371	NT	CMS	10	29	5:30	AM	254	11-Sep	Sep	Fall	0	0	Sand	29.12091667	141.58	34.1428467	-77.85751562	236516.433	3781684.221
372	NT	CMS	10	30	7:45	AM	258	15-Sep	Sep	Fall	0	0	Sand	28.96096875	141.58	34.1428467	-77.85751562	236516.433	3781684.221
373	NT	CMS	10	31	12:00	PM	264	21-Sep	Sep	Fall	0	0	Sand	24.54764583	141.58	34.1428467	-77.85751562	236516.433	3781684.221
374	NT	CMS	10	32	15:00	PM	267	24-Sep	Sep	Fall	0	0	Sand	24.54764583	141.58	34.1428467	-77.85751562	236516.433	3781684.221
375	NT	CMS	10	33	7:15	AM	272	29-Sep	Sep	Fall	0	0	Sand	28.08547917	141.58	34.1428467	-77.85751562	236516.433	3781684.221
376	NT	CMS	10	34	11:45	AM	277	4-Oct	Oct	Fall	0	0	Sand	27.73998958	141.58	34.1428467	-77.85751562	236516.433	3781684.221
377	NT	CMS	10	35	9:55	AM	291	18-Oct	Oct	Fall	0	0	Sand	19.16932292	141.58	34.1428467	-77.85751562	236516.433	3781684.221
378	NT	CMS	10	36	14:40	PM	296	23-Oct	Oct	Fall	0	0	Sand	21.22984375	141.58	34.1428467	-77.85751562	236516.433	3781684.221
379	NT	CMS	10	37	16:20	PM	298	25-Oct	Oct	Fall	0	0	Sand	21.962125	141.58	34.1428467	-77.85751562	236516.433	3781684.221
381	NT	CMS	11	1	8:00	AM	124	4-May	May	Spr	0	0	Sand	23.65208333	183.69	34.14284152	-77.85697356	236566.4142	3781682.246
382	NT	CMS	11	2	7:32	AM	138	18-May	May	Spr	0	0	Sand	24.94653125	183.69	34.14284152	-77.85697356	236566.4142	3781682.246
383	NT	CMS	11	3	8:19	AM	139	19-May	May	Spr	0	0	Sand	25.44751042	183.69	34.14284152	-77.85697356	236566.4142	3781682.246
384	NT	CMS	11	4	9:57	AM	141	21-May	May	Spr	0	0	Sand	26.22	183.69	34.14284152	-77.85697356	236566.4142	3781682.246
385	NT	CMS	11	5	7:40	AM	155	4-Jun	Jun	Spr	0	0	Sand	26.23233333	183.69	34.14284152	-77.85697356	236566.4142	3781682.246
386	NT	CMS	11	6	10:20	AM	158	7-Jun	Jun	Spr	0	0	Sand	25.97405208	183.69	34.14284152	-77.85697356	236566.4142	3781682.246
387	NT	CMS	11	7	17:10	PM	165	14-Jun	Jun	Spr	0	0	Sand	24.78561458	183.69	34.14284152	-77.85697356	236566.4142	3781682.246
388	NT	CMS	11	8	18:00	PM	166	15-Jun	Jun	Spr	0	0	Sand	24.76908333	183.69	34.14284152	-77.85697356	236566.4142	3781682.246
389	NT	CMS	11	9	7:45	AM	169	18-Jun	Jun	Spr	0	0	Sand	28.55813542	183.69	34.14284152	-77.85697356	236566.4142	3781682.246
390	NT	CMS	11	10	8:30	AM	170	19-Jun	Jun	Spr	0	0	Sand	29.05126042	183.69	34.14284152	-77.85697356	236566.4142	3781682.246
391	NT	CMS	11	11	11:00	AM	173	22-Jun	Jun	Spr	0	0	Sand	27.37678125	183.69	34.14284152	-77.85697356	236566.4142	3781682.246
392	NT	CMS	11	12	13:10	PM	176	25-Jun	Jun	Spr	0	0	Sand	28.76210417	183.69	34.14284152	-77.85697356	236566.4142	3781682.246
393	NT	CMS	11	13	14:50	PM	178	27-Jun	Jun	Spr	0	0	Sand	29.73161458	183.69	34.14284152	-77.85697356	236566.4142	3781682.246
394	NT	CMS	11	14	6:30	AM	183	2-Jul	Jul	Sum	0	0	Sand	29.47958333	183.69	34.14284152	-77.85697356	236566.4142	3781682.246
395	NT	CMS	11	15	7:15	AM	183	2-Jul	Jul	Sum	0	0	Sand	28.53113542	183.69	34.14284152	-77.85697356	236566.4142	3781682.246
396	NT	CMS	11	16	17:40	PM	195	14-Jul	Jul	Sum	0	0	Sand	34.13572	183.69	34.14284152	-77.85697356	236566.4142	3781682.246
397	NT	CMS	11	17	6:00	AM	196	15-Jul	Jul	Sum	0	0	Sand	34.13644	183.69	34.14284152	-77.85697356	236566.4142	3781682.246
398	NT	CMS	11	18	6:40	AM	197	16-Jul	Jul	Sum	0	0	Sand	30.49569792	183.69	34.14284152	-77.85697356	236566.4142	3781682.246
399	NT	CMS	11	19	7:20	AM	198	17-Jul	Jul	Sum	0	0	Sand	30.6433125	183.69	34.14284152	-77.85697356	236566.4142	3781682.246
400	NT	CMS	11	20	8:00	AM	199	18-Jul	Jul	Sum	0	0	Sand	30.436125	183.69	34.14284152	-77.85697356	236566.4142	3781682.246
401	NT	CMS	11	21	12:20	PM	205	24-Jul	Jul	Sum	0	0	Sand	24.7152708	183.69	34.14284152	-77.85697356	236566.4142	3781682.246
402	NT	CMS	11	22	16:00	PM	209	28-Jul	Jul	Sum	0	0	Sand	27.84802083	183.69	34.14284152	-77.85697356	236566.4142	3781682.246
403	NT	CMS	11	23	16:15	PM	210	29-Jul	Jul	Sum	0	0	Sand	28.2296875	183.69	34.14284152	-77.85697356	236566.4142	3781682.246
404	NT	CMS	11	24	18:00	PM	212	31-Jul	Jul	Sum	0	0	Sand	29.28764583	183.69	34.14284152	-77.85697356	236566.4142	3781682.246
405	NT	CMS	11	25	10:20	AM	232	20-Aug	Aug	Sum	0	0	Sand	29.49013542	183.69	34.14284152	-77.85697356	236566.4142	3781682.246
406	NT	CMS	11	26	17:20	PM	240	28-Aug	Aug	Sum	0	0	Sand	28.22386458	183.69	34.14284152	-77.85697356	236566.4142	3781682.246
407	NT	CMS	11	27	6:40	AM	242	30-Aug	Aug	Sum	0	0	Sand	28.55140625	183.69	34.14284152	-77.85697356	236566.4142	3781682.246
408	NT	CMS	11	28	7:30	AM	243	31-Aug	Aug	Sum	0	0	Sand	27.908875	183.69	34.14284152	-77.85697356	236566.4142	3781682.246
409	NT	CMS	11	29	5:30	AM	254	11-Sep	Sep	Fall	0	0	Sand	29.12091667	183.69	34.14284152	-77.85697356	236566.4142	3781682.246
410	NT	CMS	11	30	7:45	AM	258	15-Sep	Sep	Fall	0	0	Sand	28.96096875	183.69	34.14284152	-77.85697356	236566.4142	3781682.246
411	NT	CMS	11	31	12:00	PM	264	21-Sep	Sep	Fall	0	0	Sand	24.54764583	183.69	34.14284152	-77.85697356	236566.4142	3781682.246
412	NT	CMS	11	32	15:00	PM	267	24-Sep	Sep	Fall	0	0	Sand	24.54764583	183.69	34.14284152	-77.85697356	236566.4142	3781682.246
413	NT	CMS	11	33	7:15	AM	272	29-Sep	Sep	Fall	0	0	Sand	28.08547917	183.69	34.14284152	-77.85697356	236566.4142	3781682.246
414	NT	CMS	11	34	11:45	AM	277	4-Oct	Oct	Fall	0	0	Sand	27.73998958	183.69	34.14284152	-77.85697356	236566.4142	3781682.246
415	NT	CMS	11	35	9:55	AM	291	18-Oct	Oct	Fall	0	0	Sand	19.16932292	183.69	34.14284152	-77.85697356	236566.4142	3781682.246
416	NT	CMS	11	36	14:40	PM	296	23-Oct	Oct	Fall	0	0	Sand	21.22984375	183.69	34.14284152	-77.85697356	236566.4142	3781682.246
417	NT	CMS	11	37	16:20	PM	298	25-Oct	Oct	Fall	0	0	Sand	21.962125	183.69	34.14284152	-77.85697356	236566.4142	3781682.246
419	NT	CMS	12	1	8:00	AM	124	4-May	May	Spr	0	0	Sand	23.65208333	222.68	34.14283633	-77.85643151	236616.3945	3781680.27
420	NT	CMS	12	2	7:32	AM	138	18-May	May	Spr	0	0	Sand	24.94653125	222.68	34.14283633	-77.85643151	236616.3945	3781680.27
421	NT	CMS	12	3	8:19	AM	139	19-May	May	Spr	0	0	Sand	25.44751042	222.68	34.14283633	-77.85643151	236616.3945	3781680.27
422	NT	CMS	12	4	9:57	AM	141	21-May	May	Spr	0	0	Sand	26.22	222.68	34.14283633	-77.85643151	236616.3945	3781680.27
423	NT	CMS	12	5	7:40	AM	155	4-Jun	Jun	Spr	0	0	Sand	26.23233333	222.68	34.14283633	-77.85643151	236616.3945	3781680.27
424	NT	CMS	12	6	10:20	AM	158	7-Jun	Jun	Spr	0	0	Sand	25.97405208	222.68	34.14283633	-77.85643151	236616.3945	3781680.27
425	NT	CMS	12	7	17:10	PM	165	14-Jun	Jun	Spr	0	0	Sand	24.78561458	222.68	34.14283633	-77.85643151	236616.3945	3781680.27
426	NT	CMS	12	8	18:00	PM	166	15-Jun	Jun	Spr	0	0	Sand	24.76908333	222.68	34.14283633	-77.85643151	236616.3945	3781680.27
427	NT	CMS	12	9	7:45	AM	169	18-Jun	Jun	Spr	0	0	Sand	28.55813542	222.68	34.14283633	-77.85643151	236616.3945	3781680.27
428	NT	CMS	12	10	8:30	AM	170	19-Jun	Jun	Spr	0	0	Sand	29.05126042	222.68	34.14283633	-77.85643151	236616.3945	3781680.27
429	NT	CMS	12	11	11:00	AM	173	22-Jun	Jun	Spr	0	0	Sand	27.37678125	222.68	34.14283633	-77.85643151	236616.3945	3781680.27
430	NT	CMS	12	12	13:10	PM	176	25-Jun	Jun	Spr	0	0	Sand	28.76210417	222.68	34.14283633	-77.85643151	236616.3945	3781680.27
431	NT	CMS	12	13	14:50	PM	178	27-Jun	Jun	Spr	0	0	Sand	29.73161458	222.68	34.14283633	-77.85643151	236616.3945	3781680.27
432	NT	CMS	12	14	6:30	AM	183	2-Jul	Jul	Sum	0	0	Sand	29.47958333	222.68	34.14283633	-77.85643151	236616.3945	3781680.27
433	NT	CMS	12	15	7:15	AM	183	2-Jul	Jul	Sum	0	0	Sand	28.53113542	222.68	34.14283633	-77.85643151	236616.3945	3781680.27
434	NT	CMS	12	16	17:40	PM	195	14-Jul	Jul	Sum	0	0	Sand	34.13572	222.68	34.14283633	-77.85643151	236616.3945	3781680.27
435	NT	CMS	12	17	6:00	AM	196	15-Jul	Jul	Sum	0	0	Sand	34.13644	222.68	34.14283633	-77.85643151	236616.3945	3781680.27
436	NT	CMS	12	18	6:40	AM	197	16-Jul	Jul	Sum	0	0	Sand	30.49569792	222.68	34.14283633	-77.85643151	236616.3945	3781680.27
437	NT	CMS	12	19	7:20	AM	198	17-Jul	Jul	Sum	0	0	Sand	30.6433125	222.68	34.14283633	-77.85643151	236616.3945	3781680.27
438	NT	CMS	12	20	8:00	AM	199	18-Jul	Jul	Sum	0	0	Sand	30.436125	222.68	34.14283633	-77.85643151	236616.3945	3781680.27
439	NT	CMS	12	21	12:20	PM	205	24-Jul	Jul	Sum	0	0	Sand	24.7152708	222.68	34.14283633	-77.85643151	236616.3945	3781680.27
440	NT	CMS	12	22	16:00	PM	209	28-Jul	Jul	Sum	0	0	Sand	27.84802083	222.68	34.14283633	-77.85643151	236616.3945	3781680.27
441	NT	CMS	12	23	16:15	PM	210	29-Jul	Jul	Sum	0	0	Sand	28.2296875	222.68	34.14283633	-77.85643151	236616.3945	3781680.27
442	NT	CMS	12	24	18:00	PM	212	31-Jul	Jul	Sum	0	0	Sand	29.28764583	222.68	34.14283633	-77.85643151	236616.3945	3781680.27
443	NT	CMS	12	25	10:20	AM	232	20-Aug	Aug	Sum	0	0	Sand	29.49013542	222.68	34.14283633	-77.85643151	236616.3945	3781680.27
444	NT	CMS	12	26	17:20	PM	240	28-Aug	Aug	Sum	0	0	Sand	28.22386458	222.68	34.14283633	-77.85643151	236616.3945	3781680.27
445	NT	CMS	12	27	6:40	AM	242	30-Aug	Aug	Sum	0	0	Sand	28.55140625	222.68	34.14283633	-77.85643151	236616.3945	3781680.27
446	NT	CMS	12	28	7:30	AM	243	31-Aug	Aug	Sum	0	0	Sand	27.908875	222.68	34.14283633	-77.85643151	236616.3945	3781680.27
447	NT	CMS	12	29	5:30	AM	254	11-Sep	Sep	Fall	0	0	Sand	29.12091667	222.68	34.14283633	-77.85643151	236616.3945	3781680.27
448	NT	CMS	12	30	7:45	AM	258	15-Sep	Sep	Fall	0	0	Sand	28.96096875	222.68	34.14283633	-77.85643151	236616.3945	3781680.27
449	NT	CMS	12	31	12:00	PM	264	21-Sep	Sep	Fall	0	0	Sand	24.54764583	222.68	34.14283633	-77.85643151	236616.3945	3781680.27
450	NT	CMS	12	32	15:00	PM	267	24-Sep	Sep	Fall	0	0	Sand	24.54764583	222.68	34.14283633	-77.85643151	236616.3945	3781680.27
451	NT	CMS	12	33	7:15	AM	272	29-Sep	Sep	Fall	0	0	Sand	28.08547917	222.68	34.14283633	-77.85643151	236616.3945	3781680.27
452	NT	CMS	12	34	11:45	AM	277	4-Oct	Oct	Fall	0	0	Sand	27.73998958	222.68	34.14283633	-77.85643151	236616.3945	3781680.27
453	NT	CMS	12	35	9:55	AM	291	18-Oct	Oct	Fall	0	0	Sand	19.16932292	222.68	34.14283633	-77.85643151	236616.3945	3781680.27
454	NT	CMS	12	36	14:40	PM	296	23-Oct	Oct	Fall	0	0	Sand	21.22984375	222.68	34.14283633	-77.85643151	236616.3945	3781680.27
455	NT	CMS	12	37	16:20	PM	298	25-Oct	Oct	Fall	0	0	Sand	21.962125	222.68	34.14283633	-77.85643151	236616.3945	3781680.27
457	S64	CMS	13	7	18:58	PM	165	14-Jun	Jun	Spr	1	1	Sand	23.02708333	247.17	34.14304	-77.856	236656.8277	3781701.749
458	S65	CMS	13	7	19:00	PM	165	14-Jun	Jun	Spr	1	1	Sand	23.02708333	247.17	34.14303	-77.856	236656.7966	3781700.639
459	NT	CMS	13	1	8:00	AM	124	4-May	May	Spr	0	0	Sand	23.65208333	265.57	34.14283113	-77.85588945	236666.3756	3781678.293
460	NT	CMS	13	2	7:32	AM	138	18-May	May	Spr	0	0	Sand	24.94653125	265.57	34.14283113	-77.85588945	236666.3756	3781678.293
461	NT	CMS	13	3	8:19	AM	139	19-May	May	Spr	0	0	Sand	25.44751042	265.57	34.14283113	-77.85588945	236666.3756	3781678.293
462	NT	CMS	13	4	9:57	AM	141	21-May	May	Spr	0	0	Sand	26.22	265.57	34.14283113	-77.85588945	236666.3756	3781678.293
463	NT	CMS	13	5	7:40	AM	155	4-Jun	Jun	Spr	0	0	Sand	26.23233333	265.57	34.14283113	-77.85588945	236666.3756	3781678.293
464	NT	CMS	13	6	10:20	AM	158	7-Jun	Jun	Spr	0	0	Sand	25.97405208	265.57	34.14283113	-77.85588945	236666.3756	3781678.293
465	NT	CMS	13	7	17:10	PM	165	14-Jun	Jun	Spr	0	1	Sand	24.78561458	265.57	34.14283113	-77.85588945	236666.3756	3781678.293
466	NT	CMS	13	8	18:00	PM	166	15-Jun	Jun	Spr	0	0	Sand	24.76908333	265.57	34.14283113	-77.85588945	236666.3756	3781678.293
467	NT	CMS	13	9	7:45	AM	169	18-Jun	Jun	Spr	0	0	Sand	28.55813542	265.57	34.14283113	-77.85588945	236666.3756	3781678.293
468	NT	CMS	13	10	8:30	AM	170	19-Jun	Jun	Spr	0	0	Sand	29.05126042	265.57	34.14283113	-77.85588945	236666.3756	3781678.293
469	NT	CMS	13	11	11:00	AM	173	22-Jun	Jun	Spr	0	0	Sand	27.37678125	265.57	34.14283113	-77.85588945	236666.3756	3781678.293
470	NT	CMS	13	12	13:10	PM	176	25-Jun	Jun	Spr	0	0	Sand	28.76210417	265.57	34.14283113	-77.85588945	236666.3756	3781678.293
471	NT	CMS	13	13	14:50	PM	178	27-Jun	Jun	Spr	0	0	Sand	29.73161458	265.57	34.14283113	-77.85588945	236666.3756	3781678.293
472	NT	CMS	13	14	6:30	AM	183	2-Jul	Jul	Sum	0	0	Sand	29.47958333	265.57	34.14283113	-77.85588945	236666.3756	3781678.293
473	NT	CMS	13	15	7:15	AM	183	2-Jul	Jul	Sum	0	0	Sand	28.53113542	265.57	34.14283113	-77.85588945	236666.3756	3781678.293
474	NT	CMS	13	16	17:40	PM	195	14-Jul	Jul	Sum	0	0	Sand	34.13572	265.57	34.14283113	-77.85588945	236666.3756	3781678.293
475	NT	CMS	13	17	6:00	AM	196	15-Jul	Jul	Sum	0	0	Sand	34.13644	265.57	34.14283113	-77.85588945	236666.3756	3781678.293
476	NT	CMS	13	18	6:40	AM	197	16-Jul	Jul	Sum	0	0	Sand	30.49569792	265.57	34.14283113	-77.85588945	236666.3756	3781678.293
477	NT	CMS	13	19	7:20	AM	198	17-Jul	Jul	Sum	0	0	Sand	30.6433125	265.57	34.14283113	-77.85588945	236666.3756	3781678.293
478	NT	CMS	13	20	8:00	AM	199	18-Jul	Jul	Sum	0	0	Sand	30.436125	265.57	34.14283113	-77.85588945	236666.3756	3781678.293
479	NT	CMS	13	21	12:20	PM	205	24-Jul	Jul	Sum	0	0	Sand	24.7152708	265.57	34.14283113	-77.85588945	236666.3756	3781678.293
480	NT	CMS	13	22	16:00	PM	209	28-Jul	Jul	Sum	0	0	Sand	27.84802083	265.57	34.14283113	-77.85588945	236666.3756	3781678.293
481	NT	CMS	13	23	16:15	PM	210	29-Jul	Jul	Sum	0	0	Sand	28.2296875	265.57	34.14283113	-77.85588945	236666.3756	3781678.293
482	NT	CMS	13	24	18:00	PM	212	31-Jul	Jul	Sum	0	0	Sand	29.28764583	265.57	34.14283113	-77.85588945	236666.3756	3781678.293
483	NT	CMS	13	25	10:20	AM	232	20-Aug	Aug	Sum	0	0	Sand	29.49013542	265.57	34.14283113	-77.85588945	236666.3756	3781678.293
484	NT	CMS	13	26	17:20	PM	240	28-Aug	Aug	Sum	0	0	Sand	28.22386458	265.57	34.14283113	-77.85588945	236666.3756	3781678.293
485	NT	CMS	13	27	6:40	AM	242	30-Aug	Aug	Sum	0	0	Sand	28.55140625	265.57	34.14283113	-77.85588945	236666.3756	3781678.293
486	NT	CMS	13	28	7:30	AM	243	31-Aug	Aug	Sum	0	0	Sand	27.908875	265.57	34.14283113	-77.85588945	236666.3756	3781678.293
487	NT	CMS	13	29	5:30	AM	254	11-Sep	Sep	Fall	0	0	Sand	29.12091667	265.57	34.14283113	-77.85588945	236666.3756	3781678.293
488	NT	CMS	13	30	7:45	AM	258	15-Sep	Sep	Fall	0	0	Sand	28.96096875	265.57	34.14283113	-77.85588945	236666.3756	3781678.293
489	NT	CMS	13	31	12:00	PM	264	21-Sep	Sep	Fall	0	0	Sand	24.54764583	265.57	34.14283113	-77.85588945	236666.3756	3781678.293
490	NT	CMS	13	32	15:00	PM	267	24-Sep	Sep	Fall	0	0	Sand	24.54764583	265.57	34.14283113	-77.85588945	236666.3756	3781678.293
491	NT	CMS	13	33	7:15	AM	272	29-Sep	Sep	Fall	0	0	Sand	28.08547917	265.57	34.14283113	-77.85588945	236666.3756	3781678.293
492	NT	CMS	13	34	11:45	AM	277	4-Oct	Oct	Fall	0	0	Sand	27.73998958	265.57	34.14283113	-77.85588945	236666.3756	3781678.293
493	NT	CMS	13	35	9:55	AM	291	18-Oct	Oct	Fall	0	0	Sand	19.16932292	265.57	34.14283113	-77.85588945	236666.3756	3781678.293
494	NT	CMS	13	36	14:40	PM	296	23-Oct	Oct	Fall	0	0	Sand	21.22984375	265.57	34.14283113	-77.85588945	236666.3756	3781678.293
495	NT	CMS	13	37	16:20	PM	298	25-Oct	Oct	Fall	0	0	Sand	21.962125	265.57	34.14283113	-77.85588945	236666.3756	3781678.293
497	NT	CMS	14	1	8:00	AM	124	4-May	May	Spr	0	0	Sand	23.65208333	310.27	34.14282594	-77.8553474	236716.3558	3781676.317
498	NT	CMS	14	2	7:32	AM	138	18-May	May	Spr	0	0	Sand	24.94653125	310.27	34.14282594	-77.8553474	236716.3558	3781676.317
499	NT	CMS	14	3	8:19	AM	139	19-May	May	Spr	0	0	Sand	25.44751042	310.27	34.14282594	-77.8553474	236716.3558	3781676.317
500	NT	CMS	14	4	9:57	AM	141	21-May	May	Spr	0	0	Sand	26.22	310.27	34.14282594	-77.8553474	236716.3558	3781676.317
501	NT	CMS	14	5	7:40	AM	155	4-Jun	Jun	Spr	0	0	Sand	26.23233333	310.27	34.14282594	-77.8553474	236716.3558	3781676.317
502	NT	CMS	14	6	10:20	AM	158	7-Jun	Jun	Spr	0	0	Sand	25.97405208	310.27	34.14282594	-77.8553474	236716.3558	3781676.317
503	NT	CMS	14	7	17:10	PM	165	14-Jun	Jun	Spr	0	0	Sand	24.78561458	310.27	34.14282594	-77.8553474	236716.3558	3781676.317
504	NT	CMS	14	8	18:00	PM	166	15-Jun	Jun	Spr	0	0	Sand	24.76908333	310.27	34.14282594	-77.8553474	236716.3558	3781676.317
505	NT	CMS	14	9	7:45	AM	169	18-Jun	Jun	Spr	0	0	Sand	28.55813542	310.27	34.14282594	-77.8553474	236716.3558	3781676.317
506	NT	CMS	14	10	8:30	AM	170	19-Jun	Jun	Spr	0	0	Sand	29.05126042	310.27	34.14282594	-77.8553474	236716.3558	3781676.317
507	NT	CMS	14	11	11:00	AM	173	22-Jun	Jun	Spr	0	0	Sand	27.37678125	310.27	34.14282594	-77.8553474	236716.3558	3781676.317
508	NT	CMS	14	12	13:10	PM	176	25-Jun	Jun	Spr	0	0	Sand	28.76210417	310.27	34.14282594	-77.8553474	236716.3558	3781676.317
509	NT	CMS	14	13	14:50	PM	178	27-Jun	Jun	Spr	0	0	Sand	29.73161458	310.27	34.14282594	-77.8553474	236716.3558	3781676.317
510	NT	CMS	14	14	6:30	AM	183	2-Jul	Jul	Sum	0	0	Sand	29.47958333	310.27	34.14282594	-77.8553474	236716.3558	3781676.317
511	NT	CMS	14	15	7:15	AM	183	2-Jul	Jul	Sum	0	0	Sand	28.53113542	310.27	34.14282594	-77.8553474	236716.3558	3781676.317
512	NT	CMS	14	16	17:40	PM	195	14-Jul	Jul	Sum	0	0	Sand	34.13572	310.27	34.14282594	-77.8553474	236716.3558	3781676.317
513	NT	CMS	14	17	6:00	AM	196	15-Jul	Jul	Sum	0	0	Sand	34.13644	310.27	34.14282594	-77.8553474	236716.3558	3781676.317
514	NT	CMS	14	18	6:40	AM	197	16-Jul	Jul	Sum	0	0	Sand	30.49569792	310.27	34.14282594	-77.8553474	236716.3558	3781676.317
515	NT	CMS	14	19	7:20	AM	198	17-Jul	Jul	Sum	0	0	Sand	30.6433125	310.27	34.14282594	-77.8553474	236716.3558	3781676.317
516	NT	CMS	14	20	8:00	AM	199	18-Jul	Jul	Sum	0	0	Sand	30.436125	310.27	34.14282594	-77.8553474	236716.3558	3781676.317
517	NT	CMS	14	21	12:20	PM	205	24-Jul	Jul	Sum	0	0	Sand	24.7152708	310.27	34.14282594	-77.8553474	236716.3558	3781676.317
518	NT	CMS	14	22	16:00	PM	209	28-Jul	Jul	Sum	0	0	Sand	27.84802083	310.27	34.14282594	-77.8553474	236716.3558	3781676.317
519	NT	CMS	14	23	16:15	PM	210	29-Jul	Jul	Sum	0	0	Sand	28.2296875	310.27	34.14282594	-77.8553474	236716.3558	3781676.317
520	NT	CMS	14	24	18:00	PM	212	31-Jul	Jul	Sum	0	0	Sand	29.28764583	310.27	34.14282594	-77.8553474	236716.3558	3781676.317
521	NT	CMS	14	25	10:20	AM	232	20-Aug	Aug	Sum	0	0	Sand	29.49013542	310.27	34.14282594	-77.8553474	236716.3558	3781676.317
522	NT	CMS	14	26	17:20	PM	240	28-Aug	Aug	Sum	0	0	Sand	28.22386458	310.27	34.14282594	-77.8553474	236716.3558	3781676.317
523	NT	CMS	14	27	6:40	AM	242	30-Aug	Aug	Sum	0	0	Sand	28.55140625	310.27	34.14282594	-77.8553474	236716.3558	3781676.317
524	NT	CMS	14	28	7:30	AM	243	31-Aug	Aug	Sum	0	0	Sand	27.908875	310.27	34.14282594	-77.8553474	236716.3558	3781676.317
525	NT	CMS	14	29	5:30	AM	254	11-Sep	Sep	Fall	0	0	Sand	29.12091667	310.27	34.14282594	-77.8553474	236716.3558	3781676.317
526	NT	CMS	14	30	7:45	AM	258	15-Sep	Sep	Fall	0	0	Sand	28.96096875	310.27	34.14282594	-77.8553474	236716.3558	3781676.317
527	NT	CMS	14	31	12:00	PM	264	21-Sep	Sep	Fall	0	0	Sand	24.54764583	310.27	34.14282594	-77.8553474	236716.3558	3781676.317
528	NT	CMS	14	32	15:00	PM	267	24-Sep	Sep	Fall	0	0	Sand	24.54764583	310.27	34.14282594	-77.8553474	236716.3558	3781676.317
529	NT	CMS	14	33	7:15	AM	272	29-Sep	Sep	Fall	0	0	Sand	28.08547917	310.27	34.14282594	-77.8553474	236716.3558	3781676.317
530	NT	CMS	14	34	11:45	AM	277	4-Oct	Oct	Fall	0	0	Sand	27.73998958	310.27	34.14282594	-77.8553474	236716.3558	3781676.317
531	NT	CMS	14	35	9:55	AM	291	18-Oct	Oct	Fall	0	0	Sand	19.16932292	310.27	34.14282594	-77.8553474	236716.3558	3781676.317
532	NT	CMS	14	36	14:40	PM	296	23-Oct	Oct	Fall	0	0	Sand	21.22984375	310.27	34.14282594	-77.8553474	236716.3558	3781676.317
533	NT	CMS	14	37	16:20	PM	298	25-Oct	Oct	Fall	0	0	Sand	21.962125	310.27	34.14282594	-77.8553474	236716.3558	3781676.317
535	NT	CMS	15	1	8:00	AM	124	4-May	May	Spr	0	0	Sand	23.65208333	357.49	34.14282074	-77.85480534	236766.3369	3781674.341
536	NT	CMS	15	2	7:32	AM	138	18-May	May	Spr	0	0	Sand	24.94653125	357.49	34.14282074	-77.85480534	236766.3369	3781674.341
537	NT	CMS	15	3	8:19	AM	139	19-May	May	Spr	0	0	Sand	25.44751042	357.49	34.14282074	-77.85480534	236766.3369	3781674.341
538	NT	CMS	15	4	9:57	AM	141	21-May	May	Spr	0	0	Sand	26.22	357.49	34.14282074	-77.85480534	236766.3369	3781674.341
539	NT	CMS	15	5	7:40	AM	155	4-Jun	Jun	Spr	0	0	Sand	26.23233333	357.49	34.14282074	-77.85480534	236766.3369	3781674.341
540	NT	CMS	15	6	10:20	AM	158	7-Jun	Jun	Spr	0	0	Sand	25.97405208	357.49	34.14282074	-77.85480534	236766.3369	3781674.341
541	NT	CMS	15	7	17:10	PM	165	14-Jun	Jun	Spr	0	0	Sand	24.78561458	357.49	34.14282074	-77.85480534	236766.3369	3781674.341
542	NT	CMS	15	8	18:00	PM	166	15-Jun	Jun	Spr	0	0	Sand	24.76908333	357.49	34.14282074	-77.85480534	236766.3369	3781674.341
543	NT	CMS	15	9	7:45	AM	169	18-Jun	Jun	Spr	0	0	Sand	28.55813542	357.49	34.14282074	-77.85480534	236766.3369	3781674.341
544	NT	CMS	15	10	8:30	AM	170	19-Jun	Jun	Spr	0	0	Sand	29.05126042	357.49	34.14282074	-77.85480534	236766.3369	3781674.341
545	NT	CMS	15	11	11:00	AM	173	22-Jun	Jun	Spr	0	0	Sand	27.37678125	357.49	34.14282074	-77.85480534	236766.3369	3781674.341
546	NT	CMS	15	12	13:10	PM	176	25-Jun	Jun	Spr	0	0	Sand	28.76210417	357.49	34.14282074	-77.85480534	236766.3369	3781674.341
547	NT	CMS	15	13	14:50	PM	178	27-Jun	Jun	Spr	0	0	Sand	29.73161458	357.49	34.14282074	-77.85480534	236766.3369	3781674.341
548	NT	CMS	15	14	6:30	AM	183	2-Jul	Jul	Sum	0	0	Sand	29.47958333	357.49	34.14282074	-77.85480534	236766.3369	3781674.341
549	NT	CMS	15	15	7:15	AM	183	2-Jul	Jul	Sum	0	0	Sand	28.53113542	357.49	34.14282074	-77.85480534	236766.3369	3781674.341
550	NT	CMS	15	16	17:40	PM	195	14-Jul	Jul	Sum	0	0	Sand	34.13572	357.49	34.14282074	-77.85480534	236766.3369	3781674.341
551	NT	CMS	15	17	6:00	AM	196	15-Jul	Jul	Sum	0	0	Sand	34.13644	357.49	34.14282074	-77.85480534	236766.3369	3781674.341
552	NT	CMS	15	18	6:40	AM	197	16-Jul	Jul	Sum	0	0	Sand	30.49569792	357.49	34.14282074	-77.85480534	236766.3369	3781674.341
553	NT	CMS	15	19	7:20	AM	198	17-Jul	Jul	Sum	0	0	Sand	30.6433125	357.49	34.14282074	-77.85480534	236766.3369	3781674.341
554	NT	CMS	15	20	8:00	AM	199	18-Jul	Jul	Sum	0	0	Sand	30.436125	357.49	34.14282074	-77.85480534	236766.3369	3781674.341
555	NT	CMS	15	21	12:20	PM	205	24-Jul	Jul	Sum	0	0	Sand	24.7152708	357.49	34.14282074	-77.85480534	236766.3369	3781674.341
556	NT	CMS	15	22	16:00	PM	209	28-Jul	Jul	Sum	0	0	Sand	27.84802083	357.49	34.14282074	-77.85480534	236766.3369	3781674.341
557	NT	CMS	15	23	16:15	PM	210	29-Jul	Jul	Sum	0	0	Sand	28.2296875	357.49	34.14282074	-77.85480534	236766.3369	3781674.341
558	NT	CMS	15	24	18:00	PM	212	31-Jul	Jul	Sum	0	0	Sand	29.28764583	357.49	34.14282074	-77.85480534	236766.3369	3781674.341
559	NT	CMS	15	25	10:20	AM	232	20-Aug	Aug	Sum	0	0	Sand	29.49013542	357.49	34.14282074	-77.85480534	236766.3369	3781674.341
560	NT	CMS	15	26	17:20	PM	240	28-Aug	Aug	Sum	0	0	Sand	28.22386458	357.49	34.14282074	-77.85480534	236766.3369	3781674.341
561	NT	CMS	15	27	6:40	AM	242	30-Aug	Aug	Sum	0	0	Sand	28.55140625	357.49	34.14282074	-77.85480534	236766.3369	3781674.341
562	NT	CMS	15	28	7:30	AM	243	31-Aug	Aug	Sum	0	0	Sand	27.908875	357.49	34.14282074	-77.85480534	236766.3369	3781674.341
563	NT	CMS	15	29	5:30	AM	254	11-Sep	Sep	Fall	0	0	Sand	29.12091667	357.49	34.14282074	-77.85480534	236766.3369	3781674.341
564	NT	CMS	15	30	7:45	AM	258	15-Sep	Sep	Fall	0	0	Sand	28.96096875	357.49	34.14282074	-77.85480534	236766.3369	3781674.341
565	NT	CMS	15	31	12:00	PM	264	21-Sep	Sep	Fall	0	0	Sand	24.54764583	357.49	34.14282074	-77.85480534	236766.3369	3781674.341
566	NT	CMS	15	32	15:00	PM	267	24-Sep	Sep	Fall	0	0	Sand	24.54764583	357.49	34.14282074	-77.85480534	236766.3369	3781674.341
567	NT	CMS	15	33	7:15	AM	272	29-Sep	Sep	Fall	0	0	Sand	28.08547917	357.49	34.14282074	-77.85480534	236766.3369	3781674.341
568	NT	CMS	15	34	11:45	AM	277	4-Oct	Oct	Fall	0	0	Sand	27.73998958	357.49	34.14282074	-77.85480534	236766.3369	3781674.341
569	NT	CMS	15	35	9:55	AM	291	18-Oct	Oct	Fall	0	0	Sand	19.16932292	357.49	34.14282074	-77.85480534	236766.3369	3781674.341
570	NT	CMS	15	36	14:40	PM	296	23-Oct	Oct	Fall	0	0	Sand	21.22984375	357.49	34.14282074	-77.85480534	236766.3369	3781674.341
571	NT	CMS	15	37	16:20	PM	298	25-Oct	Oct	Fall	0	0	Sand	21.962125	357.49	34.14282074	-77.85480534	236766.3369	3781674.341
573	NT	CMS	16	1	8:00	AM	124	4-May	May	Spr	0	0	Mud	23.65208333	403.67	34.14281554	-77.85426328	236816.318	3781672.365
574	NT	CMS	16	2	7:32	AM	138	18-May	May	Spr	0	0	Mud	24.94653125	403.67	34.14281554	-77.85426328	236816.318	3781672.365
575	NT	CMS	16	3	8:19	AM	139	19-May	May	Spr	0	0	Mud	25.44751042	403.67	34.14281554	-77.85426328	236816.318	3781672.365
576	NT	CMS	16	4	9:57	AM	141	21-May	May	Spr	0	0	Mud	26.22	403.67	34.14281554	-77.85426328	236816.318	3781672.365
577	NT	CMS	16	5	7:40	AM	155	4-Jun	Jun	Spr	0	0	Mud	26.23233333	403.67	34.14281554	-77.85426328	236816.318	3781672.365
578	NT	CMS	16	6	10:20	AM	158	7-Jun	Jun	Spr	0	0	Mud	25.97405208	403.67	34.14281554	-77.85426328	236816.318	3781672.365
579	NT	CMS	16	7	17:10	PM	165	14-Jun	Jun	Spr	0	0	Mud	24.78561458	403.67	34.14281554	-77.85426328	236816.318	3781672.365
580	NT	CMS	16	8	18:00	PM	166	15-Jun	Jun	Spr	0	0	Mud	24.76908333	403.67	34.14281554	-77.85426328	236816.318	3781672.365
581	NT	CMS	16	9	7:45	AM	169	18-Jun	Jun	Spr	0	0	Mud	28.55813542	403.67	34.14281554	-77.85426328	236816.318	3781672.365
582	NT	CMS	16	10	8:30	AM	170	19-Jun	Jun	Spr	0	0	Mud	29.05126042	403.67	34.14281554	-77.85426328	236816.318	3781672.365
583	NT	CMS	16	11	11:00	AM	173	22-Jun	Jun	Spr	0	0	Mud	27.37678125	403.67	34.14281554	-77.85426328	236816.318	3781672.365
584	NT	CMS	16	12	13:10	PM	176	25-Jun	Jun	Spr	0	0	Mud	28.76210417	403.67	34.14281554	-77.85426328	236816.318	3781672.365
585	NT	CMS	16	13	14:50	PM	178	27-Jun	Jun	Spr	0	0	Mud	29.73161458	403.67	34.14281554	-77.85426328	236816.318	3781672.365
586	NT	CMS	16	14	6:30	AM	183	2-Jul	Jul	Sum	0	0	Mud	29.47958333	403.67	34.14281554	-77.85426328	236816.318	3781672.365
587	NT	CMS	16	15	7:15	AM	183	2-Jul	Jul	Sum	0	0	Mud	28.53113542	403.67	34.14281554	-77.85426328	236816.318	3781672.365
588	NT	CMS	16	16	17:40	PM	195	14-Jul	Jul	Sum	0	0	Mud	34.13572	403.67	34.14281554	-77.85426328	236816.318	3781672.365
589	NT	CMS	16	17	6:00	AM	196	15-Jul	Jul	Sum	0	0	Mud	34.13644	403.67	34.14281554	-77.85426328	236816.318	3781672.365
590	NT	CMS	16	18	6:40	AM	197	16-Jul	Jul	Sum	0	0	Mud	30.49569792	403.67	34.14281554	-77.85426328	236816.318	3781672.365
591	NT	CMS	16	19	7:20	AM	198	17-Jul	Jul	Sum	0	0	Mud	30.6433125	403.67	34.14281554	-77.85426328	236816.318	3781672.365
592	NT	CMS	16	20	8:00	AM	199	18-Jul	Jul	Sum	0	0	Mud	30.436125	403.67	34.14281554	-77.85426328	236816.318	3781672.365
593	NT	CMS	16	21	12:20	PM	205	24-Jul	Jul	Sum	0	0	Mud	24.7152708	403.67	34.14281554	-77.85426328	236816.318	3781672.365
594	NT	CMS	16	22	16:00	PM	209	28-Jul	Jul	Sum	0	0	Mud	27.84802083	403.67	34.14281554	-77.85426328	236816.318	3781672.365
595	NT	CMS	16	23	16:15	PM	210	29-Jul	Jul	Sum	0	0	Mud	28.2296875	403.67	34.14281554	-77.85426328	236816.318	3781672.365
596	NT	CMS	16	24	18:00	PM	212	31-Jul	Jul	Sum	0	0	Mud	29.28764583	403.67	34.14281554	-77.85426328	236816.318	3781672.365
597	NT	CMS	16	25	10:20	AM	232	20-Aug	Aug	Sum	0	0	Mud	29.49013542	403.67	34.14281554	-77.85426328	236816.318	3781672.365
598	NT	CMS	16	26	17:20	PM	240	28-Aug	Aug	Sum	0	0	Mud	28.22386458	403.67	34.14281554	-77.85426328	236816.318	3781672.365
599	NT	CMS	16	27	6:40	AM	242	30-Aug	Aug	Sum	0	0	Mud	28.55140625	403.67	34.14281554	-77.85426328	236816.318	3781672.365
600	NT	CMS	16	28	7:30	AM	243	31-Aug	Aug	Sum	0	0	Mud	27.908875	403.67	34.14281554	-77.85426328	236816.318	3781672.365
601	NT	CMS	16	29	5:30	AM	254	11-Sep	Sep	Fall	0	0	Mud	29.12091667	403.67	34.14281554	-77.85426328	236816.318	3781672.365
602	NT	CMS	16	30	7:45	AM	258	15-Sep	Sep	Fall	0	0	Mud	28.96096875	403.67	34.14281554	-77.85426328	236816.318	3781672.365
603	NT	CMS	16	31	12:00	PM	264	21-Sep	Sep	Fall	0	0	Mud	24.54764583	403.67	34.14281554	-77.85426328	236816.318	3781672.365
604	NT	CMS	16	32	15:00	PM	267	24-Sep	Sep	Fall	0	0	Mud	24.54764583	403.67	34.14281554	-77.85426328	236816.318	3781672.365
605	NT	CMS	16	33	7:15	AM	272	29-Sep	Sep	Fall	0	0	Mud	28.08547917	403.67	34.14281554	-77.85426328	236816.318	3781672.365
606	NT	CMS	16	34	11:45	AM	277	4-Oct	Oct	Fall	0	0	Mud	27.73998958	403.67	34.14281554	-77.85426328	236816.318	3781672.365
607	NT	CMS	16	35	9:55	AM	291	18-Oct	Oct	Fall	0	0	Mud	19.16932292	403.67	34.14281554	-77.85426328	236816.318	3781672.365
608	NT	CMS	16	36	14:40	PM	296	23-Oct	Oct	Fall	0	0	Mud	21.22984375	403.67	34.14281554	-77.85426328	236816.318	3781672.365
609	NT	CMS	16	37	16:20	PM	298	25-Oct	Oct	Fall	0	0	Mud	21.962125	403.67	34.14281554	-77.85426328	236816.318	3781672.365
611	NT	CMS	17	1	8:00	AM	124	4-May	May	Spr	0	0	Sand	23.65208333	61.66	34.14241674	-77.85969007	236314.5338	3781642.145
612	NT	CMS	17	2	7:32	AM	138	18-May	May	Spr	0	0	Sand	24.94653125	61.66	34.14241674	-77.85969007	236314.5338	3781642.145
613	NT	CMS	17	3	8:19	AM	139	19-May	May	Spr	0	0	Sand	25.44751042	61.66	34.14241674	-77.85969007	236314.5338	3781642.145
614	NT	CMS	17	4	9:57	AM	141	21-May	May	Spr	0	0	Sand	26.22	61.66	34.14241674	-77.85969007	236314.5338	3781642.145
615	NT	CMS	17	5	7:40	AM	155	4-Jun	Jun	Spr	0	0	Sand	26.23233333	61.66	34.14241674	-77.85969007	236314.5338	3781642.145
616	NT	CMS	17	6	10:20	AM	158	7-Jun	Jun	Spr	0	0	Sand	25.97405208	61.66	34.14241674	-77.85969007	236314.5338	3781642.145
617	NT	CMS	17	7	17:10	PM	165	14-Jun	Jun	Spr	0	0	Sand	24.78561458	61.66	34.14241674	-77.85969007	236314.5338	3781642.145
618	NT	CMS	17	8	18:00	PM	166	15-Jun	Jun	Spr	0	0	Sand	24.76908333	61.66	34.14241674	-77.85969007	236314.5338	3781642.145
619	NT	CMS	17	9	7:45	AM	169	18-Jun	Jun	Spr	0	0	Sand	28.55813542	61.66	34.14241674	-77.85969007	236314.5338	3781642.145
620	NT	CMS	17	10	8:30	AM	170	19-Jun	Jun	Spr	0	0	Sand	29.05126042	61.66	34.14241674	-77.85969007	236314.5338	3781642.145
621	NT	CMS	17	11	11:00	AM	173	22-Jun	Jun	Spr	0	0	Sand	27.37678125	61.66	34.14241674	-77.85969007	236314.5338	3781642.145
622	NT	CMS	17	12	13:10	PM	176	25-Jun	Jun	Spr	0	0	Sand	28.76210417	61.66	34.14241674	-77.85969007	236314.5338	3781642.145
623	NT	CMS	17	13	14:50	PM	178	27-Jun	Jun	Spr	0	0	Sand	29.73161458	61.66	34.14241674	-77.85969007	236314.5338	3781642.145
624	NT	CMS	17	14	6:30	AM	183	2-Jul	Jul	Sum	0	0	Sand	29.47958333	61.66	34.14241674	-77.85969007	236314.5338	3781642.145
625	NT	CMS	17	15	7:15	AM	183	2-Jul	Jul	Sum	0	0	Sand	28.53113542	61.66	34.14241674	-77.85969007	236314.5338	3781642.145
626	NT	CMS	17	16	17:40	PM	195	14-Jul	Jul	Sum	0	0	Sand	34.13572	61.66	34.14241674	-77.85969007	236314.5338	3781642.145
627	NT	CMS	17	17	6:00	AM	196	15-Jul	Jul	Sum	0	0	Sand	34.13644	61.66	34.14241674	-77.85969007	236314.5338	3781642.145
628	NT	CMS	17	18	6:40	AM	197	16-Jul	Jul	Sum	0	0	Sand	30.49569792	61.66	34.14241674	-77.85969007	236314.5338	3781642.145
629	NT	CMS	17	19	7:20	AM	198	17-Jul	Jul	Sum	0	0	Sand	30.6433125	61.66	34.14241674	-77.85969007	236314.5338	3781642.145
630	NT	CMS	17	20	8:00	AM	199	18-Jul	Jul	Sum	0	0	Sand	30.436125	61.66	34.14241674	-77.85969007	236314.5338	3781642.145
631	NT	CMS	17	21	12:20	PM	205	24-Jul	Jul	Sum	0	0	Sand	24.7152708	61.66	34.14241674	-77.85969007	236314.5338	3781642.145
632	NT	CMS	17	22	16:00	PM	209	28-Jul	Jul	Sum	0	0	Sand	27.84802083	61.66	34.14241674	-77.85969007	236314.5338	3781642.145
633	NT	CMS	17	23	16:15	PM	210	29-Jul	Jul	Sum	0	0	Sand	28.2296875	61.66	34.14241674	-77.85969007	236314.5338	3781642.145
634	NT	CMS	17	24	18:00	PM	212	31-Jul	Jul	Sum	0	0	Sand	29.28764583	61.66	34.14241674	-77.85969007	236314.5338	3781642.145
635	NT	CMS	17	25	10:20	AM	232	20-Aug	Aug	Sum	0	0	Sand	29.49013542	61.66	34.14241674	-77.85969007	236314.5338	3781642.145
636	NT	CMS	17	26	17:20	PM	240	28-Aug	Aug	Sum	0	0	Sand	28.22386458	61.66	34.14241674	-77.85969007	236314.5338	3781642.145
637	NT	CMS	17	27	6:40	AM	242	30-Aug	Aug	Sum	0	0	Sand	28.55140625	61.66	34.14241674	-77.85969007	236314.5338	3781642.145
638	NT	CMS	17	28	7:30	AM	243	31-Aug	Aug	Sum	0	0	Sand	27.908875	61.66	34.14241674	-77.85969007	236314.5338	3781642.145
639	NT	CMS	17	29	5:30	AM	254	11-Sep	Sep	Fall	0	0	Sand	29.12091667	61.66	34.14241674	-77.85969007	236314.5338	3781642.145
640	NT	CMS	17	30	7:45	AM	258	15-Sep	Sep	Fall	0	0	Sand	28.96096875	61.66	34.14241674	-77.85969007	236314.5338	3781642.145
641	NT	CMS	17	31	12:00	PM	264	21-Sep	Sep	Fall	0	0	Sand	24.54764583	61.66	34.14241674	-77.85969007	236314.5338	3781642.145
642	NT	CMS	17	32	15:00	PM	267	24-Sep	Sep	Fall	0	0	Sand	24.54764583	61.66	34.14241674	-77.85969007	236314.5338	3781642.145
643	NT	CMS	17	33	7:15	AM	272	29-Sep	Sep	Fall	0	0	Sand	28.08547917	61.66	34.14241674	-77.85969007	236314.5338	3781642.145
644	NT	CMS	17	34	11:45	AM	277	4-Oct	Oct	Fall	0	0	Sand	27.73998958	61.66	34.14241674	-77.85969007	236314.5338	3781642.145
645	NT	CMS	17	35	9:55	AM	291	18-Oct	Oct	Fall	0	0	Sand	19.16932292	61.66	34.14241674	-77.85969007	236314.5338	3781642.145
646	NT	CMS	17	36	14:40	PM	296	23-Oct	Oct	Fall	0	0	Sand	21.22984375	61.66	34.14241674	-77.85969007	236314.5338	3781642.145
647	NT	CMS	17	37	16:20	PM	298	25-Oct	Oct	Fall	0	0	Sand	21.962125	61.66	34.14241674	-77.85969007	236314.5338	3781642.145
649	NT	CMS	18	1	8:00	AM	124	4-May	May	Spr	0	0	Sand	23.65208333	45.22	34.14241156	-77.85914802	236364.5143	3781640.169
650	NT	CMS	18	2	7:32	AM	138	18-May	May	Spr	0	0	Sand	24.94653125	45.22	34.14241156	-77.85914802	236364.5143	3781640.169
651	NT	CMS	18	3	8:19	AM	139	19-May	May	Spr	0	0	Sand	25.44751042	45.22	34.14241156	-77.85914802	236364.5143	3781640.169
652	NT	CMS	18	4	9:57	AM	141	21-May	May	Spr	0	0	Sand	26.22	45.22	34.14241156	-77.85914802	236364.5143	3781640.169
653	NT	CMS	18	5	7:40	AM	155	4-Jun	Jun	Spr	0	0	Sand	26.23233333	45.22	34.14241156	-77.85914802	236364.5143	3781640.169
654	NT	CMS	18	6	10:20	AM	158	7-Jun	Jun	Spr	0	0	Sand	25.97405208	45.22	34.14241156	-77.85914802	236364.5143	3781640.169
655	NT	CMS	18	7	17:10	PM	165	14-Jun	Jun	Spr	0	0	Sand	24.78561458	45.22	34.14241156	-77.85914802	236364.5143	3781640.169
656	NT	CMS	18	8	18:00	PM	166	15-Jun	Jun	Spr	0	0	Sand	24.76908333	45.22	34.14241156	-77.85914802	236364.5143	3781640.169
657	NT	CMS	18	9	7:45	AM	169	18-Jun	Jun	Spr	0	0	Sand	28.55813542	45.22	34.14241156	-77.85914802	236364.5143	3781640.169
658	NT	CMS	18	10	8:30	AM	170	19-Jun	Jun	Spr	0	0	Sand	29.05126042	45.22	34.14241156	-77.85914802	236364.5143	3781640.169
659	NT	CMS	18	11	11:00	AM	173	22-Jun	Jun	Spr	0	0	Sand	27.37678125	45.22	34.14241156	-77.85914802	236364.5143	3781640.169
660	NT	CMS	18	12	13:10	PM	176	25-Jun	Jun	Spr	0	0	Sand	28.76210417	45.22	34.14241156	-77.85914802	236364.5143	3781640.169
661	NT	CMS	18	13	14:50	PM	178	27-Jun	Jun	Spr	0	0	Sand	29.73161458	45.22	34.14241156	-77.85914802	236364.5143	3781640.169
662	NT	CMS	18	14	6:30	AM	183	2-Jul	Jul	Sum	0	0	Sand	29.47958333	45.22	34.14241156	-77.85914802	236364.5143	3781640.169
663	NT	CMS	18	15	7:15	AM	183	2-Jul	Jul	Sum	0	0	Sand	28.53113542	45.22	34.14241156	-77.85914802	236364.5143	3781640.169
664	NT	CMS	18	16	17:40	PM	195	14-Jul	Jul	Sum	0	0	Sand	34.13572	45.22	34.14241156	-77.85914802	236364.5143	3781640.169
665	NT	CMS	18	17	6:00	AM	196	15-Jul	Jul	Sum	0	0	Sand	34.13644	45.22	34.14241156	-77.85914802	236364.5143	3781640.169
666	NT	CMS	18	18	6:40	AM	197	16-Jul	Jul	Sum	0	0	Sand	30.49569792	45.22	34.14241156	-77.85914802	236364.5143	3781640.169
667	NT	CMS	18	19	7:20	AM	198	17-Jul	Jul	Sum	0	0	Sand	30.6433125	45.22	34.14241156	-77.85914802	236364.5143	3781640.169
668	NT	CMS	18	20	8:00	AM	199	18-Jul	Jul	Sum	0	0	Sand	30.436125	45.22	34.14241156	-77.85914802	236364.5143	3781640.169
669	NT	CMS	18	21	12:20	PM	205	24-Jul	Jul	Sum	0	0	Sand	24.7152708	45.22	34.14241156	-77.85914802	236364.5143	3781640.169
670	NT	CMS	18	22	16:00	PM	209	28-Jul	Jul	Sum	0	0	Sand	27.84802083	45.22	34.14241156	-77.85914802	236364.5143	3781640.169
671	NT	CMS	18	23	16:15	PM	210	29-Jul	Jul	Sum	0	0	Sand	28.2296875	45.22	34.14241156	-77.85914802	236364.5143	3781640.169
672	NT	CMS	18	24	18:00	PM	212	31-Jul	Jul	Sum	0	0	Sand	29.28764583	45.22	34.14241156	-77.85914802	236364.5143	3781640.169
673	NT	CMS	18	25	10:20	AM	232	20-Aug	Aug	Sum	0	0	Sand	29.49013542	45.22	34.14241156	-77.85914802	236364.5143	3781640.169
674	NT	CMS	18	26	17:20	PM	240	28-Aug	Aug	Sum	0	0	Sand	28.22386458	45.22	34.14241156	-77.85914802	236364.5143	3781640.169
675	NT	CMS	18	27	6:40	AM	242	30-Aug	Aug	Sum	0	0	Sand	28.55140625	45.22	34.14241156	-77.85914802	236364.5143	3781640.169
676	NT	CMS	18	28	7:30	AM	243	31-Aug	Aug	Sum	0	0	Sand	27.908875	45.22	34.14241156	-77.85914802	236364.5143	3781640.169
677	NT	CMS	18	29	5:30	AM	254	11-Sep	Sep	Fall	0	0	Sand	29.12091667	45.22	34.14241156	-77.85914802	236364.5143	3781640.169
678	NT	CMS	18	30	7:45	AM	258	15-Sep	Sep	Fall	0	0	Sand	28.96096875	45.22	34.14241156	-77.85914802	236364.5143	3781640.169
679	NT	CMS	18	31	12:00	PM	264	21-Sep	Sep	Fall	0	0	Sand	24.54764583	45.22	34.14241156	-77.85914802	236364.5143	3781640.169
680	NT	CMS	18	32	15:00	PM	267	24-Sep	Sep	Fall	0	0	Sand	24.54764583	45.22	34.14241156	-77.85914802	236364.5143	3781640.169
681	NT	CMS	18	33	7:15	AM	272	29-Sep	Sep	Fall	0	0	Sand	28.08547917	45.22	34.14241156	-77.85914802	236364.5143	3781640.169
682	NT	CMS	18	34	11:45	AM	277	4-Oct	Oct	Fall	0	0	Sand	27.73998958	45.22	34.14241156	-77.85914802	236364.5143	3781640.169
683	NT	CMS	18	35	9:55	AM	291	18-Oct	Oct	Fall	0	0	Sand	19.16932292	45.22	34.14241156	-77.85914802	236364.5143	3781640.169
684	NT	CMS	18	36	14:40	PM	296	23-Oct	Oct	Fall	0	0	Sand	21.22984375	45.22	34.14241156	-77.85914802	236364.5143	3781640.169
685	NT	CMS	18	37	16:20	PM	298	25-Oct	Oct	Fall	0	0	Sand	21.962125	45.22	34.14241156	-77.85914802	236364.5143	3781640.169
687	NT	CMS	19	1	8:00	AM	124	4-May	May	Spr	0	0	Mud	23.65208333	64.07	34.14240638	-77.85860597	236414.4949	3781638.193
688	NT	CMS	19	2	7:32	AM	138	18-May	May	Spr	0	0	Mud	24.94653125	64.07	34.14240638	-77.85860597	236414.4949	3781638.193
689	NT	CMS	19	3	8:19	AM	139	19-May	May	Spr	0	0	Mud	25.44751042	64.07	34.14240638	-77.85860597	236414.4949	3781638.193
690	NT	CMS	19	4	9:57	AM	141	21-May	May	Spr	0	0	Mud	26.22	64.07	34.14240638	-77.85860597	236414.4949	3781638.193
691	NT	CMS	19	5	7:40	AM	155	4-Jun	Jun	Spr	0	0	Mud	26.23233333	64.07	34.14240638	-77.85860597	236414.4949	3781638.193
692	NT	CMS	19	6	10:20	AM	158	7-Jun	Jun	Spr	0	0	Mud	25.97405208	64.07	34.14240638	-77.85860597	236414.4949	3781638.193
693	NT	CMS	19	7	17:10	PM	165	14-Jun	Jun	Spr	0	0	Mud	24.78561458	64.07	34.14240638	-77.85860597	236414.4949	3781638.193
694	NT	CMS	19	8	18:00	PM	166	15-Jun	Jun	Spr	0	0	Mud	24.76908333	64.07	34.14240638	-77.85860597	236414.4949	3781638.193
695	NT	CMS	19	9	7:45	AM	169	18-Jun	Jun	Spr	0	0	Mud	28.55813542	64.07	34.14240638	-77.85860597	236414.4949	3781638.193
696	NT	CMS	19	10	8:30	AM	170	19-Jun	Jun	Spr	0	0	Mud	29.05126042	64.07	34.14240638	-77.85860597	236414.4949	3781638.193
697	NT	CMS	19	11	11:00	AM	173	22-Jun	Jun	Spr	0	0	Mud	27.37678125	64.07	34.14240638	-77.85860597	236414.4949	3781638.193
698	NT	CMS	19	12	13:10	PM	176	25-Jun	Jun	Spr	0	0	Mud	28.76210417	64.07	34.14240638	-77.85860597	236414.4949	3781638.193
699	NT	CMS	19	13	14:50	PM	178	27-Jun	Jun	Spr	0	0	Mud	29.73161458	64.07	34.14240638	-77.85860597	236414.4949	3781638.193
700	NT	CMS	19	14	6:30	AM	183	2-Jul	Jul	Sum	0	0	Mud	29.47958333	64.07	34.14240638	-77.85860597	236414.4949	3781638.193
701	NT	CMS	19	15	7:15	AM	183	2-Jul	Jul	Sum	0	0	Mud	28.53113542	64.07	34.14240638	-77.85860597	236414.4949	3781638.193
702	NT	CMS	19	16	17:40	PM	195	14-Jul	Jul	Sum	0	0	Mud	34.13572	64.07	34.14240638	-77.85860597	236414.4949	3781638.193
703	NT	CMS	19	17	6:00	AM	196	15-Jul	Jul	Sum	0	0	Mud	34.13644	64.07	34.14240638	-77.85860597	236414.4949	3781638.193
704	NT	CMS	19	18	6:40	AM	197	16-Jul	Jul	Sum	0	0	Mud	30.49569792	64.07	34.14240638	-77.85860597	236414.4949	3781638.193
705	NT	CMS	19	19	7:20	AM	198	17-Jul	Jul	Sum	0	0	Mud	30.6433125	64.07	34.14240638	-77.85860597	236414.4949	3781638.193
706	NT	CMS	19	20	8:00	AM	199	18-Jul	Jul	Sum	0	0	Mud	30.436125	64.07	34.14240638	-77.85860597	236414.4949	3781638.193
707	NT	CMS	19	21	12:20	PM	205	24-Jul	Jul	Sum	0	0	Mud	24.7152708	64.07	34.14240638	-77.85860597	236414.4949	3781638.193
708	NT	CMS	19	22	16:00	PM	209	28-Jul	Jul	Sum	0	0	Mud	27.84802083	64.07	34.14240638	-77.85860597	236414.4949	3781638.193
709	NT	CMS	19	23	16:15	PM	210	29-Jul	Jul	Sum	0	0	Mud	28.2296875	64.07	34.14240638	-77.85860597	236414.4949	3781638.193
710	NT	CMS	19	24	18:00	PM	212	31-Jul	Jul	Sum	0	0	Mud	29.28764583	64.07	34.14240638	-77.85860597	236414.4949	3781638.193
711	NT	CMS	19	25	10:20	AM	232	20-Aug	Aug	Sum	0	0	Mud	29.49013542	64.07	34.14240638	-77.85860597	236414.4949	3781638.193
712	NT	CMS	19	26	17:20	PM	240	28-Aug	Aug	Sum	0	0	Mud	28.22386458	64.07	34.14240638	-77.85860597	236414.4949	3781638.193
713	NT	CMS	19	27	6:40	AM	242	30-Aug	Aug	Sum	0	0	Mud	28.55140625	64.07	34.14240638	-77.85860597	236414.4949	3781638.193
714	NT	CMS	19	28	7:30	AM	243	31-Aug	Aug	Sum	0	0	Mud	27.908875	64.07	34.14240638	-77.85860597	236414.4949	3781638.193
715	NT	CMS	19	29	5:30	AM	254	11-Sep	Sep	Fall	0	0	Mud	29.12091667	64.07	34.14240638	-77.85860597	236414.4949	3781638.193
716	NT	CMS	19	30	7:45	AM	258	15-Sep	Sep	Fall	0	0	Mud	28.96096875	64.07	34.14240638	-77.85860597	236414.4949	3781638.193
717	NT	CMS	19	31	12:00	PM	264	21-Sep	Sep	Fall	0	0	Mud	24.54764583	64.07	34.14240638	-77.85860597	236414.4949	3781638.193
718	NT	CMS	19	32	15:00	PM	267	24-Sep	Sep	Fall	0	0	Mud	24.54764583	64.07	34.14240638	-77.85860597	236414.4949	3781638.193
719	NT	CMS	19	33	7:15	AM	272	29-Sep	Sep	Fall	0	0	Mud	28.08547917	64.07	34.14240638	-77.85860597	236414.4949	3781638.193
720	NT	CMS	19	34	11:45	AM	277	4-Oct	Oct	Fall	0	0	Mud	27.73998958	64.07	34.14240638	-77.85860597	236414.4949	3781638.193
721	NT	CMS	19	35	9:55	AM	291	18-Oct	Oct	Fall	0	0	Mud	19.16932292	64.07	34.14240638	-77.85860597	236414.4949	3781638.193
722	NT	CMS	19	36	14:40	PM	296	23-Oct	Oct	Fall	0	0	Mud	21.22984375	64.07	34.14240638	-77.85860597	236414.4949	3781638.193
723	NT	CMS	19	37	16:20	PM	298	25-Oct	Oct	Fall	0	0	Mud	21.962125	64.07	34.14240638	-77.85860597	236414.4949	3781638.193
725	NT	CMS	20	1	8:00	AM	124	4-May	May	Spr	0	0	Mud	23.65208333	105.71	34.14240119	-77.85806391	236464.4763	3781636.216
726	NT	CMS	20	2	7:32	AM	138	18-May	May	Spr	0	0	Mud	24.94653125	105.71	34.14240119	-77.85806391	236464.4763	3781636.216
727	NT	CMS	20	3	8:19	AM	139	19-May	May	Spr	0	0	Mud	25.44751042	105.71	34.14240119	-77.85806391	236464.4763	3781636.216
728	NT	CMS	20	4	9:57	AM	141	21-May	May	Spr	0	0	Mud	26.22	105.71	34.14240119	-77.85806391	236464.4763	3781636.216
729	NT	CMS	20	5	7:40	AM	155	4-Jun	Jun	Spr	0	0	Mud	26.23233333	105.71	34.14240119	-77.85806391	236464.4763	3781636.216
730	NT	CMS	20	6	10:20	AM	158	7-Jun	Jun	Spr	0	0	Mud	25.97405208	105.71	34.14240119	-77.85806391	236464.4763	3781636.216
731	NT	CMS	20	7	17:10	PM	165	14-Jun	Jun	Spr	0	0	Mud	24.78561458	105.71	34.14240119	-77.85806391	236464.4763	3781636.216
732	NT	CMS	20	8	18:00	PM	166	15-Jun	Jun	Spr	0	0	Mud	24.76908333	105.71	34.14240119	-77.85806391	236464.4763	3781636.216
733	NT	CMS	20	9	7:45	AM	169	18-Jun	Jun	Spr	0	0	Mud	28.55813542	105.71	34.14240119	-77.85806391	236464.4763	3781636.216
734	NT	CMS	20	10	8:30	AM	170	19-Jun	Jun	Spr	0	0	Mud	29.05126042	105.71	34.14240119	-77.85806391	236464.4763	3781636.216
735	NT	CMS	20	11	11:00	AM	173	22-Jun	Jun	Spr	0	0	Mud	27.37678125	105.71	34.14240119	-77.85806391	236464.4763	3781636.216
736	NT	CMS	20	12	13:10	PM	176	25-Jun	Jun	Spr	0	0	Mud	28.76210417	105.71	34.14240119	-77.85806391	236464.4763	3781636.216
737	NT	CMS	20	13	14:50	PM	178	27-Jun	Jun	Spr	0	0	Mud	29.73161458	105.71	34.14240119	-77.85806391	236464.4763	3781636.216
738	NT	CMS	20	14	6:30	AM	183	2-Jul	Jul	Sum	0	0	Mud	29.47958333	105.71	34.14240119	-77.85806391	236464.4763	3781636.216
739	NT	CMS	20	15	7:15	AM	183	2-Jul	Jul	Sum	0	0	Mud	28.53113542	105.71	34.14240119	-77.85806391	236464.4763	3781636.216
740	NT	CMS	20	16	17:40	PM	195	14-Jul	Jul	Sum	0	0	Mud	34.13572	105.71	34.14240119	-77.85806391	236464.4763	3781636.216
741	NT	CMS	20	17	6:00	AM	196	15-Jul	Jul	Sum	0	0	Mud	34.13644	105.71	34.14240119	-77.85806391	236464.4763	3781636.216
742	NT	CMS	20	18	6:40	AM	197	16-Jul	Jul	Sum	0	0	Mud	30.49569792	105.71	34.14240119	-77.85806391	236464.4763	3781636.216
743	NT	CMS	20	19	7:20	AM	198	17-Jul	Jul	Sum	0	0	Mud	30.6433125	105.71	34.14240119	-77.85806391	236464.4763	3781636.216
744	NT	CMS	20	20	8:00	AM	199	18-Jul	Jul	Sum	0	0	Mud	30.436125	105.71	34.14240119	-77.85806391	236464.4763	3781636.216
745	NT	CMS	20	21	12:20	PM	205	24-Jul	Jul	Sum	0	0	Mud	24.7152708	105.71	34.14240119	-77.85806391	236464.4763	3781636.216
746	NT	CMS	20	22	16:00	PM	209	28-Jul	Jul	Sum	0	0	Mud	27.84802083	105.71	34.14240119	-77.85806391	236464.4763	3781636.216
747	NT	CMS	20	23	16:15	PM	210	29-Jul	Jul	Sum	0	0	Mud	28.2296875	105.71	34.14240119	-77.85806391	236464.4763	3781636.216
748	NT	CMS	20	24	18:00	PM	212	31-Jul	Jul	Sum	0	0	Mud	29.28764583	105.71	34.14240119	-77.85806391	236464.4763	3781636.216
749	NT	CMS	20	25	10:20	AM	232	20-Aug	Aug	Sum	0	0	Mud	29.49013542	105.71	34.14240119	-77.85806391	236464.4763	3781636.216
750	NT	CMS	20	26	17:20	PM	240	28-Aug	Aug	Sum	0	0	Mud	28.22386458	105.71	34.14240119	-77.85806391	236464.4763	3781636.216
751	NT	CMS	20	27	6:40	AM	242	30-Aug	Aug	Sum	0	0	Mud	28.55140625	105.71	34.14240119	-77.85806391	236464.4763	3781636.216
752	NT	CMS	20	28	7:30	AM	243	31-Aug	Aug	Sum	0	0	Mud	27.908875	105.71	34.14240119	-77.85806391	236464.4763	3781636.216
753	NT	CMS	20	29	5:30	AM	254	11-Sep	Sep	Fall	0	0	Mud	29.12091667	105.71	34.14240119	-77.85806391	236464.4763	3781636.216
754	NT	CMS	20	30	7:45	AM	258	15-Sep	Sep	Fall	0	0	Mud	28.96096875	105.71	34.14240119	-77.85806391	236464.4763	3781636.216
755	NT	CMS	20	31	12:00	PM	264	21-Sep	Sep	Fall	0	0	Mud	24.54764583	105.71	34.14240119	-77.85806391	236464.4763	3781636.216
756	NT	CMS	20	32	15:00	PM	267	24-Sep	Sep	Fall	0	0	Mud	24.54764583	105.71	34.14240119	-77.85806391	236464.4763	3781636.216
757	NT	CMS	20	33	7:15	AM	272	29-Sep	Sep	Fall	0	0	Mud	28.08547917	105.71	34.14240119	-77.85806391	236464.4763	3781636.216
758	NT	CMS	20	34	11:45	AM	277	4-Oct	Oct	Fall	0	0	Mud	27.73998958	105.71	34.14240119	-77.85806391	236464.4763	3781636.216
759	NT	CMS	20	35	9:55	AM	291	18-Oct	Oct	Fall	0	0	Mud	19.16932292	105.71	34.14240119	-77.85806391	236464.4763	3781636.216
760	NT	CMS	20	36	14:40	PM	296	23-Oct	Oct	Fall	0	0	Mud	21.22984375	105.71	34.14240119	-77.85806391	236464.4763	3781636.216
761	NT	CMS	20	37	16:20	PM	298	25-Oct	Oct	Fall	0	0	Mud	21.962125	105.71	34.14240119	-77.85806391	236464.4763	3781636.216
763	NT	CMS	21	1	8:00	AM	124	4-May	May	Spr	0	0	Sand	23.65208333	146.53	34.14239601	-77.85752186	236514.4568	3781634.241
764	NT	CMS	21	2	7:32	AM	138	18-May	May	Spr	0	0	Sand	24.94653125	146.53	34.14239601	-77.85752186	236514.4568	3781634.241
765	NT	CMS	21	3	8:19	AM	139	19-May	May	Spr	0	0	Sand	25.44751042	146.53	34.14239601	-77.85752186	236514.4568	3781634.241
766	NT	CMS	21	4	9:57	AM	141	21-May	May	Spr	0	0	Sand	26.22	146.53	34.14239601	-77.85752186	236514.4568	3781634.241
767	NT	CMS	21	5	7:40	AM	155	4-Jun	Jun	Spr	0	0	Sand	26.23233333	146.53	34.14239601	-77.85752186	236514.4568	3781634.241
768	NT	CMS	21	6	10:20	AM	158	7-Jun	Jun	Spr	0	0	Sand	25.97405208	146.53	34.14239601	-77.85752186	236514.4568	3781634.241
769	NT	CMS	21	7	17:10	PM	165	14-Jun	Jun	Spr	0	0	Sand	24.78561458	146.53	34.14239601	-77.85752186	236514.4568	3781634.241
770	NT	CMS	21	8	18:00	PM	166	15-Jun	Jun	Spr	0	0	Sand	24.76908333	146.53	34.14239601	-77.85752186	236514.4568	3781634.241
771	NT	CMS	21	9	7:45	AM	169	18-Jun	Jun	Spr	0	0	Sand	28.55813542	146.53	34.14239601	-77.85752186	236514.4568	3781634.241
772	NT	CMS	21	10	8:30	AM	170	19-Jun	Jun	Spr	0	0	Sand	29.05126042	146.53	34.14239601	-77.85752186	236514.4568	3781634.241
773	NT	CMS	21	11	11:00	AM	173	22-Jun	Jun	Spr	0	0	Sand	27.37678125	146.53	34.14239601	-77.85752186	236514.4568	3781634.241
774	NT	CMS	21	12	13:10	PM	176	25-Jun	Jun	Spr	0	0	Sand	28.76210417	146.53	34.14239601	-77.85752186	236514.4568	3781634.241
775	NT	CMS	21	13	14:50	PM	178	27-Jun	Jun	Spr	0	0	Sand	29.73161458	146.53	34.14239601	-77.85752186	236514.4568	3781634.241
776	NT	CMS	21	14	6:30	AM	183	2-Jul	Jul	Sum	0	0	Sand	29.47958333	146.53	34.14239601	-77.85752186	236514.4568	3781634.241
777	NT	CMS	21	15	7:15	AM	183	2-Jul	Jul	Sum	0	0	Sand	28.53113542	146.53	34.14239601	-77.85752186	236514.4568	3781634.241
778	NT	CMS	21	16	17:40	PM	195	14-Jul	Jul	Sum	0	0	Sand	34.13572	146.53	34.14239601	-77.85752186	236514.4568	3781634.241
779	NT	CMS	21	17	6:00	AM	196	15-Jul	Jul	Sum	0	0	Sand	34.13644	146.53	34.14239601	-77.85752186	236514.4568	3781634.241
780	NT	CMS	21	18	6:40	AM	197	16-Jul	Jul	Sum	0	0	Sand	30.49569792	146.53	34.14239601	-77.85752186	236514.4568	3781634.241
781	NT	CMS	21	19	7:20	AM	198	17-Jul	Jul	Sum	0	0	Sand	30.6433125	146.53	34.14239601	-77.85752186	236514.4568	3781634.241
782	NT	CMS	21	20	8:00	AM	199	18-Jul	Jul	Sum	0	0	Sand	30.436125	146.53	34.14239601	-77.85752186	236514.4568	3781634.241
783	NT	CMS	21	21	12:20	PM	205	24-Jul	Jul	Sum	0	0	Sand	24.7152708	146.53	34.14239601	-77.85752186	236514.4568	3781634.241
784	NT	CMS	21	22	16:00	PM	209	28-Jul	Jul	Sum	0	0	Sand	27.84802083	146.53	34.14239601	-77.85752186	236514.4568	3781634.241
785	NT	CMS	21	23	16:15	PM	210	29-Jul	Jul	Sum	0	0	Sand	28.2296875	146.53	34.14239601	-77.85752186	236514.4568	3781634.241
786	NT	CMS	21	24	18:00	PM	212	31-Jul	Jul	Sum	0	0	Sand	29.28764583	146.53	34.14239601	-77.85752186	236514.4568	3781634.241
787	NT	CMS	21	25	10:20	AM	232	20-Aug	Aug	Sum	0	0	Sand	29.49013542	146.53	34.14239601	-77.85752186	236514.4568	3781634.241
788	NT	CMS	21	26	17:20	PM	240	28-Aug	Aug	Sum	0	0	Sand	28.22386458	146.53	34.14239601	-77.85752186	236514.4568	3781634.241
789	NT	CMS	21	27	6:40	AM	242	30-Aug	Aug	Sum	0	0	Sand	28.55140625	146.53	34.14239601	-77.85752186	236514.4568	3781634.241
790	NT	CMS	21	28	7:30	AM	243	31-Aug	Aug	Sum	0	0	Sand	27.908875	146.53	34.14239601	-77.85752186	236514.4568	3781634.241
791	NT	CMS	21	29	5:30	AM	254	11-Sep	Sep	Fall	0	0	Sand	29.12091667	146.53	34.14239601	-77.85752186	236514.4568	3781634.241
792	NT	CMS	21	30	7:45	AM	258	15-Sep	Sep	Fall	0	0	Sand	28.96096875	146.53	34.14239601	-77.85752186	236514.4568	3781634.241
793	NT	CMS	21	31	12:00	PM	264	21-Sep	Sep	Fall	0	0	Sand	24.54764583	146.53	34.14239601	-77.85752186	236514.4568	3781634.241
794	NT	CMS	21	32	15:00	PM	267	24-Sep	Sep	Fall	0	0	Sand	24.54764583	146.53	34.14239601	-77.85752186	236514.4568	3781634.241
795	NT	CMS	21	33	7:15	AM	272	29-Sep	Sep	Fall	0	0	Sand	28.08547917	146.53	34.14239601	-77.85752186	236514.4568	3781634.241
796	NT	CMS	21	34	11:45	AM	277	4-Oct	Oct	Fall	0	0	Sand	27.73998958	146.53	34.14239601	-77.85752186	236514.4568	3781634.241
797	NT	CMS	21	35	9:55	AM	291	18-Oct	Oct	Fall	0	0	Sand	19.16932292	146.53	34.14239601	-77.85752186	236514.4568	3781634.241
798	NT	CMS	21	36	14:40	PM	296	23-Oct	Oct	Fall	0	0	Sand	21.22984375	146.53	34.14239601	-77.85752186	236514.4568	3781634.241
799	NT	CMS	21	37	16:20	PM	298	25-Oct	Oct	Fall	0	0	Sand	21.962125	146.53	34.14239601	-77.85752186	236514.4568	3781634.241
801	NT	CMS	22	1	8:00	AM	124	4-May	May	Spr	0	0	Sand	23.65208333	188.34	34.14239082	-77.85697981	236564.4373	3781632.265
802	NT	CMS	22	2	7:32	AM	138	18-May	May	Spr	0	0	Sand	24.94653125	188.34	34.14239082	-77.85697981	236564.4373	3781632.265
803	NT	CMS	22	3	8:19	AM	139	19-May	May	Spr	0	0	Sand	25.44751042	188.34	34.14239082	-77.85697981	236564.4373	3781632.265
804	NT	CMS	22	4	9:57	AM	141	21-May	May	Spr	0	0	Sand	26.22	188.34	34.14239082	-77.85697981	236564.4373	3781632.265
805	NT	CMS	22	5	7:40	AM	155	4-Jun	Jun	Spr	0	0	Sand	26.23233333	188.34	34.14239082	-77.85697981	236564.4373	3781632.265
806	NT	CMS	22	6	10:20	AM	158	7-Jun	Jun	Spr	0	0	Sand	25.97405208	188.34	34.14239082	-77.85697981	236564.4373	3781632.265
807	NT	CMS	22	7	17:10	PM	165	14-Jun	Jun	Spr	0	0	Sand	24.78561458	188.34	34.14239082	-77.85697981	236564.4373	3781632.265
808	NT	CMS	22	8	18:00	PM	166	15-Jun	Jun	Spr	0	0	Sand	24.76908333	188.34	34.14239082	-77.85697981	236564.4373	3781632.265
809	NT	CMS	22	9	7:45	AM	169	18-Jun	Jun	Spr	0	0	Sand	28.55813542	188.34	34.14239082	-77.85697981	236564.4373	3781632.265
810	NT	CMS	22	10	8:30	AM	170	19-Jun	Jun	Spr	0	0	Sand	29.05126042	188.34	34.14239082	-77.85697981	236564.4373	3781632.265
811	NT	CMS	22	11	11:00	AM	173	22-Jun	Jun	Spr	0	0	Sand	27.37678125	188.34	34.14239082	-77.85697981	236564.4373	3781632.265
812	NT	CMS	22	12	13:10	PM	176	25-Jun	Jun	Spr	0	0	Sand	28.76210417	188.34	34.14239082	-77.85697981	236564.4373	3781632.265
813	NT	CMS	22	13	14:50	PM	178	27-Jun	Jun	Spr	0	0	Sand	29.73161458	188.34	34.14239082	-77.85697981	236564.4373	3781632.265
814	NT	CMS	22	14	6:30	AM	183	2-Jul	Jul	Sum	0	0	Sand	29.47958333	188.34	34.14239082	-77.85697981	236564.4373	3781632.265
815	NT	CMS	22	15	7:15	AM	183	2-Jul	Jul	Sum	0	0	Sand	28.53113542	188.34	34.14239082	-77.85697981	236564.4373	3781632.265
816	NT	CMS	22	16	17:40	PM	195	14-Jul	Jul	Sum	0	0	Sand	34.13572	188.34	34.14239082	-77.85697981	236564.4373	3781632.265
817	NT	CMS	22	17	6:00	AM	196	15-Jul	Jul	Sum	0	0	Sand	34.13644	188.34	34.14239082	-77.85697981	236564.4373	3781632.265
818	NT	CMS	22	18	6:40	AM	197	16-Jul	Jul	Sum	0	0	Sand	30.49569792	188.34	34.14239082	-77.85697981	236564.4373	3781632.265
819	NT	CMS	22	19	7:20	AM	198	17-Jul	Jul	Sum	0	0	Sand	30.6433125	188.34	34.14239082	-77.85697981	236564.4373	3781632.265
820	NT	CMS	22	20	8:00	AM	199	18-Jul	Jul	Sum	0	0	Sand	30.436125	188.34	34.14239082	-77.85697981	236564.4373	3781632.265
821	NT	CMS	22	21	12:20	PM	205	24-Jul	Jul	Sum	0	0	Sand	24.7152708	188.34	34.14239082	-77.85697981	236564.4373	3781632.265
822	NT	CMS	22	22	16:00	PM	209	28-Jul	Jul	Sum	0	0	Sand	27.84802083	188.34	34.14239082	-77.85697981	236564.4373	3781632.265
823	NT	CMS	22	23	16:15	PM	210	29-Jul	Jul	Sum	0	0	Sand	28.2296875	188.34	34.14239082	-77.85697981	236564.4373	3781632.265
824	NT	CMS	22	24	18:00	PM	212	31-Jul	Jul	Sum	0	0	Sand	29.28764583	188.34	34.14239082	-77.85697981	236564.4373	3781632.265
825	NT	CMS	22	25	10:20	AM	232	20-Aug	Aug	Sum	0	0	Sand	29.49013542	188.34	34.14239082	-77.85697981	236564.4373	3781632.265
826	NT	CMS	22	26	17:20	PM	240	28-Aug	Aug	Sum	0	0	Sand	28.22386458	188.34	34.14239082	-77.85697981	236564.4373	3781632.265
827	NT	CMS	22	27	6:40	AM	242	30-Aug	Aug	Sum	0	0	Sand	28.55140625	188.34	34.14239082	-77.85697981	236564.4373	3781632.265
828	NT	CMS	22	28	7:30	AM	243	31-Aug	Aug	Sum	0	0	Sand	27.908875	188.34	34.14239082	-77.85697981	236564.4373	3781632.265
829	NT	CMS	22	29	5:30	AM	254	11-Sep	Sep	Fall	0	0	Sand	29.12091667	188.34	34.14239082	-77.85697981	236564.4373	3781632.265
830	NT	CMS	22	30	7:45	AM	258	15-Sep	Sep	Fall	0	0	Sand	28.96096875	188.34	34.14239082	-77.85697981	236564.4373	3781632.265
831	NT	CMS	22	31	12:00	PM	264	21-Sep	Sep	Fall	0	0	Sand	24.54764583	188.34	34.14239082	-77.85697981	236564.4373	3781632.265
832	NT	CMS	22	32	15:00	PM	267	24-Sep	Sep	Fall	0	0	Sand	24.54764583	188.34	34.14239082	-77.85697981	236564.4373	3781632.265
833	NT	CMS	22	33	7:15	AM	272	29-Sep	Sep	Fall	0	0	Sand	28.08547917	188.34	34.14239082	-77.85697981	236564.4373	3781632.265
834	NT	CMS	22	34	11:45	AM	277	4-Oct	Oct	Fall	0	0	Sand	27.73998958	188.34	34.14239082	-77.85697981	236564.4373	3781632.265
835	NT	CMS	22	35	9:55	AM	291	18-Oct	Oct	Fall	0	0	Sand	19.16932292	188.34	34.14239082	-77.85697981	236564.4373	3781632.265
836	NT	CMS	22	36	14:40	PM	296	23-Oct	Oct	Fall	0	0	Sand	21.22984375	188.34	34.14239082	-77.85697981	236564.4373	3781632.265
837	NT	CMS	22	37	16:20	PM	298	25-Oct	Oct	Fall	0	0	Sand	21.962125	188.34	34.14239082	-77.85697981	236564.4373	3781632.265
839	NT	CMS	23	1	8:00	AM	124	4-May	May	Spr	0	0	Mud	23.65208333	232.56	34.14238563	-77.85643775	236614.4188	3781630.289
840	NT	CMS	23	2	7:32	AM	138	18-May	May	Spr	0	0	Mud	24.94653125	232.56	34.14238563	-77.85643775	236614.4188	3781630.289
841	NT	CMS	23	3	8:19	AM	139	19-May	May	Spr	0	0	Mud	25.44751042	232.56	34.14238563	-77.85643775	236614.4188	3781630.289
842	NT	CMS	23	4	9:57	AM	141	21-May	May	Spr	0	0	Mud	26.22	232.56	34.14238563	-77.85643775	236614.4188	3781630.289
843	NT	CMS	23	5	7:40	AM	155	4-Jun	Jun	Spr	0	0	Mud	26.23233333	232.56	34.14238563	-77.85643775	236614.4188	3781630.289
844	NT	CMS	23	6	10:20	AM	158	7-Jun	Jun	Spr	0	0	Mud	25.97405208	232.56	34.14238563	-77.85643775	236614.4188	3781630.289
845	NT	CMS	23	7	17:10	PM	165	14-Jun	Jun	Spr	0	0	Mud	24.78561458	232.56	34.14238563	-77.85643775	236614.4188	3781630.289
846	NT	CMS	23	8	18:00	PM	166	15-Jun	Jun	Spr	0	0	Mud	24.76908333	232.56	34.14238563	-77.85643775	236614.4188	3781630.289
847	NT	CMS	23	9	7:45	AM	169	18-Jun	Jun	Spr	0	0	Mud	28.55813542	232.56	34.14238563	-77.85643775	236614.4188	3781630.289
848	NT	CMS	23	10	8:30	AM	170	19-Jun	Jun	Spr	0	0	Mud	29.05126042	232.56	34.14238563	-77.85643775	236614.4188	3781630.289
849	NT	CMS	23	11	11:00	AM	173	22-Jun	Jun	Spr	0	0	Mud	27.37678125	232.56	34.14238563	-77.85643775	236614.4188	3781630.289
850	NT	CMS	23	12	13:10	PM	176	25-Jun	Jun	Spr	0	0	Mud	28.76210417	232.56	34.14238563	-77.85643775	236614.4188	3781630.289
851	NT	CMS	23	13	14:50	PM	178	27-Jun	Jun	Spr	0	0	Mud	29.73161458	232.56	34.14238563	-77.85643775	236614.4188	3781630.289
852	NT	CMS	23	14	6:30	AM	183	2-Jul	Jul	Sum	0	0	Mud	29.47958333	232.56	34.14238563	-77.85643775	236614.4188	3781630.289
853	NT	CMS	23	15	7:15	AM	183	2-Jul	Jul	Sum	0	0	Mud	28.53113542	232.56	34.14238563	-77.85643775	236614.4188	3781630.289
854	NT	CMS	23	16	17:40	PM	195	14-Jul	Jul	Sum	0	0	Mud	34.13572	232.56	34.14238563	-77.85643775	236614.4188	3781630.289
855	NT	CMS	23	17	6:00	AM	196	15-Jul	Jul	Sum	0	0	Mud	34.13644	232.56	34.14238563	-77.85643775	236614.4188	3781630.289
856	NT	CMS	23	18	6:40	AM	197	16-Jul	Jul	Sum	0	0	Mud	30.49569792	232.56	34.14238563	-77.85643775	236614.4188	3781630.289
857	NT	CMS	23	19	7:20	AM	198	17-Jul	Jul	Sum	0	0	Mud	30.6433125	232.56	34.14238563	-77.85643775	236614.4188	3781630.289
858	NT	CMS	23	20	8:00	AM	199	18-Jul	Jul	Sum	0	0	Mud	30.436125	232.56	34.14238563	-77.85643775	236614.4188	3781630.289
859	NT	CMS	23	21	12:20	PM	205	24-Jul	Jul	Sum	0	0	Mud	24.7152708	232.56	34.14238563	-77.85643775	236614.4188	3781630.289
860	NT	CMS	23	22	16:00	PM	209	28-Jul	Jul	Sum	0	0	Mud	27.84802083	232.56	34.14238563	-77.85643775	236614.4188	3781630.289
861	NT	CMS	23	23	16:15	PM	210	29-Jul	Jul	Sum	0	0	Mud	28.2296875	232.56	34.14238563	-77.85643775	236614.4188	3781630.289
862	NT	CMS	23	24	18:00	PM	212	31-Jul	Jul	Sum	0	0	Mud	29.28764583	232.56	34.14238563	-77.85643775	236614.4188	3781630.289
863	NT	CMS	23	25	10:20	AM	232	20-Aug	Aug	Sum	0	0	Mud	29.49013542	232.56	34.14238563	-77.85643775	236614.4188	3781630.289
864	NT	CMS	23	26	17:20	PM	240	28-Aug	Aug	Sum	0	0	Mud	28.22386458	232.56	34.14238563	-77.85643775	236614.4188	3781630.289
865	NT	CMS	23	27	6:40	AM	242	30-Aug	Aug	Sum	0	0	Mud	28.55140625	232.56	34.14238563	-77.85643775	236614.4188	3781630.289
866	NT	CMS	23	28	7:30	AM	243	31-Aug	Aug	Sum	0	0	Mud	27.908875	232.56	34.14238563	-77.85643775	236614.4188	3781630.289
867	NT	CMS	23	29	5:30	AM	254	11-Sep	Sep	Fall	0	0	Mud	29.12091667	232.56	34.14238563	-77.85643775	236614.4188	3781630.289
868	NT	CMS	23	30	7:45	AM	258	15-Sep	Sep	Fall	0	0	Mud	28.96096875	232.56	34.14238563	-77.85643775	236614.4188	3781630.289
869	NT	CMS	23	31	12:00	PM	264	21-Sep	Sep	Fall	0	0	Mud	24.54764583	232.56	34.14238563	-77.85643775	236614.4188	3781630.289
870	NT	CMS	23	32	15:00	PM	267	24-Sep	Sep	Fall	0	0	Mud	24.54764583	232.56	34.14238563	-77.85643775	236614.4188	3781630.289
871	NT	CMS	23	33	7:15	AM	272	29-Sep	Sep	Fall	0	0	Mud	28.08547917	232.56	34.14238563	-77.85643775	236614.4188	3781630.289
872	NT	CMS	23	34	11:45	AM	277	4-Oct	Oct	Fall	0	0	Mud	27.73998958	232.56	34.14238563	-77.85643775	236614.4188	3781630.289
873	NT	CMS	23	35	9:55	AM	291	18-Oct	Oct	Fall	0	0	Mud	19.16932292	232.56	34.14238563	-77.85643775	236614.4188	3781630.289
874	NT	CMS	23	36	14:40	PM	296	23-Oct	Oct	Fall	0	0	Mud	21.22984375	232.56	34.14238563	-77.85643775	236614.4188	3781630.289
875	NT	CMS	23	37	16:20	PM	298	25-Oct	Oct	Fall	0	0	Mud	21.962125	232.56	34.14238563	-77.85643775	236614.4188	3781630.289
877	NT	CMS	24	1	8:00	AM	124	4-May	May	Spr	0	0	Mud	23.65208333	279.06	34.14238043	-77.8558957	236664.3992	3781628.312
878	NT	CMS	24	2	7:32	AM	138	18-May	May	Spr	0	0	Mud	24.94653125	279.06	34.14238043	-77.8558957	236664.3992	3781628.312
879	NT	CMS	24	3	8:19	AM	139	19-May	May	Spr	0	0	Mud	25.44751042	279.06	34.14238043	-77.8558957	236664.3992	3781628.312
880	NT	CMS	24	4	9:57	AM	141	21-May	May	Spr	0	0	Mud	26.22	279.06	34.14238043	-77.8558957	236664.3992	3781628.312
881	NT	CMS	24	5	7:40	AM	155	4-Jun	Jun	Spr	0	0	Mud	26.23233333	279.06	34.14238043	-77.8558957	236664.3992	3781628.312
882	NT	CMS	24	6	10:20	AM	158	7-Jun	Jun	Spr	0	0	Mud	25.97405208	279.06	34.14238043	-77.8558957	236664.3992	3781628.312
883	NT	CMS	24	7	17:10	PM	165	14-Jun	Jun	Spr	0	0	Mud	24.78561458	279.06	34.14238043	-77.8558957	236664.3992	3781628.312
884	NT	CMS	24	8	18:00	PM	166	15-Jun	Jun	Spr	0	0	Mud	24.76908333	279.06	34.14238043	-77.8558957	236664.3992	3781628.312
885	NT	CMS	24	9	7:45	AM	169	18-Jun	Jun	Spr	0	0	Mud	28.55813542	279.06	34.14238043	-77.8558957	236664.3992	3781628.312
886	NT	CMS	24	10	8:30	AM	170	19-Jun	Jun	Spr	0	0	Mud	29.05126042	279.06	34.14238043	-77.8558957	236664.3992	3781628.312
887	NT	CMS	24	11	11:00	AM	173	22-Jun	Jun	Spr	0	0	Mud	27.37678125	279.06	34.14238043	-77.8558957	236664.3992	3781628.312
888	NT	CMS	24	12	13:10	PM	176	25-Jun	Jun	Spr	0	0	Mud	28.76210417	279.06	34.14238043	-77.8558957	236664.3992	3781628.312
889	NT	CMS	24	13	14:50	PM	178	27-Jun	Jun	Spr	0	0	Mud	29.73161458	279.06	34.14238043	-77.8558957	236664.3992	3781628.312
890	NT	CMS	24	14	6:30	AM	183	2-Jul	Jul	Sum	0	0	Mud	29.47958333	279.06	34.14238043	-77.8558957	236664.3992	3781628.312
891	NT	CMS	24	15	7:15	AM	183	2-Jul	Jul	Sum	0	0	Mud	28.53113542	279.06	34.14238043	-77.8558957	236664.3992	3781628.312
892	NT	CMS	24	16	17:40	PM	195	14-Jul	Jul	Sum	0	0	Mud	34.13572	279.06	34.14238043	-77.8558957	236664.3992	3781628.312
893	NT	CMS	24	17	6:00	AM	196	15-Jul	Jul	Sum	0	0	Mud	34.13644	279.06	34.14238043	-77.8558957	236664.3992	3781628.312
894	NT	CMS	24	18	6:40	AM	197	16-Jul	Jul	Sum	0	0	Mud	30.49569792	279.06	34.14238043	-77.8558957	236664.3992	3781628.312
895	NT	CMS	24	19	7:20	AM	198	17-Jul	Jul	Sum	0	0	Mud	30.6433125	279.06	34.14238043	-77.8558957	236664.3992	3781628.312
896	NT	CMS	24	20	8:00	AM	199	18-Jul	Jul	Sum	0	0	Mud	30.436125	279.06	34.14238043	-77.8558957	236664.3992	3781628.312
897	NT	CMS	24	21	12:20	PM	205	24-Jul	Jul	Sum	0	0	Mud	24.7152708	279.06	34.14238043	-77.8558957	236664.3992	3781628.312
898	NT	CMS	24	22	16:00	PM	209	28-Jul	Jul	Sum	0	0	Mud	27.84802083	279.06	34.14238043	-77.8558957	236664.3992	3781628.312
899	NT	CMS	24	23	16:15	PM	210	29-Jul	Jul	Sum	0	0	Mud	28.2296875	279.06	34.14238043	-77.8558957	236664.3992	3781628.312
900	NT	CMS	24	24	18:00	PM	212	31-Jul	Jul	Sum	0	0	Mud	29.28764583	279.06	34.14238043	-77.8558957	236664.3992	3781628.312
901	NT	CMS	24	25	10:20	AM	232	20-Aug	Aug	Sum	0	0	Mud	29.49013542	279.06	34.14238043	-77.8558957	236664.3992	3781628.312
902	NT	CMS	24	26	17:20	PM	240	28-Aug	Aug	Sum	0	0	Mud	28.22386458	279.06	34.14238043	-77.8558957	236664.3992	3781628.312
903	NT	CMS	24	27	6:40	AM	242	30-Aug	Aug	Sum	0	0	Mud	28.55140625	279.06	34.14238043	-77.8558957	236664.3992	3781628.312
904	NT	CMS	24	28	7:30	AM	243	31-Aug	Aug	Sum	0	0	Mud	27.908875	279.06	34.14238043	-77.8558957	236664.3992	3781628.312
905	NT	CMS	24	29	5:30	AM	254	11-Sep	Sep	Fall	0	0	Mud	29.12091667	279.06	34.14238043	-77.8558957	236664.3992	3781628.312
906	NT	CMS	24	30	7:45	AM	258	15-Sep	Sep	Fall	0	0	Mud	28.96096875	279.06	34.14238043	-77.8558957	236664.3992	3781628.312
907	NT	CMS	24	31	12:00	PM	264	21-Sep	Sep	Fall	0	0	Mud	24.54764583	279.06	34.14238043	-77.8558957	236664.3992	3781628.312
908	NT	CMS	24	32	15:00	PM	267	24-Sep	Sep	Fall	0	0	Mud	24.54764583	279.06	34.14238043	-77.8558957	236664.3992	3781628.312
909	NT	CMS	24	33	7:15	AM	272	29-Sep	Sep	Fall	0	0	Mud	28.08547917	279.06	34.14238043	-77.8558957	236664.3992	3781628.312
910	NT	CMS	24	34	11:45	AM	277	4-Oct	Oct	Fall	0	0	Mud	27.73998958	279.06	34.14238043	-77.8558957	236664.3992	3781628.312
911	NT	CMS	24	35	9:55	AM	291	18-Oct	Oct	Fall	0	0	Mud	19.16932292	279.06	34.14238043	-77.8558957	236664.3992	3781628.312
912	NT	CMS	24	36	14:40	PM	296	23-Oct	Oct	Fall	0	0	Mud	21.22984375	279.06	34.14238043	-77.8558957	236664.3992	3781628.312
913	NT	CMS	24	37	16:20	PM	298	25-Oct	Oct	Fall	0	0	Mud	21.962125	279.06	34.14238043	-77.8558957	236664.3992	3781628.312
915	NT	CMS	25	1	8:00	AM	124	4-May	May	Spr	0	0	Mud	23.65208333	327.78	34.14237524	-77.85535365	236714.3797	3781626.337
916	NT	CMS	25	2	7:32	AM	138	18-May	May	Spr	0	0	Mud	24.94653125	327.78	34.14237524	-77.85535365	236714.3797	3781626.337
917	NT	CMS	25	3	8:19	AM	139	19-May	May	Spr	0	0	Mud	25.44751042	327.78	34.14237524	-77.85535365	236714.3797	3781626.337
918	NT	CMS	25	4	9:57	AM	141	21-May	May	Spr	0	0	Mud	26.22	327.78	34.14237524	-77.85535365	236714.3797	3781626.337
919	NT	CMS	25	5	7:40	AM	155	4-Jun	Jun	Spr	0	0	Mud	26.23233333	327.78	34.14237524	-77.85535365	236714.3797	3781626.337
920	NT	CMS	25	6	10:20	AM	158	7-Jun	Jun	Spr	0	0	Mud	25.97405208	327.78	34.14237524	-77.85535365	236714.3797	3781626.337
921	NT	CMS	25	7	17:10	PM	165	14-Jun	Jun	Spr	0	0	Mud	24.78561458	327.78	34.14237524	-77.85535365	236714.3797	3781626.337
922	NT	CMS	25	8	18:00	PM	166	15-Jun	Jun	Spr	0	0	Mud	24.76908333	327.78	34.14237524	-77.85535365	236714.3797	3781626.337
923	NT	CMS	25	9	7:45	AM	169	18-Jun	Jun	Spr	0	0	Mud	28.55813542	327.78	34.14237524	-77.85535365	236714.3797	3781626.337
924	NT	CMS	25	10	8:30	AM	170	19-Jun	Jun	Spr	0	0	Mud	29.05126042	327.78	34.14237524	-77.85535365	236714.3797	3781626.337
925	NT	CMS	25	11	11:00	AM	173	22-Jun	Jun	Spr	0	0	Mud	27.37678125	327.78	34.14237524	-77.85535365	236714.3797	3781626.337
926	NT	CMS	25	12	13:10	PM	176	25-Jun	Jun	Spr	0	0	Mud	28.76210417	327.78	34.14237524	-77.85535365	236714.3797	3781626.337
927	NT	CMS	25	13	14:50	PM	178	27-Jun	Jun	Spr	0	0	Mud	29.73161458	327.78	34.14237524	-77.85535365	236714.3797	3781626.337
928	NT	CMS	25	14	6:30	AM	183	2-Jul	Jul	Sum	0	0	Mud	29.47958333	327.78	34.14237524	-77.85535365	236714.3797	3781626.337
929	NT	CMS	25	15	7:15	AM	183	2-Jul	Jul	Sum	0	0	Mud	28.53113542	327.78	34.14237524	-77.85535365	236714.3797	3781626.337
930	NT	CMS	25	16	17:40	PM	195	14-Jul	Jul	Sum	0	0	Mud	34.13572	327.78	34.14237524	-77.85535365	236714.3797	3781626.337
931	NT	CMS	25	17	6:00	AM	196	15-Jul	Jul	Sum	0	0	Mud	34.13644	327.78	34.14237524	-77.85535365	236714.3797	3781626.337
932	NT	CMS	25	18	6:40	AM	197	16-Jul	Jul	Sum	0	0	Mud	30.49569792	327.78	34.14237524	-77.85535365	236714.3797	3781626.337
933	NT	CMS	25	19	7:20	AM	198	17-Jul	Jul	Sum	0	0	Mud	30.6433125	327.78	34.14237524	-77.85535365	236714.3797	3781626.337
934	NT	CMS	25	20	8:00	AM	199	18-Jul	Jul	Sum	0	0	Mud	30.436125	327.78	34.14237524	-77.85535365	236714.3797	3781626.337
935	NT	CMS	25	21	12:20	PM	205	24-Jul	Jul	Sum	0	0	Mud	24.7152708	327.78	34.14237524	-77.85535365	236714.3797	3781626.337
936	NT	CMS	25	22	16:00	PM	209	28-Jul	Jul	Sum	0	0	Mud	27.84802083	327.78	34.14237524	-77.85535365	236714.3797	3781626.337
937	NT	CMS	25	23	16:15	PM	210	29-Jul	Jul	Sum	0	0	Mud	28.2296875	327.78	34.14237524	-77.85535365	236714.3797	3781626.337
938	NT	CMS	25	24	18:00	PM	212	31-Jul	Jul	Sum	0	0	Mud	29.28764583	327.78	34.14237524	-77.85535365	236714.3797	3781626.337
939	NT	CMS	25	25	10:20	AM	232	20-Aug	Aug	Sum	0	0	Mud	29.49013542	327.78	34.14237524	-77.85535365	236714.3797	3781626.337
940	NT	CMS	25	26	17:20	PM	240	28-Aug	Aug	Sum	0	0	Mud	28.22386458	327.78	34.14237524	-77.85535365	236714.3797	3781626.337
941	NT	CMS	25	27	6:40	AM	242	30-Aug	Aug	Sum	0	0	Mud	28.55140625	327.78	34.14237524	-77.85535365	236714.3797	3781626.337
942	NT	CMS	25	28	7:30	AM	243	31-Aug	Aug	Sum	0	0	Mud	27.908875	327.78	34.14237524	-77.85535365	236714.3797	3781626.337
943	NT	CMS	25	29	5:30	AM	254	11-Sep	Sep	Fall	0	0	Mud	29.12091667	327.78	34.14237524	-77.85535365	236714.3797	3781626.337
944	NT	CMS	25	30	7:45	AM	258	15-Sep	Sep	Fall	0	0	Mud	28.96096875	327.78	34.14237524	-77.85535365	236714.3797	3781626.337
945	NT	CMS	25	31	12:00	PM	264	21-Sep	Sep	Fall	0	0	Mud	24.54764583	327.78	34.14237524	-77.85535365	236714.3797	3781626.337
946	NT	CMS	25	32	15:00	PM	267	24-Sep	Sep	Fall	0	0	Mud	24.54764583	327.78	34.14237524	-77.85535365	236714.3797	3781626.337
947	NT	CMS	25	33	7:15	AM	272	29-Sep	Sep	Fall	0	0	Mud	28.08547917	327.78	34.14237524	-77.85535365	236714.3797	3781626.337
948	NT	CMS	25	34	11:45	AM	277	4-Oct	Oct	Fall	0	0	Mud	27.73998958	327.78	34.14237524	-77.85535365	236714.3797	3781626.337
949	NT	CMS	25	35	9:55	AM	291	18-Oct	Oct	Fall	0	0	Mud	19.16932292	327.78	34.14237524	-77.85535365	236714.3797	3781626.337
950	NT	CMS	25	36	14:40	PM	296	23-Oct	Oct	Fall	0	0	Mud	21.22984375	327.78	34.14237524	-77.85535365	236714.3797	3781626.337
951	NT	CMS	25	37	16:20	PM	298	25-Oct	Oct	Fall	0	0	Mud	21.962125	327.78	34.14237524	-77.85535365	236714.3797	3781626.337
953	NT	CMS	26	1	8:00	AM	124	4-May	May	Spr	0	0	Sand	23.65208333	375.53	34.14237004	-77.85481159	236764.3611	3781624.36
954	NT	CMS	26	2	7:32	AM	138	18-May	May	Spr	0	0	Sand	24.94653125	375.53	34.14237004	-77.85481159	236764.3611	3781624.36
955	NT	CMS	26	3	8:19	AM	139	19-May	May	Spr	0	0	Sand	25.44751042	375.53	34.14237004	-77.85481159	236764.3611	3781624.36
956	NT	CMS	26	4	9:57	AM	141	21-May	May	Spr	0	0	Sand	26.22	375.53	34.14237004	-77.85481159	236764.3611	3781624.36
957	NT	CMS	26	5	7:40	AM	155	4-Jun	Jun	Spr	0	0	Sand	26.23233333	375.53	34.14237004	-77.85481159	236764.3611	3781624.36
958	NT	CMS	26	6	10:20	AM	158	7-Jun	Jun	Spr	0	0	Sand	25.97405208	375.53	34.14237004	-77.85481159	236764.3611	3781624.36
959	NT	CMS	26	7	17:10	PM	165	14-Jun	Jun	Spr	0	0	Sand	24.78561458	375.53	34.14237004	-77.85481159	236764.3611	3781624.36
960	NT	CMS	26	8	18:00	PM	166	15-Jun	Jun	Spr	0	0	Sand	24.76908333	375.53	34.14237004	-77.85481159	236764.3611	3781624.36
961	NT	CMS	26	9	7:45	AM	169	18-Jun	Jun	Spr	0	0	Sand	28.55813542	375.53	34.14237004	-77.85481159	236764.3611	3781624.36
962	NT	CMS	26	10	8:30	AM	170	19-Jun	Jun	Spr	0	0	Sand	29.05126042	375.53	34.14237004	-77.85481159	236764.3611	3781624.36
963	NT	CMS	26	11	11:00	AM	173	22-Jun	Jun	Spr	0	0	Sand	27.37678125	375.53	34.14237004	-77.85481159	236764.3611	3781624.36
964	NT	CMS	26	12	13:10	PM	176	25-Jun	Jun	Spr	0	0	Sand	28.76210417	375.53	34.14237004	-77.85481159	236764.3611	3781624.36
965	NT	CMS	26	13	14:50	PM	178	27-Jun	Jun	Spr	0	0	Sand	29.73161458	375.53	34.14237004	-77.85481159	236764.3611	3781624.36
966	NT	CMS	26	14	6:30	AM	183	2-Jul	Jul	Sum	0	0	Sand	29.47958333	375.53	34.14237004	-77.85481159	236764.3611	3781624.36
967	NT	CMS	26	15	7:15	AM	183	2-Jul	Jul	Sum	0	0	Sand	28.53113542	375.53	34.14237004	-77.85481159	236764.3611	3781624.36
968	NT	CMS	26	16	17:40	PM	195	14-Jul	Jul	Sum	0	0	Sand	34.13572	375.53	34.14237004	-77.85481159	236764.3611	3781624.36
969	NT	CMS	26	17	6:00	AM	196	15-Jul	Jul	Sum	0	0	Sand	34.13644	375.53	34.14237004	-77.85481159	236764.3611	3781624.36
970	NT	CMS	26	18	6:40	AM	197	16-Jul	Jul	Sum	0	0	Sand	30.49569792	375.53	34.14237004	-77.85481159	236764.3611	3781624.36
971	NT	CMS	26	19	7:20	AM	198	17-Jul	Jul	Sum	0	0	Sand	30.6433125	375.53	34.14237004	-77.85481159	236764.3611	3781624.36
972	NT	CMS	26	20	8:00	AM	199	18-Jul	Jul	Sum	0	0	Sand	30.436125	375.53	34.14237004	-77.85481159	236764.3611	3781624.36
973	NT	CMS	26	21	12:20	PM	205	24-Jul	Jul	Sum	0	0	Sand	24.7152708	375.53	34.14237004	-77.85481159	236764.3611	3781624.36
974	NT	CMS	26	22	16:00	PM	209	28-Jul	Jul	Sum	0	0	Sand	27.84802083	375.53	34.14237004	-77.85481159	236764.3611	3781624.36
975	NT	CMS	26	23	16:15	PM	210	29-Jul	Jul	Sum	0	0	Sand	28.2296875	375.53	34.14237004	-77.85481159	236764.3611	3781624.36
976	NT	CMS	26	24	18:00	PM	212	31-Jul	Jul	Sum	0	0	Sand	29.28764583	375.53	34.14237004	-77.85481159	236764.3611	3781624.36
977	NT	CMS	26	25	10:20	AM	232	20-Aug	Aug	Sum	0	0	Sand	29.49013542	375.53	34.14237004	-77.85481159	236764.3611	3781624.36
978	NT	CMS	26	26	17:20	PM	240	28-Aug	Aug	Sum	0	0	Sand	28.22386458	375.53	34.14237004	-77.85481159	236764.3611	3781624.36
979	NT	CMS	26	27	6:40	AM	242	30-Aug	Aug	Sum	0	0	Sand	28.55140625	375.53	34.14237004	-77.85481159	236764.3611	3781624.36
980	NT	CMS	26	28	7:30	AM	243	31-Aug	Aug	Sum	0	0	Sand	27.908875	375.53	34.14237004	-77.85481159	236764.3611	3781624.36
981	NT	CMS	26	29	5:30	AM	254	11-Sep	Sep	Fall	0	0	Sand	29.12091667	375.53	34.14237004	-77.85481159	236764.3611	3781624.36
982	NT	CMS	26	30	7:45	AM	258	15-Sep	Sep	Fall	0	0	Sand	28.96096875	375.53	34.14237004	-77.85481159	236764.3611	3781624.36
983	NT	CMS	26	31	12:00	PM	264	21-Sep	Sep	Fall	0	0	Sand	24.54764583	375.53	34.14237004	-77.85481159	236764.3611	3781624.36
984	NT	CMS	26	32	15:00	PM	267	24-Sep	Sep	Fall	0	0	Sand	24.54764583	375.53	34.14237004	-77.85481159	236764.3611	3781624.36
985	NT	CMS	26	33	7:15	AM	272	29-Sep	Sep	Fall	0	0	Sand	28.08547917	375.53	34.14237004	-77.85481159	236764.3611	3781624.36
986	NT	CMS	26	34	11:45	AM	277	4-Oct	Oct	Fall	0	0	Sand	27.73998958	375.53	34.14237004	-77.85481159	236764.3611	3781624.36
987	NT	CMS	26	35	9:55	AM	291	18-Oct	Oct	Fall	0	0	Sand	19.16932292	375.53	34.14237004	-77.85481159	236764.3611	3781624.36
988	NT	CMS	26	36	14:40	PM	296	23-Oct	Oct	Fall	0	0	Sand	21.22984375	375.53	34.14237004	-77.85481159	236764.3611	3781624.36
989	NT	CMS	26	37	16:20	PM	298	25-Oct	Oct	Fall	0	0	Sand	21.962125	375.53	34.14237004	-77.85481159	236764.3611	3781624.36
991	S114	CMS	27	14	8:06	AM	183	2-Jul	Jul	Sum	1	1	Sand	28.03170833	414.9	34.1425	-77.8544	236802.728	3781637.714
992	NT	CMS	27	1	8:00	AM	124	4-May	May	Spr	0	0	Sand	23.65208333	422.24	34.14236484	-77.85426954	236814.3416	3781622.384
993	NT	CMS	27	2	7:32	AM	138	18-May	May	Spr	0	0	Sand	24.94653125	422.24	34.14236484	-77.85426954	236814.3416	3781622.384
994	NT	CMS	27	3	8:19	AM	139	19-May	May	Spr	0	0	Sand	25.44751042	422.24	34.14236484	-77.85426954	236814.3416	3781622.384
995	NT	CMS	27	4	9:57	AM	141	21-May	May	Spr	0	0	Sand	26.22	422.24	34.14236484	-77.85426954	236814.3416	3781622.384
996	NT	CMS	27	5	7:40	AM	155	4-Jun	Jun	Spr	0	0	Sand	26.23233333	422.24	34.14236484	-77.85426954	236814.3416	3781622.384
997	NT	CMS	27	6	10:20	AM	158	7-Jun	Jun	Spr	0	0	Sand	25.97405208	422.24	34.14236484	-77.85426954	236814.3416	3781622.384
998	NT	CMS	27	7	17:10	PM	165	14-Jun	Jun	Spr	0	0	Sand	24.78561458	422.24	34.14236484	-77.85426954	236814.3416	3781622.384
999	NT	CMS	27	8	18:00	PM	166	15-Jun	Jun	Spr	0	0	Sand	24.76908333	422.24	34.14236484	-77.85426954	236814.3416	3781622.384
1000	NT	CMS	27	9	7:45	AM	169	18-Jun	Jun	Spr	0	0	Sand	28.55813542	422.24	34.14236484	-77.85426954	236814.3416	3781622.384
1001	NT	CMS	27	10	8:30	AM	170	19-Jun	Jun	Spr	0	0	Sand	29.05126042	422.24	34.14236484	-77.85426954	236814.3416	3781622.384
1002	NT	CMS	27	11	11:00	AM	173	22-Jun	Jun	Spr	0	0	Sand	27.37678125	422.24	34.14236484	-77.85426954	236814.3416	3781622.384
1003	NT	CMS	27	12	13:10	PM	176	25-Jun	Jun	Spr	0	0	Sand	28.76210417	422.24	34.14236484	-77.85426954	236814.3416	3781622.384
1004	NT	CMS	27	13	14:50	PM	178	27-Jun	Jun	Spr	0	0	Sand	29.73161458	422.24	34.14236484	-77.85426954	236814.3416	3781622.384
1005	NT	CMS	27	14	6:30	AM	183	2-Jul	Jul	Sum	0	1	Sand	29.47958333	422.24	34.14236484	-77.85426954	236814.3416	3781622.384
1006	NT	CMS	27	15	7:15	AM	183	2-Jul	Jul	Sum	0	0	Sand	28.53113542	422.24	34.14236484	-77.85426954	236814.3416	3781622.384
1007	NT	CMS	27	16	17:40	PM	195	14-Jul	Jul	Sum	0	0	Sand	34.13572	422.24	34.14236484	-77.85426954	236814.3416	3781622.384
1008	NT	CMS	27	17	6:00	AM	196	15-Jul	Jul	Sum	0	0	Sand	34.13644	422.24	34.14236484	-77.85426954	236814.3416	3781622.384
1009	NT	CMS	27	18	6:40	AM	197	16-Jul	Jul	Sum	0	0	Sand	30.49569792	422.24	34.14236484	-77.85426954	236814.3416	3781622.384
1010	NT	CMS	27	19	7:20	AM	198	17-Jul	Jul	Sum	0	0	Sand	30.6433125	422.24	34.14236484	-77.85426954	236814.3416	3781622.384
1011	NT	CMS	27	20	8:00	AM	199	18-Jul	Jul	Sum	0	0	Sand	30.436125	422.24	34.14236484	-77.85426954	236814.3416	3781622.384
1012	NT	CMS	27	21	12:20	PM	205	24-Jul	Jul	Sum	0	0	Sand	24.7152708	422.24	34.14236484	-77.85426954	236814.3416	3781622.384
1013	NT	CMS	27	22	16:00	PM	209	28-Jul	Jul	Sum	0	0	Sand	27.84802083	422.24	34.14236484	-77.85426954	236814.3416	3781622.384
1014	NT	CMS	27	23	16:15	PM	210	29-Jul	Jul	Sum	0	0	Sand	28.2296875	422.24	34.14236484	-77.85426954	236814.3416	3781622.384
1015	NT	CMS	27	24	18:00	PM	212	31-Jul	Jul	Sum	0	0	Sand	29.28764583	422.24	34.14236484	-77.85426954	236814.3416	3781622.384
1016	NT	CMS	27	25	10:20	AM	232	20-Aug	Aug	Sum	0	0	Sand	29.49013542	422.24	34.14236484	-77.85426954	236814.3416	3781622.384
1017	NT	CMS	27	26	17:20	PM	240	28-Aug	Aug	Sum	0	0	Sand	28.22386458	422.24	34.14236484	-77.85426954	236814.3416	3781622.384
1018	NT	CMS	27	27	6:40	AM	242	30-Aug	Aug	Sum	0	0	Sand	28.55140625	422.24	34.14236484	-77.85426954	236814.3416	3781622.384
1019	NT	CMS	27	28	7:30	AM	243	31-Aug	Aug	Sum	0	0	Sand	27.908875	422.24	34.14236484	-77.85426954	236814.3416	3781622.384
1020	NT	CMS	27	29	5:30	AM	254	11-Sep	Sep	Fall	0	0	Sand	29.12091667	422.24	34.14236484	-77.85426954	236814.3416	3781622.384
1021	NT	CMS	27	30	7:45	AM	258	15-Sep	Sep	Fall	0	0	Sand	28.96096875	422.24	34.14236484	-77.85426954	236814.3416	3781622.384
1022	NT	CMS	27	31	12:00	PM	264	21-Sep	Sep	Fall	0	0	Sand	24.54764583	422.24	34.14236484	-77.85426954	236814.3416	3781622.384
1023	NT	CMS	27	32	15:00	PM	267	24-Sep	Sep	Fall	0	0	Sand	24.54764583	422.24	34.14236484	-77.85426954	236814.3416	3781622.384
1024	NT	CMS	27	33	7:15	AM	272	29-Sep	Sep	Fall	0	0	Sand	28.08547917	422.24	34.14236484	-77.85426954	236814.3416	3781622.384
1025	NT	CMS	27	34	11:45	AM	277	4-Oct	Oct	Fall	0	0	Sand	27.73998958	422.24	34.14236484	-77.85426954	236814.3416	3781622.384
1026	NT	CMS	27	35	9:55	AM	291	18-Oct	Oct	Fall	0	0	Sand	19.16932292	422.24	34.14236484	-77.85426954	236814.3416	3781622.384
1027	NT	CMS	27	36	14:40	PM	296	23-Oct	Oct	Fall	0	0	Sand	21.22984375	422.24	34.14236484	-77.85426954	236814.3416	3781622.384
1028	NT	CMS	27	37	16:20	PM	298	25-Oct	Oct	Fall	0	0	Sand	21.962125	422.24	34.14236484	-77.85426954	236814.3416	3781622.384
1030	NT	CMS	28	1	8:00	AM	124	4-May	May	Spr	0	0	Mud	23.65208333	467.89	34.14235964	-77.85372749	236864.322	3781620.408
1031	NT	CMS	28	2	7:32	AM	138	18-May	May	Spr	0	0	Mud	24.94653125	467.89	34.14235964	-77.85372749	236864.322	3781620.408
1032	NT	CMS	28	3	8:19	AM	139	19-May	May	Spr	0	0	Mud	25.44751042	467.89	34.14235964	-77.85372749	236864.322	3781620.408
1033	NT	CMS	28	4	9:57	AM	141	21-May	May	Spr	0	0	Mud	26.22	467.89	34.14235964	-77.85372749	236864.322	3781620.408
1034	NT	CMS	28	5	7:40	AM	155	4-Jun	Jun	Spr	0	0	Mud	26.23233333	467.89	34.14235964	-77.85372749	236864.322	3781620.408
1035	NT	CMS	28	6	10:20	AM	158	7-Jun	Jun	Spr	0	0	Mud	25.97405208	467.89	34.14235964	-77.85372749	236864.322	3781620.408
1036	NT	CMS	28	7	17:10	PM	165	14-Jun	Jun	Spr	0	0	Mud	24.78561458	467.89	34.14235964	-77.85372749	236864.322	3781620.408
1037	NT	CMS	28	8	18:00	PM	166	15-Jun	Jun	Spr	0	0	Mud	24.76908333	467.89	34.14235964	-77.85372749	236864.322	3781620.408
1038	NT	CMS	28	9	7:45	AM	169	18-Jun	Jun	Spr	0	0	Mud	28.55813542	467.89	34.14235964	-77.85372749	236864.322	3781620.408
1039	NT	CMS	28	10	8:30	AM	170	19-Jun	Jun	Spr	0	0	Mud	29.05126042	467.89	34.14235964	-77.85372749	236864.322	3781620.408
1040	NT	CMS	28	11	11:00	AM	173	22-Jun	Jun	Spr	0	0	Mud	27.37678125	467.89	34.14235964	-77.85372749	236864.322	3781620.408
1041	NT	CMS	28	12	13:10	PM	176	25-Jun	Jun	Spr	0	0	Mud	28.76210417	467.89	34.14235964	-77.85372749	236864.322	3781620.408
1042	NT	CMS	28	13	14:50	PM	178	27-Jun	Jun	Spr	0	0	Mud	29.73161458	467.89	34.14235964	-77.85372749	236864.322	3781620.408
1043	NT	CMS	28	14	6:30	AM	183	2-Jul	Jul	Sum	0	0	Mud	29.47958333	467.89	34.14235964	-77.85372749	236864.322	3781620.408
1044	NT	CMS	28	15	7:15	AM	183	2-Jul	Jul	Sum	0	0	Mud	28.53113542	467.89	34.14235964	-77.85372749	236864.322	3781620.408
1045	NT	CMS	28	16	17:40	PM	195	14-Jul	Jul	Sum	0	0	Mud	34.13572	467.89	34.14235964	-77.85372749	236864.322	3781620.408
1046	NT	CMS	28	17	6:00	AM	196	15-Jul	Jul	Sum	0	0	Mud	34.13644	467.89	34.14235964	-77.85372749	236864.322	3781620.408
1047	NT	CMS	28	18	6:40	AM	197	16-Jul	Jul	Sum	0	0	Mud	30.49569792	467.89	34.14235964	-77.85372749	236864.322	3781620.408
1048	NT	CMS	28	19	7:20	AM	198	17-Jul	Jul	Sum	0	0	Mud	30.6433125	467.89	34.14235964	-77.85372749	236864.322	3781620.408
1049	NT	CMS	28	20	8:00	AM	199	18-Jul	Jul	Sum	0	0	Mud	30.436125	467.89	34.14235964	-77.85372749	236864.322	3781620.408
1050	NT	CMS	28	21	12:20	PM	205	24-Jul	Jul	Sum	0	0	Mud	24.7152708	467.89	34.14235964	-77.85372749	236864.322	3781620.408
1051	NT	CMS	28	22	16:00	PM	209	28-Jul	Jul	Sum	0	0	Mud	27.84802083	467.89	34.14235964	-77.85372749	236864.322	3781620.408
1052	NT	CMS	28	23	16:15	PM	210	29-Jul	Jul	Sum	0	0	Mud	28.2296875	467.89	34.14235964	-77.85372749	236864.322	3781620.408
1053	NT	CMS	28	24	18:00	PM	212	31-Jul	Jul	Sum	0	0	Mud	29.28764583	467.89	34.14235964	-77.85372749	236864.322	3781620.408
1054	NT	CMS	28	25	10:20	AM	232	20-Aug	Aug	Sum	0	0	Mud	29.49013542	467.89	34.14235964	-77.85372749	236864.322	3781620.408
1055	NT	CMS	28	26	17:20	PM	240	28-Aug	Aug	Sum	0	0	Mud	28.22386458	467.89	34.14235964	-77.85372749	236864.322	3781620.408
1056	NT	CMS	28	27	6:40	AM	242	30-Aug	Aug	Sum	0	0	Mud	28.55140625	467.89	34.14235964	-77.85372749	236864.322	3781620.408
1057	NT	CMS	28	28	7:30	AM	243	31-Aug	Aug	Sum	0	0	Mud	27.908875	467.89	34.14235964	-77.85372749	236864.322	3781620.408
1058	NT	CMS	28	29	5:30	AM	254	11-Sep	Sep	Fall	0	0	Mud	29.12091667	467.89	34.14235964	-77.85372749	236864.322	3781620.408
1059	NT	CMS	28	30	7:45	AM	258	15-Sep	Sep	Fall	0	0	Mud	28.96096875	467.89	34.14235964	-77.85372749	236864.322	3781620.408
1060	NT	CMS	28	31	12:00	PM	264	21-Sep	Sep	Fall	0	0	Mud	24.54764583	467.89	34.14235964	-77.85372749	236864.322	3781620.408
1061	NT	CMS	28	32	15:00	PM	267	24-Sep	Sep	Fall	0	0	Mud	24.54764583	467.89	34.14235964	-77.85372749	236864.322	3781620.408
1062	NT	CMS	28	33	7:15	AM	272	29-Sep	Sep	Fall	0	0	Mud	28.08547917	467.89	34.14235964	-77.85372749	236864.322	3781620.408
1063	NT	CMS	28	34	11:45	AM	277	4-Oct	Oct	Fall	0	0	Mud	27.73998958	467.89	34.14235964	-77.85372749	236864.322	3781620.408
1064	NT	CMS	28	35	9:55	AM	291	18-Oct	Oct	Fall	0	0	Mud	19.16932292	467.89	34.14235964	-77.85372749	236864.322	3781620.408
1065	NT	CMS	28	36	14:40	PM	296	23-Oct	Oct	Fall	0	0	Mud	21.22984375	467.89	34.14235964	-77.85372749	236864.322	3781620.408
1066	NT	CMS	28	37	16:20	PM	298	25-Oct	Oct	Fall	0	0	Mud	21.962125	467.89	34.14235964	-77.85372749	236864.322	3781620.408
1068	NT	CMS	29	1	8:00	AM	124	4-May	May	Spr	0	0	Channel	23.65208333	103.15	34.14197121	-77.86023835	236262.5766	3781594.14
1069	NT	CMS	29	2	7:32	AM	138	18-May	May	Spr	0	0	Channel	24.94653125	103.15	34.14197121	-77.86023835	236262.5766	3781594.14
1070	NT	CMS	29	3	8:19	AM	139	19-May	May	Spr	0	0	Channel	25.44751042	103.15	34.14197121	-77.86023835	236262.5766	3781594.14
1071	NT	CMS	29	4	9:57	AM	141	21-May	May	Spr	0	0	Channel	26.22	103.15	34.14197121	-77.86023835	236262.5766	3781594.14
1072	NT	CMS	29	5	7:40	AM	155	4-Jun	Jun	Spr	0	0	Channel	26.23233333	103.15	34.14197121	-77.86023835	236262.5766	3781594.14
1073	NT	CMS	29	6	10:20	AM	158	7-Jun	Jun	Spr	0	0	Channel	25.97405208	103.15	34.14197121	-77.86023835	236262.5766	3781594.14
1074	NT	CMS	29	7	17:10	PM	165	14-Jun	Jun	Spr	0	0	Channel	24.78561458	103.15	34.14197121	-77.86023835	236262.5766	3781594.14
1075	NT	CMS	29	8	18:00	PM	166	15-Jun	Jun	Spr	0	0	Channel	24.76908333	103.15	34.14197121	-77.86023835	236262.5766	3781594.14
1076	NT	CMS	29	9	7:45	AM	169	18-Jun	Jun	Spr	0	0	Channel	28.55813542	103.15	34.14197121	-77.86023835	236262.5766	3781594.14
1077	NT	CMS	29	10	8:30	AM	170	19-Jun	Jun	Spr	0	0	Channel	29.05126042	103.15	34.14197121	-77.86023835	236262.5766	3781594.14
1078	NT	CMS	29	11	11:00	AM	173	22-Jun	Jun	Spr	0	0	Channel	27.37678125	103.15	34.14197121	-77.86023835	236262.5766	3781594.14
1079	NT	CMS	29	12	13:10	PM	176	25-Jun	Jun	Spr	0	0	Channel	28.76210417	103.15	34.14197121	-77.86023835	236262.5766	3781594.14
1080	NT	CMS	29	13	14:50	PM	178	27-Jun	Jun	Spr	0	0	Channel	29.73161458	103.15	34.14197121	-77.86023835	236262.5766	3781594.14
1081	NT	CMS	29	14	6:30	AM	183	2-Jul	Jul	Sum	0	0	Channel	29.47958333	103.15	34.14197121	-77.86023835	236262.5766	3781594.14
1082	NT	CMS	29	15	7:15	AM	183	2-Jul	Jul	Sum	0	0	Channel	28.53113542	103.15	34.14197121	-77.86023835	236262.5766	3781594.14
1083	NT	CMS	29	16	17:40	PM	195	14-Jul	Jul	Sum	0	0	Channel	34.13572	103.15	34.14197121	-77.86023835	236262.5766	3781594.14
1084	NT	CMS	29	17	6:00	AM	196	15-Jul	Jul	Sum	0	0	Channel	34.13644	103.15	34.14197121	-77.86023835	236262.5766	3781594.14
1085	NT	CMS	29	18	6:40	AM	197	16-Jul	Jul	Sum	0	0	Channel	30.49569792	103.15	34.14197121	-77.86023835	236262.5766	3781594.14
1086	NT	CMS	29	19	7:20	AM	198	17-Jul	Jul	Sum	0	0	Channel	30.6433125	103.15	34.14197121	-77.86023835	236262.5766	3781594.14
1087	NT	CMS	29	20	8:00	AM	199	18-Jul	Jul	Sum	0	0	Channel	30.436125	103.15	34.14197121	-77.86023835	236262.5766	3781594.14
1088	NT	CMS	29	21	12:20	PM	205	24-Jul	Jul	Sum	0	0	Channel	24.7152708	103.15	34.14197121	-77.86023835	236262.5766	3781594.14
1089	NT	CMS	29	22	16:00	PM	209	28-Jul	Jul	Sum	0	0	Channel	27.84802083	103.15	34.14197121	-77.86023835	236262.5766	3781594.14
1090	NT	CMS	29	23	16:15	PM	210	29-Jul	Jul	Sum	0	0	Channel	28.2296875	103.15	34.14197121	-77.86023835	236262.5766	3781594.14
1091	NT	CMS	29	24	18:00	PM	212	31-Jul	Jul	Sum	0	0	Channel	29.28764583	103.15	34.14197121	-77.86023835	236262.5766	3781594.14
1092	NT	CMS	29	25	10:20	AM	232	20-Aug	Aug	Sum	0	0	Channel	29.49013542	103.15	34.14197121	-77.86023835	236262.5766	3781594.14
1093	NT	CMS	29	26	17:20	PM	240	28-Aug	Aug	Sum	0	0	Channel	28.22386458	103.15	34.14197121	-77.86023835	236262.5766	3781594.14
1094	NT	CMS	29	27	6:40	AM	242	30-Aug	Aug	Sum	0	0	Channel	28.55140625	103.15	34.14197121	-77.86023835	236262.5766	3781594.14
1095	NT	CMS	29	28	7:30	AM	243	31-Aug	Aug	Sum	0	0	Channel	27.908875	103.15	34.14197121	-77.86023835	236262.5766	3781594.14
1096	NT	CMS	29	29	5:30	AM	254	11-Sep	Sep	Fall	0	0	Channel	29.12091667	103.15	34.14197121	-77.86023835	236262.5766	3781594.14
1097	NT	CMS	29	30	7:45	AM	258	15-Sep	Sep	Fall	0	0	Channel	28.96096875	103.15	34.14197121	-77.86023835	236262.5766	3781594.14
1098	NT	CMS	29	31	12:00	PM	264	21-Sep	Sep	Fall	0	0	Channel	24.54764583	103.15	34.14197121	-77.86023835	236262.5766	3781594.14
1099	NT	CMS	29	32	15:00	PM	267	24-Sep	Sep	Fall	0	0	Channel	24.54764583	103.15	34.14197121	-77.86023835	236262.5766	3781594.14
1100	NT	CMS	29	33	7:15	AM	272	29-Sep	Sep	Fall	0	0	Channel	28.08547917	103.15	34.14197121	-77.86023835	236262.5766	3781594.14
1101	NT	CMS	29	34	11:45	AM	277	4-Oct	Oct	Fall	0	0	Channel	27.73998958	103.15	34.14197121	-77.86023835	236262.5766	3781594.14
1102	NT	CMS	29	35	9:55	AM	291	18-Oct	Oct	Fall	0	0	Channel	19.16932292	103.15	34.14197121	-77.86023835	236262.5766	3781594.14
1103	NT	CMS	29	36	14:40	PM	296	23-Oct	Oct	Fall	0	0	Channel	21.22984375	103.15	34.14197121	-77.86023835	236262.5766	3781594.14
1104	NT	CMS	29	37	16:20	PM	298	25-Oct	Oct	Fall	0	0	Channel	21.962125	103.15	34.14197121	-77.86023835	236262.5766	3781594.14
1106	NT	CMS	30	1	8:00	AM	124	4-May	May	Spr	0	0	Channel	23.65208333	66.47	34.14196604	-77.8596963	236312.5574	3781592.164
1107	NT	CMS	30	2	7:32	AM	138	18-May	May	Spr	0	0	Channel	24.94653125	66.47	34.14196604	-77.8596963	236312.5574	3781592.164
1108	NT	CMS	30	3	8:19	AM	139	19-May	May	Spr	0	0	Channel	25.44751042	66.47	34.14196604	-77.8596963	236312.5574	3781592.164
1109	NT	CMS	30	4	9:57	AM	141	21-May	May	Spr	0	0	Channel	26.22	66.47	34.14196604	-77.8596963	236312.5574	3781592.164
1110	NT	CMS	30	5	7:40	AM	155	4-Jun	Jun	Spr	0	0	Channel	26.23233333	66.47	34.14196604	-77.8596963	236312.5574	3781592.164
1111	NT	CMS	30	6	10:20	AM	158	7-Jun	Jun	Spr	0	0	Channel	25.97405208	66.47	34.14196604	-77.8596963	236312.5574	3781592.164
1112	NT	CMS	30	7	17:10	PM	165	14-Jun	Jun	Spr	0	0	Channel	24.78561458	66.47	34.14196604	-77.8596963	236312.5574	3781592.164
1113	NT	CMS	30	8	18:00	PM	166	15-Jun	Jun	Spr	0	0	Channel	24.76908333	66.47	34.14196604	-77.8596963	236312.5574	3781592.164
1114	NT	CMS	30	9	7:45	AM	169	18-Jun	Jun	Spr	0	0	Channel	28.55813542	66.47	34.14196604	-77.8596963	236312.5574	3781592.164
1115	NT	CMS	30	10	8:30	AM	170	19-Jun	Jun	Spr	0	0	Channel	29.05126042	66.47	34.14196604	-77.8596963	236312.5574	3781592.164
1116	NT	CMS	30	11	11:00	AM	173	22-Jun	Jun	Spr	0	0	Channel	27.37678125	66.47	34.14196604	-77.8596963	236312.5574	3781592.164
1117	NT	CMS	30	12	13:10	PM	176	25-Jun	Jun	Spr	0	0	Channel	28.76210417	66.47	34.14196604	-77.8596963	236312.5574	3781592.164
1118	NT	CMS	30	13	14:50	PM	178	27-Jun	Jun	Spr	0	0	Channel	29.73161458	66.47	34.14196604	-77.8596963	236312.5574	3781592.164
1119	NT	CMS	30	14	6:30	AM	183	2-Jul	Jul	Sum	0	0	Channel	29.47958333	66.47	34.14196604	-77.8596963	236312.5574	3781592.164
1120	NT	CMS	30	15	7:15	AM	183	2-Jul	Jul	Sum	0	0	Channel	28.53113542	66.47	34.14196604	-77.8596963	236312.5574	3781592.164
1121	NT	CMS	30	16	17:40	PM	195	14-Jul	Jul	Sum	0	0	Channel	34.13572	66.47	34.14196604	-77.8596963	236312.5574	3781592.164
1122	NT	CMS	30	17	6:00	AM	196	15-Jul	Jul	Sum	0	0	Channel	34.13644	66.47	34.14196604	-77.8596963	236312.5574	3781592.164
1123	NT	CMS	30	18	6:40	AM	197	16-Jul	Jul	Sum	0	0	Channel	30.49569792	66.47	34.14196604	-77.8596963	236312.5574	3781592.164
1124	NT	CMS	30	19	7:20	AM	198	17-Jul	Jul	Sum	0	0	Channel	30.6433125	66.47	34.14196604	-77.8596963	236312.5574	3781592.164
1125	NT	CMS	30	20	8:00	AM	199	18-Jul	Jul	Sum	0	0	Channel	30.436125	66.47	34.14196604	-77.8596963	236312.5574	3781592.164
1126	NT	CMS	30	21	12:20	PM	205	24-Jul	Jul	Sum	0	0	Channel	24.7152708	66.47	34.14196604	-77.8596963	236312.5574	3781592.164
1127	NT	CMS	30	22	16:00	PM	209	28-Jul	Jul	Sum	0	0	Channel	27.84802083	66.47	34.14196604	-77.8596963	236312.5574	3781592.164
1128	NT	CMS	30	23	16:15	PM	210	29-Jul	Jul	Sum	0	0	Channel	28.2296875	66.47	34.14196604	-77.8596963	236312.5574	3781592.164
1129	NT	CMS	30	24	18:00	PM	212	31-Jul	Jul	Sum	0	0	Channel	29.28764583	66.47	34.14196604	-77.8596963	236312.5574	3781592.164
1130	NT	CMS	30	25	10:20	AM	232	20-Aug	Aug	Sum	0	0	Channel	29.49013542	66.47	34.14196604	-77.8596963	236312.5574	3781592.164
1131	NT	CMS	30	26	17:20	PM	240	28-Aug	Aug	Sum	0	0	Channel	28.22386458	66.47	34.14196604	-77.8596963	236312.5574	3781592.164
1132	NT	CMS	30	27	6:40	AM	242	30-Aug	Aug	Sum	0	0	Channel	28.55140625	66.47	34.14196604	-77.8596963	236312.5574	3781592.164
1133	NT	CMS	30	28	7:30	AM	243	31-Aug	Aug	Sum	0	0	Channel	27.908875	66.47	34.14196604	-77.8596963	236312.5574	3781592.164
1134	NT	CMS	30	29	5:30	AM	254	11-Sep	Sep	Fall	0	0	Channel	29.12091667	66.47	34.14196604	-77.8596963	236312.5574	3781592.164
1135	NT	CMS	30	30	7:45	AM	258	15-Sep	Sep	Fall	0	0	Channel	28.96096875	66.47	34.14196604	-77.8596963	236312.5574	3781592.164
1136	NT	CMS	30	31	12:00	PM	264	21-Sep	Sep	Fall	0	0	Channel	24.54764583	66.47	34.14196604	-77.8596963	236312.5574	3781592.164
1137	NT	CMS	30	32	15:00	PM	267	24-Sep	Sep	Fall	0	0	Channel	24.54764583	66.47	34.14196604	-77.8596963	236312.5574	3781592.164
1138	NT	CMS	30	33	7:15	AM	272	29-Sep	Sep	Fall	0	0	Channel	28.08547917	66.47	34.14196604	-77.8596963	236312.5574	3781592.164
1139	NT	CMS	30	34	11:45	AM	277	4-Oct	Oct	Fall	0	0	Channel	27.73998958	66.47	34.14196604	-77.8596963	236312.5574	3781592.164
1140	NT	CMS	30	35	9:55	AM	291	18-Oct	Oct	Fall	0	0	Channel	19.16932292	66.47	34.14196604	-77.8596963	236312.5574	3781592.164
1141	NT	CMS	30	36	14:40	PM	296	23-Oct	Oct	Fall	0	0	Channel	21.22984375	66.47	34.14196604	-77.8596963	236312.5574	3781592.164
1142	NT	CMS	30	37	16:20	PM	298	25-Oct	Oct	Fall	0	0	Channel	21.962125	66.47	34.14196604	-77.8596963	236312.5574	3781592.164
1144	NT	CMS	31	1	8:00	AM	124	4-May	May	Spr	0	0	Sand	23.65208333	36.02	34.14196086	-77.85915425	236362.5382	3781590.188
1145	NT	CMS	31	2	7:32	AM	138	18-May	May	Spr	0	0	Sand	24.94653125	36.02	34.14196086	-77.85915425	236362.5382	3781590.188
1146	NT	CMS	31	3	8:19	AM	139	19-May	May	Spr	0	0	Sand	25.44751042	36.02	34.14196086	-77.85915425	236362.5382	3781590.188
1147	NT	CMS	31	4	9:57	AM	141	21-May	May	Spr	0	0	Sand	26.22	36.02	34.14196086	-77.85915425	236362.5382	3781590.188
1148	NT	CMS	31	5	7:40	AM	155	4-Jun	Jun	Spr	0	0	Sand	26.23233333	36.02	34.14196086	-77.85915425	236362.5382	3781590.188
1149	NT	CMS	31	6	10:20	AM	158	7-Jun	Jun	Spr	0	0	Sand	25.97405208	36.02	34.14196086	-77.85915425	236362.5382	3781590.188
1150	NT	CMS	31	7	17:10	PM	165	14-Jun	Jun	Spr	0	0	Sand	24.78561458	36.02	34.14196086	-77.85915425	236362.5382	3781590.188
1151	NT	CMS	31	8	18:00	PM	166	15-Jun	Jun	Spr	0	0	Sand	24.76908333	36.02	34.14196086	-77.85915425	236362.5382	3781590.188
1152	NT	CMS	31	9	7:45	AM	169	18-Jun	Jun	Spr	0	0	Sand	28.55813542	36.02	34.14196086	-77.85915425	236362.5382	3781590.188
1153	NT	CMS	31	10	8:30	AM	170	19-Jun	Jun	Spr	0	0	Sand	29.05126042	36.02	34.14196086	-77.85915425	236362.5382	3781590.188
1154	NT	CMS	31	11	11:00	AM	173	22-Jun	Jun	Spr	0	0	Sand	27.37678125	36.02	34.14196086	-77.85915425	236362.5382	3781590.188
1155	NT	CMS	31	12	13:10	PM	176	25-Jun	Jun	Spr	0	0	Sand	28.76210417	36.02	34.14196086	-77.85915425	236362.5382	3781590.188
1156	NT	CMS	31	13	14:50	PM	178	27-Jun	Jun	Spr	0	0	Sand	29.73161458	36.02	34.14196086	-77.85915425	236362.5382	3781590.188
1157	NT	CMS	31	14	6:30	AM	183	2-Jul	Jul	Sum	0	0	Sand	29.47958333	36.02	34.14196086	-77.85915425	236362.5382	3781590.188
1158	NT	CMS	31	15	7:15	AM	183	2-Jul	Jul	Sum	0	0	Sand	28.53113542	36.02	34.14196086	-77.85915425	236362.5382	3781590.188
1159	NT	CMS	31	16	17:40	PM	195	14-Jul	Jul	Sum	0	0	Sand	34.13572	36.02	34.14196086	-77.85915425	236362.5382	3781590.188
1160	NT	CMS	31	17	6:00	AM	196	15-Jul	Jul	Sum	0	0	Sand	34.13644	36.02	34.14196086	-77.85915425	236362.5382	3781590.188
1161	NT	CMS	31	18	6:40	AM	197	16-Jul	Jul	Sum	0	0	Sand	30.49569792	36.02	34.14196086	-77.85915425	236362.5382	3781590.188
1162	NT	CMS	31	19	7:20	AM	198	17-Jul	Jul	Sum	0	0	Sand	30.6433125	36.02	34.14196086	-77.85915425	236362.5382	3781590.188
1163	NT	CMS	31	20	8:00	AM	199	18-Jul	Jul	Sum	0	0	Sand	30.436125	36.02	34.14196086	-77.85915425	236362.5382	3781590.188
1164	NT	CMS	31	21	12:20	PM	205	24-Jul	Jul	Sum	0	0	Sand	24.7152708	36.02	34.14196086	-77.85915425	236362.5382	3781590.188
1165	NT	CMS	31	22	16:00	PM	209	28-Jul	Jul	Sum	0	0	Sand	27.84802083	36.02	34.14196086	-77.85915425	236362.5382	3781590.188
1166	NT	CMS	31	23	16:15	PM	210	29-Jul	Jul	Sum	0	0	Sand	28.2296875	36.02	34.14196086	-77.85915425	236362.5382	3781590.188
1167	NT	CMS	31	24	18:00	PM	212	31-Jul	Jul	Sum	0	0	Sand	29.28764583	36.02	34.14196086	-77.85915425	236362.5382	3781590.188
1168	NT	CMS	31	25	10:20	AM	232	20-Aug	Aug	Sum	0	0	Sand	29.49013542	36.02	34.14196086	-77.85915425	236362.5382	3781590.188
1169	NT	CMS	31	26	17:20	PM	240	28-Aug	Aug	Sum	0	0	Sand	28.22386458	36.02	34.14196086	-77.85915425	236362.5382	3781590.188
1170	NT	CMS	31	27	6:40	AM	242	30-Aug	Aug	Sum	0	0	Sand	28.55140625	36.02	34.14196086	-77.85915425	236362.5382	3781590.188
1171	NT	CMS	31	28	7:30	AM	243	31-Aug	Aug	Sum	0	0	Sand	27.908875	36.02	34.14196086	-77.85915425	236362.5382	3781590.188
1172	NT	CMS	31	29	5:30	AM	254	11-Sep	Sep	Fall	0	0	Sand	29.12091667	36.02	34.14196086	-77.85915425	236362.5382	3781590.188
1173	NT	CMS	31	30	7:45	AM	258	15-Sep	Sep	Fall	0	0	Sand	28.96096875	36.02	34.14196086	-77.85915425	236362.5382	3781590.188
1174	NT	CMS	31	31	12:00	PM	264	21-Sep	Sep	Fall	0	0	Sand	24.54764583	36.02	34.14196086	-77.85915425	236362.5382	3781590.188
1175	NT	CMS	31	32	15:00	PM	267	24-Sep	Sep	Fall	0	0	Sand	24.54764583	36.02	34.14196086	-77.85915425	236362.5382	3781590.188
1176	NT	CMS	31	33	7:15	AM	272	29-Sep	Sep	Fall	0	0	Sand	28.08547917	36.02	34.14196086	-77.85915425	236362.5382	3781590.188
1177	NT	CMS	31	34	11:45	AM	277	4-Oct	Oct	Fall	0	0	Sand	27.73998958	36.02	34.14196086	-77.85915425	236362.5382	3781590.188
1178	NT	CMS	31	35	9:55	AM	291	18-Oct	Oct	Fall	0	0	Sand	19.16932292	36.02	34.14196086	-77.85915425	236362.5382	3781590.188
1179	NT	CMS	31	36	14:40	PM	296	23-Oct	Oct	Fall	0	0	Sand	21.22984375	36.02	34.14196086	-77.85915425	236362.5382	3781590.188
1180	NT	CMS	31	37	16:20	PM	298	25-Oct	Oct	Fall	0	0	Sand	21.962125	36.02	34.14196086	-77.85915425	236362.5382	3781590.188
1182	NT	CMS	32	1	8:00	AM	124	4-May	May	Spr	0	0	Sand	23.65208333	42.42	34.14195568	-77.8586122	236412.5191	3781588.212
1183	NT	CMS	32	2	7:32	AM	138	18-May	May	Spr	0	0	Sand	24.94653125	42.42	34.14195568	-77.8586122	236412.5191	3781588.212
1184	NT	CMS	32	3	8:19	AM	139	19-May	May	Spr	0	0	Sand	25.44751042	42.42	34.14195568	-77.8586122	236412.5191	3781588.212
1185	NT	CMS	32	4	9:57	AM	141	21-May	May	Spr	0	0	Sand	26.22	42.42	34.14195568	-77.8586122	236412.5191	3781588.212
1186	NT	CMS	32	5	7:40	AM	155	4-Jun	Jun	Spr	0	0	Sand	26.23233333	42.42	34.14195568	-77.8586122	236412.5191	3781588.212
1187	NT	CMS	32	6	10:20	AM	158	7-Jun	Jun	Spr	0	0	Sand	25.97405208	42.42	34.14195568	-77.8586122	236412.5191	3781588.212
1188	NT	CMS	32	7	17:10	PM	165	14-Jun	Jun	Spr	0	0	Sand	24.78561458	42.42	34.14195568	-77.8586122	236412.5191	3781588.212
1189	NT	CMS	32	8	18:00	PM	166	15-Jun	Jun	Spr	0	0	Sand	24.76908333	42.42	34.14195568	-77.8586122	236412.5191	3781588.212
1190	NT	CMS	32	9	7:45	AM	169	18-Jun	Jun	Spr	0	0	Sand	28.55813542	42.42	34.14195568	-77.8586122	236412.5191	3781588.212
1191	NT	CMS	32	10	8:30	AM	170	19-Jun	Jun	Spr	0	0	Sand	29.05126042	42.42	34.14195568	-77.8586122	236412.5191	3781588.212
1192	NT	CMS	32	11	11:00	AM	173	22-Jun	Jun	Spr	0	0	Sand	27.37678125	42.42	34.14195568	-77.8586122	236412.5191	3781588.212
1193	NT	CMS	32	12	13:10	PM	176	25-Jun	Jun	Spr	0	0	Sand	28.76210417	42.42	34.14195568	-77.8586122	236412.5191	3781588.212
1194	NT	CMS	32	13	14:50	PM	178	27-Jun	Jun	Spr	0	0	Sand	29.73161458	42.42	34.14195568	-77.8586122	236412.5191	3781588.212
1195	NT	CMS	32	14	6:30	AM	183	2-Jul	Jul	Sum	0	0	Sand	29.47958333	42.42	34.14195568	-77.8586122	236412.5191	3781588.212
1196	NT	CMS	32	15	7:15	AM	183	2-Jul	Jul	Sum	0	0	Sand	28.53113542	42.42	34.14195568	-77.8586122	236412.5191	3781588.212
1197	NT	CMS	32	16	17:40	PM	195	14-Jul	Jul	Sum	0	0	Sand	34.13572	42.42	34.14195568	-77.8586122	236412.5191	3781588.212
1198	NT	CMS	32	17	6:00	AM	196	15-Jul	Jul	Sum	0	0	Sand	34.13644	42.42	34.14195568	-77.8586122	236412.5191	3781588.212
1199	NT	CMS	32	18	6:40	AM	197	16-Jul	Jul	Sum	0	0	Sand	30.49569792	42.42	34.14195568	-77.8586122	236412.5191	3781588.212
1200	NT	CMS	32	19	7:20	AM	198	17-Jul	Jul	Sum	0	0	Sand	30.6433125	42.42	34.14195568	-77.8586122	236412.5191	3781588.212
1201	NT	CMS	32	20	8:00	AM	199	18-Jul	Jul	Sum	0	0	Sand	30.436125	42.42	34.14195568	-77.8586122	236412.5191	3781588.212
1202	NT	CMS	32	21	12:20	PM	205	24-Jul	Jul	Sum	0	0	Sand	24.7152708	42.42	34.14195568	-77.8586122	236412.5191	3781588.212
1203	NT	CMS	32	22	16:00	PM	209	28-Jul	Jul	Sum	0	0	Sand	27.84802083	42.42	34.14195568	-77.8586122	236412.5191	3781588.212
1204	NT	CMS	32	23	16:15	PM	210	29-Jul	Jul	Sum	0	0	Sand	28.2296875	42.42	34.14195568	-77.8586122	236412.5191	3781588.212
1205	NT	CMS	32	24	18:00	PM	212	31-Jul	Jul	Sum	0	0	Sand	29.28764583	42.42	34.14195568	-77.8586122	236412.5191	3781588.212
1206	NT	CMS	32	25	10:20	AM	232	20-Aug	Aug	Sum	0	0	Sand	29.49013542	42.42	34.14195568	-77.8586122	236412.5191	3781588.212
1207	NT	CMS	32	26	17:20	PM	240	28-Aug	Aug	Sum	0	0	Sand	28.22386458	42.42	34.14195568	-77.8586122	236412.5191	3781588.212
1208	NT	CMS	32	27	6:40	AM	242	30-Aug	Aug	Sum	0	0	Sand	28.55140625	42.42	34.14195568	-77.8586122	236412.5191	3781588.212
1209	NT	CMS	32	28	7:30	AM	243	31-Aug	Aug	Sum	0	0	Sand	27.908875	42.42	34.14195568	-77.8586122	236412.5191	3781588.212
1210	NT	CMS	32	29	5:30	AM	254	11-Sep	Sep	Fall	0	0	Sand	29.12091667	42.42	34.14195568	-77.8586122	236412.5191	3781588.212
1211	NT	CMS	32	30	7:45	AM	258	15-Sep	Sep	Fall	0	0	Sand	28.96096875	42.42	34.14195568	-77.8586122	236412.5191	3781588.212
1212	NT	CMS	32	31	12:00	PM	264	21-Sep	Sep	Fall	0	0	Sand	24.54764583	42.42	34.14195568	-77.8586122	236412.5191	3781588.212
1213	NT	CMS	32	32	15:00	PM	267	24-Sep	Sep	Fall	0	0	Sand	24.54764583	42.42	34.14195568	-77.8586122	236412.5191	3781588.212
1214	NT	CMS	32	33	7:15	AM	272	29-Sep	Sep	Fall	0	0	Sand	28.08547917	42.42	34.14195568	-77.8586122	236412.5191	3781588.212
1215	NT	CMS	32	34	11:45	AM	277	4-Oct	Oct	Fall	0	0	Sand	27.73998958	42.42	34.14195568	-77.8586122	236412.5191	3781588.212
1216	NT	CMS	32	35	9:55	AM	291	18-Oct	Oct	Fall	0	0	Sand	19.16932292	42.42	34.14195568	-77.8586122	236412.5191	3781588.212
1217	NT	CMS	32	36	14:40	PM	296	23-Oct	Oct	Fall	0	0	Sand	21.22984375	42.42	34.14195568	-77.8586122	236412.5191	3781588.212
1218	NT	CMS	32	37	16:20	PM	298	25-Oct	Oct	Fall	0	0	Sand	21.962125	42.42	34.14195568	-77.8586122	236412.5191	3781588.212
1220	NT	CMS	33	1	8:00	AM	124	4-May	May	Spr	0	0	Sand	23.65208333	81.36	34.14195049	-77.85807015	236462.4998	3781586.236
1221	NT	CMS	33	2	7:32	AM	138	18-May	May	Spr	0	0	Sand	24.94653125	81.36	34.14195049	-77.85807015	236462.4998	3781586.236
1222	NT	CMS	33	3	8:19	AM	139	19-May	May	Spr	0	0	Sand	25.44751042	81.36	34.14195049	-77.85807015	236462.4998	3781586.236
1223	NT	CMS	33	4	9:57	AM	141	21-May	May	Spr	0	0	Sand	26.22	81.36	34.14195049	-77.85807015	236462.4998	3781586.236
1224	NT	CMS	33	5	7:40	AM	155	4-Jun	Jun	Spr	0	0	Sand	26.23233333	81.36	34.14195049	-77.85807015	236462.4998	3781586.236
1225	NT	CMS	33	6	10:20	AM	158	7-Jun	Jun	Spr	0	0	Sand	25.97405208	81.36	34.14195049	-77.85807015	236462.4998	3781586.236
1226	NT	CMS	33	7	17:10	PM	165	14-Jun	Jun	Spr	0	0	Sand	24.78561458	81.36	34.14195049	-77.85807015	236462.4998	3781586.236
1227	NT	CMS	33	8	18:00	PM	166	15-Jun	Jun	Spr	0	0	Sand	24.76908333	81.36	34.14195049	-77.85807015	236462.4998	3781586.236
1228	NT	CMS	33	9	7:45	AM	169	18-Jun	Jun	Spr	0	0	Sand	28.55813542	81.36	34.14195049	-77.85807015	236462.4998	3781586.236
1229	NT	CMS	33	10	8:30	AM	170	19-Jun	Jun	Spr	0	0	Sand	29.05126042	81.36	34.14195049	-77.85807015	236462.4998	3781586.236
1230	NT	CMS	33	11	11:00	AM	173	22-Jun	Jun	Spr	0	0	Sand	27.37678125	81.36	34.14195049	-77.85807015	236462.4998	3781586.236
1231	NT	CMS	33	12	13:10	PM	176	25-Jun	Jun	Spr	0	0	Sand	28.76210417	81.36	34.14195049	-77.85807015	236462.4998	3781586.236
1232	NT	CMS	33	13	14:50	PM	178	27-Jun	Jun	Spr	0	0	Sand	29.73161458	81.36	34.14195049	-77.85807015	236462.4998	3781586.236
1233	NT	CMS	33	14	6:30	AM	183	2-Jul	Jul	Sum	0	0	Sand	29.47958333	81.36	34.14195049	-77.85807015	236462.4998	3781586.236
1234	NT	CMS	33	15	7:15	AM	183	2-Jul	Jul	Sum	0	0	Sand	28.53113542	81.36	34.14195049	-77.85807015	236462.4998	3781586.236
1235	NT	CMS	33	16	17:40	PM	195	14-Jul	Jul	Sum	0	0	Sand	34.13572	81.36	34.14195049	-77.85807015	236462.4998	3781586.236
1236	NT	CMS	33	17	6:00	AM	196	15-Jul	Jul	Sum	0	0	Sand	34.13644	81.36	34.14195049	-77.85807015	236462.4998	3781586.236
1237	NT	CMS	33	18	6:40	AM	197	16-Jul	Jul	Sum	0	0	Sand	30.49569792	81.36	34.14195049	-77.85807015	236462.4998	3781586.236
1238	NT	CMS	33	19	7:20	AM	198	17-Jul	Jul	Sum	0	0	Sand	30.6433125	81.36	34.14195049	-77.85807015	236462.4998	3781586.236
1239	NT	CMS	33	20	8:00	AM	199	18-Jul	Jul	Sum	0	0	Sand	30.436125	81.36	34.14195049	-77.85807015	236462.4998	3781586.236
1240	NT	CMS	33	21	12:20	PM	205	24-Jul	Jul	Sum	0	0	Sand	24.7152708	81.36	34.14195049	-77.85807015	236462.4998	3781586.236
1241	NT	CMS	33	22	16:00	PM	209	28-Jul	Jul	Sum	0	0	Sand	27.84802083	81.36	34.14195049	-77.85807015	236462.4998	3781586.236
1242	NT	CMS	33	23	16:15	PM	210	29-Jul	Jul	Sum	0	0	Sand	28.2296875	81.36	34.14195049	-77.85807015	236462.4998	3781586.236
1243	NT	CMS	33	24	18:00	PM	212	31-Jul	Jul	Sum	0	0	Sand	29.28764583	81.36	34.14195049	-77.85807015	236462.4998	3781586.236
1244	NT	CMS	33	25	10:20	AM	232	20-Aug	Aug	Sum	0	0	Sand	29.49013542	81.36	34.14195049	-77.85807015	236462.4998	3781586.236
1245	NT	CMS	33	26	17:20	PM	240	28-Aug	Aug	Sum	0	0	Sand	28.22386458	81.36	34.14195049	-77.85807015	236462.4998	3781586.236
1246	NT	CMS	33	27	6:40	AM	242	30-Aug	Aug	Sum	0	0	Sand	28.55140625	81.36	34.14195049	-77.85807015	236462.4998	3781586.236
1247	NT	CMS	33	28	7:30	AM	243	31-Aug	Aug	Sum	0	0	Sand	27.908875	81.36	34.14195049	-77.85807015	236462.4998	3781586.236
1248	NT	CMS	33	29	5:30	AM	254	11-Sep	Sep	Fall	0	0	Sand	29.12091667	81.36	34.14195049	-77.85807015	236462.4998	3781586.236
1249	NT	CMS	33	30	7:45	AM	258	15-Sep	Sep	Fall	0	0	Sand	28.96096875	81.36	34.14195049	-77.85807015	236462.4998	3781586.236
1250	NT	CMS	33	31	12:00	PM	264	21-Sep	Sep	Fall	0	0	Sand	24.54764583	81.36	34.14195049	-77.85807015	236462.4998	3781586.236
1251	NT	CMS	33	32	15:00	PM	267	24-Sep	Sep	Fall	0	0	Sand	24.54764583	81.36	34.14195049	-77.85807015	236462.4998	3781586.236
1252	NT	CMS	33	33	7:15	AM	272	29-Sep	Sep	Fall	0	0	Sand	28.08547917	81.36	34.14195049	-77.85807015	236462.4998	3781586.236
1253	NT	CMS	33	34	11:45	AM	277	4-Oct	Oct	Fall	0	0	Sand	27.73998958	81.36	34.14195049	-77.85807015	236462.4998	3781586.236
1254	NT	CMS	33	35	9:55	AM	291	18-Oct	Oct	Fall	0	0	Sand	19.16932292	81.36	34.14195049	-77.85807015	236462.4998	3781586.236
1255	NT	CMS	33	36	14:40	PM	296	23-Oct	Oct	Fall	0	0	Sand	21.22984375	81.36	34.14195049	-77.85807015	236462.4998	3781586.236
1256	NT	CMS	33	37	16:20	PM	298	25-Oct	Oct	Fall	0	0	Sand	21.962125	81.36	34.14195049	-77.85807015	236462.4998	3781586.236
1258	NT	CMS	34	1	8:00	AM	124	4-May	May	Spr	0	0	Sand	23.65208333	120.94	34.14194531	-77.8575281	236512.4806	3781584.26
1259	NT	CMS	34	2	7:32	AM	138	18-May	May	Spr	0	0	Sand	24.94653125	120.94	34.14194531	-77.8575281	236512.4806	3781584.26
1260	NT	CMS	34	3	8:19	AM	139	19-May	May	Spr	0	0	Sand	25.44751042	120.94	34.14194531	-77.8575281	236512.4806	3781584.26
1261	NT	CMS	34	4	9:57	AM	141	21-May	May	Spr	0	0	Sand	26.22	120.94	34.14194531	-77.8575281	236512.4806	3781584.26
1262	NT	CMS	34	5	7:40	AM	155	4-Jun	Jun	Spr	0	0	Sand	26.23233333	120.94	34.14194531	-77.8575281	236512.4806	3781584.26
1263	NT	CMS	34	6	10:20	AM	158	7-Jun	Jun	Spr	0	0	Sand	25.97405208	120.94	34.14194531	-77.8575281	236512.4806	3781584.26
1264	NT	CMS	34	7	17:10	PM	165	14-Jun	Jun	Spr	0	0	Sand	24.78561458	120.94	34.14194531	-77.8575281	236512.4806	3781584.26
1265	NT	CMS	34	8	18:00	PM	166	15-Jun	Jun	Spr	0	0	Sand	24.76908333	120.94	34.14194531	-77.8575281	236512.4806	3781584.26
1266	NT	CMS	34	9	7:45	AM	169	18-Jun	Jun	Spr	0	0	Sand	28.55813542	120.94	34.14194531	-77.8575281	236512.4806	3781584.26
1267	NT	CMS	34	10	8:30	AM	170	19-Jun	Jun	Spr	0	0	Sand	29.05126042	120.94	34.14194531	-77.8575281	236512.4806	3781584.26
1268	NT	CMS	34	11	11:00	AM	173	22-Jun	Jun	Spr	0	0	Sand	27.37678125	120.94	34.14194531	-77.8575281	236512.4806	3781584.26
1269	NT	CMS	34	12	13:10	PM	176	25-Jun	Jun	Spr	0	0	Sand	28.76210417	120.94	34.14194531	-77.8575281	236512.4806	3781584.26
1270	NT	CMS	34	13	14:50	PM	178	27-Jun	Jun	Spr	0	0	Sand	29.73161458	120.94	34.14194531	-77.8575281	236512.4806	3781584.26
1271	NT	CMS	34	14	6:30	AM	183	2-Jul	Jul	Sum	0	0	Sand	29.47958333	120.94	34.14194531	-77.8575281	236512.4806	3781584.26
1272	NT	CMS	34	15	7:15	AM	183	2-Jul	Jul	Sum	0	0	Sand	28.53113542	120.94	34.14194531	-77.8575281	236512.4806	3781584.26
1273	NT	CMS	34	16	17:40	PM	195	14-Jul	Jul	Sum	0	0	Sand	34.13572	120.94	34.14194531	-77.8575281	236512.4806	3781584.26
1274	NT	CMS	34	17	6:00	AM	196	15-Jul	Jul	Sum	0	0	Sand	34.13644	120.94	34.14194531	-77.8575281	236512.4806	3781584.26
1275	NT	CMS	34	18	6:40	AM	197	16-Jul	Jul	Sum	0	0	Sand	30.49569792	120.94	34.14194531	-77.8575281	236512.4806	3781584.26
1276	NT	CMS	34	19	7:20	AM	198	17-Jul	Jul	Sum	0	0	Sand	30.6433125	120.94	34.14194531	-77.8575281	236512.4806	3781584.26
1277	NT	CMS	34	20	8:00	AM	199	18-Jul	Jul	Sum	0	0	Sand	30.436125	120.94	34.14194531	-77.8575281	236512.4806	3781584.26
1278	NT	CMS	34	21	12:20	PM	205	24-Jul	Jul	Sum	0	0	Sand	24.7152708	120.94	34.14194531	-77.8575281	236512.4806	3781584.26
1279	NT	CMS	34	22	16:00	PM	209	28-Jul	Jul	Sum	0	0	Sand	27.84802083	120.94	34.14194531	-77.8575281	236512.4806	3781584.26
1280	NT	CMS	34	23	16:15	PM	210	29-Jul	Jul	Sum	0	0	Sand	28.2296875	120.94	34.14194531	-77.8575281	236512.4806	3781584.26
1281	NT	CMS	34	24	18:00	PM	212	31-Jul	Jul	Sum	0	0	Sand	29.28764583	120.94	34.14194531	-77.8575281	236512.4806	3781584.26
1282	NT	CMS	34	25	10:20	AM	232	20-Aug	Aug	Sum	0	0	Sand	29.49013542	120.94	34.14194531	-77.8575281	236512.4806	3781584.26
1283	NT	CMS	34	26	17:20	PM	240	28-Aug	Aug	Sum	0	0	Sand	28.22386458	120.94	34.14194531	-77.8575281	236512.4806	3781584.26
1284	NT	CMS	34	27	6:40	AM	242	30-Aug	Aug	Sum	0	0	Sand	28.55140625	120.94	34.14194531	-77.8575281	236512.4806	3781584.26
1285	NT	CMS	34	28	7:30	AM	243	31-Aug	Aug	Sum	0	0	Sand	27.908875	120.94	34.14194531	-77.8575281	236512.4806	3781584.26
1286	NT	CMS	34	29	5:30	AM	254	11-Sep	Sep	Fall	0	0	Sand	29.12091667	120.94	34.14194531	-77.8575281	236512.4806	3781584.26
1287	NT	CMS	34	30	7:45	AM	258	15-Sep	Sep	Fall	0	0	Sand	28.96096875	120.94	34.14194531	-77.8575281	236512.4806	3781584.26
1288	NT	CMS	34	31	12:00	PM	264	21-Sep	Sep	Fall	0	0	Sand	24.54764583	120.94	34.14194531	-77.8575281	236512.4806	3781584.26
1289	NT	CMS	34	32	15:00	PM	267	24-Sep	Sep	Fall	0	0	Sand	24.54764583	120.94	34.14194531	-77.8575281	236512.4806	3781584.26
1290	NT	CMS	34	33	7:15	AM	272	29-Sep	Sep	Fall	0	0	Sand	28.08547917	120.94	34.14194531	-77.8575281	236512.4806	3781584.26
1291	NT	CMS	34	34	11:45	AM	277	4-Oct	Oct	Fall	0	0	Sand	27.73998958	120.94	34.14194531	-77.8575281	236512.4806	3781584.26
1292	NT	CMS	34	35	9:55	AM	291	18-Oct	Oct	Fall	0	0	Sand	19.16932292	120.94	34.14194531	-77.8575281	236512.4806	3781584.26
1293	NT	CMS	34	36	14:40	PM	296	23-Oct	Oct	Fall	0	0	Sand	21.22984375	120.94	34.14194531	-77.8575281	236512.4806	3781584.26
1294	NT	CMS	34	37	16:20	PM	298	25-Oct	Oct	Fall	0	0	Sand	21.962125	120.94	34.14194531	-77.8575281	236512.4806	3781584.26
1296	NT	CMS	35	1	8:00	AM	124	4-May	May	Spr	0	0	Mud	23.65208333	168.63	34.14194012	-77.85698605	236562.4614	3781582.284
1297	NT	CMS	35	2	7:32	AM	138	18-May	May	Spr	0	0	Mud	24.94653125	168.63	34.14194012	-77.85698605	236562.4614	3781582.284
1298	NT	CMS	35	3	8:19	AM	139	19-May	May	Spr	0	0	Mud	25.44751042	168.63	34.14194012	-77.85698605	236562.4614	3781582.284
1299	NT	CMS	35	4	9:57	AM	141	21-May	May	Spr	0	0	Mud	26.22	168.63	34.14194012	-77.85698605	236562.4614	3781582.284
1300	NT	CMS	35	5	7:40	AM	155	4-Jun	Jun	Spr	0	0	Mud	26.23233333	168.63	34.14194012	-77.85698605	236562.4614	3781582.284
1301	NT	CMS	35	6	10:20	AM	158	7-Jun	Jun	Spr	0	0	Mud	25.97405208	168.63	34.14194012	-77.85698605	236562.4614	3781582.284
1302	NT	CMS	35	7	17:10	PM	165	14-Jun	Jun	Spr	0	0	Mud	24.78561458	168.63	34.14194012	-77.85698605	236562.4614	3781582.284
1303	NT	CMS	35	8	18:00	PM	166	15-Jun	Jun	Spr	0	0	Mud	24.76908333	168.63	34.14194012	-77.85698605	236562.4614	3781582.284
1304	NT	CMS	35	9	7:45	AM	169	18-Jun	Jun	Spr	0	0	Mud	28.55813542	168.63	34.14194012	-77.85698605	236562.4614	3781582.284
1305	NT	CMS	35	10	8:30	AM	170	19-Jun	Jun	Spr	0	0	Mud	29.05126042	168.63	34.14194012	-77.85698605	236562.4614	3781582.284
1306	NT	CMS	35	11	11:00	AM	173	22-Jun	Jun	Spr	0	0	Mud	27.37678125	168.63	34.14194012	-77.85698605	236562.4614	3781582.284
1307	NT	CMS	35	12	13:10	PM	176	25-Jun	Jun	Spr	0	0	Mud	28.76210417	168.63	34.14194012	-77.85698605	236562.4614	3781582.284
1308	NT	CMS	35	13	14:50	PM	178	27-Jun	Jun	Spr	0	0	Mud	29.73161458	168.63	34.14194012	-77.85698605	236562.4614	3781582.284
1309	NT	CMS	35	14	6:30	AM	183	2-Jul	Jul	Sum	0	0	Mud	29.47958333	168.63	34.14194012	-77.85698605	236562.4614	3781582.284
1310	NT	CMS	35	15	7:15	AM	183	2-Jul	Jul	Sum	0	0	Mud	28.53113542	168.63	34.14194012	-77.85698605	236562.4614	3781582.284
1311	NT	CMS	35	16	17:40	PM	195	14-Jul	Jul	Sum	0	0	Mud	34.13572	168.63	34.14194012	-77.85698605	236562.4614	3781582.284
1312	NT	CMS	35	17	6:00	AM	196	15-Jul	Jul	Sum	0	0	Mud	34.13644	168.63	34.14194012	-77.85698605	236562.4614	3781582.284
1313	NT	CMS	35	18	6:40	AM	197	16-Jul	Jul	Sum	0	0	Mud	30.49569792	168.63	34.14194012	-77.85698605	236562.4614	3781582.284
1314	NT	CMS	35	19	7:20	AM	198	17-Jul	Jul	Sum	0	0	Mud	30.6433125	168.63	34.14194012	-77.85698605	236562.4614	3781582.284
1315	NT	CMS	35	20	8:00	AM	199	18-Jul	Jul	Sum	0	0	Mud	30.436125	168.63	34.14194012	-77.85698605	236562.4614	3781582.284
1316	NT	CMS	35	21	12:20	PM	205	24-Jul	Jul	Sum	0	0	Mud	24.7152708	168.63	34.14194012	-77.85698605	236562.4614	3781582.284
1317	NT	CMS	35	22	16:00	PM	209	28-Jul	Jul	Sum	0	0	Mud	27.84802083	168.63	34.14194012	-77.85698605	236562.4614	3781582.284
1318	NT	CMS	35	23	16:15	PM	210	29-Jul	Jul	Sum	0	0	Mud	28.2296875	168.63	34.14194012	-77.85698605	236562.4614	3781582.284
1319	NT	CMS	35	24	18:00	PM	212	31-Jul	Jul	Sum	0	0	Mud	29.28764583	168.63	34.14194012	-77.85698605	236562.4614	3781582.284
1320	NT	CMS	35	25	10:20	AM	232	20-Aug	Aug	Sum	0	0	Mud	29.49013542	168.63	34.14194012	-77.85698605	236562.4614	3781582.284
1321	NT	CMS	35	26	17:20	PM	240	28-Aug	Aug	Sum	0	0	Mud	28.22386458	168.63	34.14194012	-77.85698605	236562.4614	3781582.284
1322	NT	CMS	35	27	6:40	AM	242	30-Aug	Aug	Sum	0	0	Mud	28.55140625	168.63	34.14194012	-77.85698605	236562.4614	3781582.284
1323	NT	CMS	35	28	7:30	AM	243	31-Aug	Aug	Sum	0	0	Mud	27.908875	168.63	34.14194012	-77.85698605	236562.4614	3781582.284
1324	NT	CMS	35	29	5:30	AM	254	11-Sep	Sep	Fall	0	0	Mud	29.12091667	168.63	34.14194012	-77.85698605	236562.4614	3781582.284
1325	NT	CMS	35	30	7:45	AM	258	15-Sep	Sep	Fall	0	0	Mud	28.96096875	168.63	34.14194012	-77.85698605	236562.4614	3781582.284
1326	NT	CMS	35	31	12:00	PM	264	21-Sep	Sep	Fall	0	0	Mud	24.54764583	168.63	34.14194012	-77.85698605	236562.4614	3781582.284
1327	NT	CMS	35	32	15:00	PM	267	24-Sep	Sep	Fall	0	0	Mud	24.54764583	168.63	34.14194012	-77.85698605	236562.4614	3781582.284
1328	NT	CMS	35	33	7:15	AM	272	29-Sep	Sep	Fall	0	0	Mud	28.08547917	168.63	34.14194012	-77.85698605	236562.4614	3781582.284
1329	NT	CMS	35	34	11:45	AM	277	4-Oct	Oct	Fall	0	0	Mud	27.73998958	168.63	34.14194012	-77.85698605	236562.4614	3781582.284
1330	NT	CMS	35	35	9:55	AM	291	18-Oct	Oct	Fall	0	0	Mud	19.16932292	168.63	34.14194012	-77.85698605	236562.4614	3781582.284
1331	NT	CMS	35	36	14:40	PM	296	23-Oct	Oct	Fall	0	0	Mud	21.22984375	168.63	34.14194012	-77.85698605	236562.4614	3781582.284
1332	NT	CMS	35	37	16:20	PM	298	25-Oct	Oct	Fall	0	0	Mud	21.962125	168.63	34.14194012	-77.85698605	236562.4614	3781582.284
1334	NT	CMS	36	1	8:00	AM	124	4-May	May	Spr	0	0	Mud	23.65208333	363.6	34.14191934	-77.85481785	236762.3844	3781574.379
1335	NT	CMS	36	2	7:32	AM	138	18-May	May	Spr	0	0	Mud	24.94653125	363.6	34.14191934	-77.85481785	236762.3844	3781574.379
1336	NT	CMS	36	3	8:19	AM	139	19-May	May	Spr	0	0	Mud	25.44751042	363.6	34.14191934	-77.85481785	236762.3844	3781574.379
1337	NT	CMS	36	4	9:57	AM	141	21-May	May	Spr	0	0	Mud	26.22	363.6	34.14191934	-77.85481785	236762.3844	3781574.379
1338	NT	CMS	36	5	7:40	AM	155	4-Jun	Jun	Spr	0	0	Mud	26.23233333	363.6	34.14191934	-77.85481785	236762.3844	3781574.379
1339	NT	CMS	36	6	10:20	AM	158	7-Jun	Jun	Spr	0	0	Mud	25.97405208	363.6	34.14191934	-77.85481785	236762.3844	3781574.379
1340	NT	CMS	36	7	17:10	PM	165	14-Jun	Jun	Spr	0	0	Mud	24.78561458	363.6	34.14191934	-77.85481785	236762.3844	3781574.379
1341	NT	CMS	36	8	18:00	PM	166	15-Jun	Jun	Spr	0	0	Mud	24.76908333	363.6	34.14191934	-77.85481785	236762.3844	3781574.379
1342	NT	CMS	36	9	7:45	AM	169	18-Jun	Jun	Spr	0	0	Mud	28.55813542	363.6	34.14191934	-77.85481785	236762.3844	3781574.379
1343	NT	CMS	36	10	8:30	AM	170	19-Jun	Jun	Spr	0	0	Mud	29.05126042	363.6	34.14191934	-77.85481785	236762.3844	3781574.379
1344	NT	CMS	36	11	11:00	AM	173	22-Jun	Jun	Spr	0	0	Mud	27.37678125	363.6	34.14191934	-77.85481785	236762.3844	3781574.379
1345	NT	CMS	36	12	13:10	PM	176	25-Jun	Jun	Spr	0	0	Mud	28.76210417	363.6	34.14191934	-77.85481785	236762.3844	3781574.379
1346	NT	CMS	36	13	14:50	PM	178	27-Jun	Jun	Spr	0	0	Mud	29.73161458	363.6	34.14191934	-77.85481785	236762.3844	3781574.379
1347	NT	CMS	36	14	6:30	AM	183	2-Jul	Jul	Sum	0	0	Mud	29.47958333	363.6	34.14191934	-77.85481785	236762.3844	3781574.379
1348	NT	CMS	36	15	7:15	AM	183	2-Jul	Jul	Sum	0	0	Mud	28.53113542	363.6	34.14191934	-77.85481785	236762.3844	3781574.379
1349	NT	CMS	36	16	17:40	PM	195	14-Jul	Jul	Sum	0	0	Mud	34.13572	363.6	34.14191934	-77.85481785	236762.3844	3781574.379
1350	NT	CMS	36	17	6:00	AM	196	15-Jul	Jul	Sum	0	0	Mud	34.13644	363.6	34.14191934	-77.85481785	236762.3844	3781574.379
1351	NT	CMS	36	18	6:40	AM	197	16-Jul	Jul	Sum	0	0	Mud	30.49569792	363.6	34.14191934	-77.85481785	236762.3844	3781574.379
1352	NT	CMS	36	19	7:20	AM	198	17-Jul	Jul	Sum	0	0	Mud	30.6433125	363.6	34.14191934	-77.85481785	236762.3844	3781574.379
1353	NT	CMS	36	20	8:00	AM	199	18-Jul	Jul	Sum	0	0	Mud	30.436125	363.6	34.14191934	-77.85481785	236762.3844	3781574.379
1354	NT	CMS	36	21	12:20	PM	205	24-Jul	Jul	Sum	0	0	Mud	24.7152708	363.6	34.14191934	-77.85481785	236762.3844	3781574.379
1355	NT	CMS	36	22	16:00	PM	209	28-Jul	Jul	Sum	0	0	Mud	27.84802083	363.6	34.14191934	-77.85481785	236762.3844	3781574.379
1356	NT	CMS	36	23	16:15	PM	210	29-Jul	Jul	Sum	0	0	Mud	28.2296875	363.6	34.14191934	-77.85481785	236762.3844	3781574.379
1357	NT	CMS	36	24	18:00	PM	212	31-Jul	Jul	Sum	0	0	Mud	29.28764583	363.6	34.14191934	-77.85481785	236762.3844	3781574.379
1358	NT	CMS	36	25	10:20	AM	232	20-Aug	Aug	Sum	0	0	Mud	29.49013542	363.6	34.14191934	-77.85481785	236762.3844	3781574.379
1359	NT	CMS	36	26	17:20	PM	240	28-Aug	Aug	Sum	0	0	Mud	28.22386458	363.6	34.14191934	-77.85481785	236762.3844	3781574.379
1360	NT	CMS	36	27	6:40	AM	242	30-Aug	Aug	Sum	0	0	Mud	28.55140625	363.6	34.14191934	-77.85481785	236762.3844	3781574.379
1361	NT	CMS	36	28	7:30	AM	243	31-Aug	Aug	Sum	0	0	Mud	27.908875	363.6	34.14191934	-77.85481785	236762.3844	3781574.379
1362	NT	CMS	36	29	5:30	AM	254	11-Sep	Sep	Fall	0	0	Mud	29.12091667	363.6	34.14191934	-77.85481785	236762.3844	3781574.379
1363	NT	CMS	36	30	7:45	AM	258	15-Sep	Sep	Fall	0	0	Mud	28.96096875	363.6	34.14191934	-77.85481785	236762.3844	3781574.379
1364	NT	CMS	36	31	12:00	PM	264	21-Sep	Sep	Fall	0	0	Mud	24.54764583	363.6	34.14191934	-77.85481785	236762.3844	3781574.379
1365	NT	CMS	36	32	15:00	PM	267	24-Sep	Sep	Fall	0	0	Mud	24.54764583	363.6	34.14191934	-77.85481785	236762.3844	3781574.379
1366	NT	CMS	36	33	7:15	AM	272	29-Sep	Sep	Fall	0	0	Mud	28.08547917	363.6	34.14191934	-77.85481785	236762.3844	3781574.379
1367	NT	CMS	36	34	11:45	AM	277	4-Oct	Oct	Fall	0	0	Mud	27.73998958	363.6	34.14191934	-77.85481785	236762.3844	3781574.379
1368	NT	CMS	36	35	9:55	AM	291	18-Oct	Oct	Fall	0	0	Mud	19.16932292	363.6	34.14191934	-77.85481785	236762.3844	3781574.379
1369	NT	CMS	36	36	14:40	PM	296	23-Oct	Oct	Fall	0	0	Mud	21.22984375	363.6	34.14191934	-77.85481785	236762.3844	3781574.379
1370	NT	CMS	36	37	16:20	PM	298	25-Oct	Oct	Fall	0	0	Mud	21.962125	363.6	34.14191934	-77.85481785	236762.3844	3781574.379
1372	NT	CMS	37	1	8:00	AM	124	4-May	May	Spr	0	0	Sand	23.65208333	414.37	34.14191414	-77.8542758	236812.3651	3781572.403
1373	NT	CMS	37	2	7:32	AM	138	18-May	May	Spr	0	0	Sand	24.94653125	414.37	34.14191414	-77.8542758	236812.3651	3781572.403
1374	NT	CMS	37	3	8:19	AM	139	19-May	May	Spr	0	0	Sand	25.44751042	414.37	34.14191414	-77.8542758	236812.3651	3781572.403
1375	NT	CMS	37	4	9:57	AM	141	21-May	May	Spr	0	0	Sand	26.22	414.37	34.14191414	-77.8542758	236812.3651	3781572.403
1376	NT	CMS	37	5	7:40	AM	155	4-Jun	Jun	Spr	0	0	Sand	26.23233333	414.37	34.14191414	-77.8542758	236812.3651	3781572.403
1377	NT	CMS	37	6	10:20	AM	158	7-Jun	Jun	Spr	0	0	Sand	25.97405208	414.37	34.14191414	-77.8542758	236812.3651	3781572.403
1378	NT	CMS	37	7	17:10	PM	165	14-Jun	Jun	Spr	0	0	Sand	24.78561458	414.37	34.14191414	-77.8542758	236812.3651	3781572.403
1379	NT	CMS	37	8	18:00	PM	166	15-Jun	Jun	Spr	0	0	Sand	24.76908333	414.37	34.14191414	-77.8542758	236812.3651	3781572.403
1380	NT	CMS	37	9	7:45	AM	169	18-Jun	Jun	Spr	0	0	Sand	28.55813542	414.37	34.14191414	-77.8542758	236812.3651	3781572.403
1381	NT	CMS	37	10	8:30	AM	170	19-Jun	Jun	Spr	0	0	Sand	29.05126042	414.37	34.14191414	-77.8542758	236812.3651	3781572.403
1382	NT	CMS	37	11	11:00	AM	173	22-Jun	Jun	Spr	0	0	Sand	27.37678125	414.37	34.14191414	-77.8542758	236812.3651	3781572.403
1383	NT	CMS	37	12	13:10	PM	176	25-Jun	Jun	Spr	0	0	Sand	28.76210417	414.37	34.14191414	-77.8542758	236812.3651	3781572.403
1384	NT	CMS	37	13	14:50	PM	178	27-Jun	Jun	Spr	0	0	Sand	29.73161458	414.37	34.14191414	-77.8542758	236812.3651	3781572.403
1385	NT	CMS	37	14	6:30	AM	183	2-Jul	Jul	Sum	0	0	Sand	29.47958333	414.37	34.14191414	-77.8542758	236812.3651	3781572.403
1386	NT	CMS	37	15	7:15	AM	183	2-Jul	Jul	Sum	0	0	Sand	28.53113542	414.37	34.14191414	-77.8542758	236812.3651	3781572.403
1387	NT	CMS	37	16	17:40	PM	195	14-Jul	Jul	Sum	0	0	Sand	34.13572	414.37	34.14191414	-77.8542758	236812.3651	3781572.403
1388	NT	CMS	37	17	6:00	AM	196	15-Jul	Jul	Sum	0	0	Sand	34.13644	414.37	34.14191414	-77.8542758	236812.3651	3781572.403
1389	NT	CMS	37	18	6:40	AM	197	16-Jul	Jul	Sum	0	0	Sand	30.49569792	414.37	34.14191414	-77.8542758	236812.3651	3781572.403
1390	NT	CMS	37	19	7:20	AM	198	17-Jul	Jul	Sum	0	0	Sand	30.6433125	414.37	34.14191414	-77.8542758	236812.3651	3781572.403
1391	NT	CMS	37	20	8:00	AM	199	18-Jul	Jul	Sum	0	0	Sand	30.436125	414.37	34.14191414	-77.8542758	236812.3651	3781572.403
1392	NT	CMS	37	21	12:20	PM	205	24-Jul	Jul	Sum	0	0	Sand	24.7152708	414.37	34.14191414	-77.8542758	236812.3651	3781572.403
1393	NT	CMS	37	22	16:00	PM	209	28-Jul	Jul	Sum	0	0	Sand	27.84802083	414.37	34.14191414	-77.8542758	236812.3651	3781572.403
1394	NT	CMS	37	23	16:15	PM	210	29-Jul	Jul	Sum	0	0	Sand	28.2296875	414.37	34.14191414	-77.8542758	236812.3651	3781572.403
1395	NT	CMS	37	24	18:00	PM	212	31-Jul	Jul	Sum	0	0	Sand	29.28764583	414.37	34.14191414	-77.8542758	236812.3651	3781572.403
1396	NT	CMS	37	25	10:20	AM	232	20-Aug	Aug	Sum	0	0	Sand	29.49013542	414.37	34.14191414	-77.8542758	236812.3651	3781572.403
1397	NT	CMS	37	26	17:20	PM	240	28-Aug	Aug	Sum	0	0	Sand	28.22386458	414.37	34.14191414	-77.8542758	236812.3651	3781572.403
1398	NT	CMS	37	27	6:40	AM	242	30-Aug	Aug	Sum	0	0	Sand	28.55140625	414.37	34.14191414	-77.8542758	236812.3651	3781572.403
1399	NT	CMS	37	28	7:30	AM	243	31-Aug	Aug	Sum	0	0	Sand	27.908875	414.37	34.14191414	-77.8542758	236812.3651	3781572.403
1400	NT	CMS	37	29	5:30	AM	254	11-Sep	Sep	Fall	0	0	Sand	29.12091667	414.37	34.14191414	-77.8542758	236812.3651	3781572.403
1401	NT	CMS	37	30	7:45	AM	258	15-Sep	Sep	Fall	0	0	Sand	28.96096875	414.37	34.14191414	-77.8542758	236812.3651	3781572.403
1402	NT	CMS	37	31	12:00	PM	264	21-Sep	Sep	Fall	0	0	Sand	24.54764583	414.37	34.14191414	-77.8542758	236812.3651	3781572.403
1403	NT	CMS	37	32	15:00	PM	267	24-Sep	Sep	Fall	0	0	Sand	24.54764583	414.37	34.14191414	-77.8542758	236812.3651	3781572.403
1404	NT	CMS	37	33	7:15	AM	272	29-Sep	Sep	Fall	0	0	Sand	28.08547917	414.37	34.14191414	-77.8542758	236812.3651	3781572.403
1405	NT	CMS	37	34	11:45	AM	277	4-Oct	Oct	Fall	0	0	Sand	27.73998958	414.37	34.14191414	-77.8542758	236812.3651	3781572.403
1406	NT	CMS	37	35	9:55	AM	291	18-Oct	Oct	Fall	0	0	Sand	19.16932292	414.37	34.14191414	-77.8542758	236812.3651	3781572.403
1407	NT	CMS	37	36	14:40	PM	296	23-Oct	Oct	Fall	0	0	Sand	21.22984375	414.37	34.14191414	-77.8542758	236812.3651	3781572.403
1408	NT	CMS	37	37	16:20	PM	298	25-Oct	Oct	Fall	0	0	Sand	21.962125	414.37	34.14191414	-77.8542758	236812.3651	3781572.403
1410	NT	CMS	38	1	8:00	AM	124	4-May	May	Spr	0	0	Mud	23.65208	463.99	34.14190894	-77.85373375	236862.3458	3781570.428
1411	NT	CMS	38	2	7:32	AM	138	18-May	May	Spr	0	0	Mud	24.94653	463.99	34.14190894	-77.85373375	236862.3458	3781570.428
1412	NT	CMS	38	3	8:19	AM	139	19-May	May	Spr	0	0	Mud	25.44751	463.99	34.14190894	-77.85373375	236862.3458	3781570.428
1413	NT	CMS	38	4	9:57	AM	141	21-May	May	Spr	0	0	Mud	26.22	463.99	34.14190894	-77.85373375	236862.3458	3781570.428
1414	NT	CMS	38	5	7:40	AM	155	4-Jun	Jun	Spr	0	0	Mud	26.23233	463.99	34.14190894	-77.85373375	236862.3458	3781570.428
1415	NT	CMS	38	6	10:20	AM	158	7-Jun	Jun	Spr	0	0	Mud	25.97405	463.99	34.14190894	-77.85373375	236862.3458	3781570.428
1416	NT	CMS	38	7	17:10	PM	165	14-Jun	Jun	Spr	0	0	Mud	24.78561	463.99	34.14190894	-77.85373375	236862.3458	3781570.428
1417	NT	CMS	38	8	18:00	PM	166	15-Jun	Jun	Spr	0	0	Mud	24.76908	463.99	34.14190894	-77.85373375	236862.3458	3781570.428
1418	NT	CMS	38	9	7:45	AM	169	18-Jun	Jun	Spr	0	0	Mud	28.55814	463.99	34.14190894	-77.85373375	236862.3458	3781570.428
1419	NT	CMS	38	10	8:30	AM	170	19-Jun	Jun	Spr	0	0	Mud	29.05126	463.99	34.14190894	-77.85373375	236862.3458	3781570.428
1420	NT	CMS	38	11	11:00	AM	173	22-Jun	Jun	Spr	0	0	Mud	27.37678	463.99	34.14190894	-77.85373375	236862.3458	3781570.428
1421	NT	CMS	38	12	13:10	PM	176	25-Jun	Jun	Spr	0	0	Mud	28.7621	463.99	34.14190894	-77.85373375	236862.3458	3781570.428
1422	NT	CMS	38	13	14:50	PM	178	27-Jun	Jun	Spr	0	0	Mud	29.73161	463.99	34.14190894	-77.85373375	236862.3458	3781570.428
1423	NT	CMS	38	14	6:30	AM	183	2-Jul	Jul	Sum	0	0	Mud	29.47958	463.99	34.14190894	-77.85373375	236862.3458	3781570.428
1424	NT	CMS	38	15	7:15	AM	183	2-Jul	Jul	Sum	0	0	Mud	28.53114	463.99	34.14190894	-77.85373375	236862.3458	3781570.428
1425	NT	CMS	38	16	17:40	PM	195	14-Jul	Jul	Sum	0	0	Mud	34.13572	463.99	34.14190894	-77.85373375	236862.3458	3781570.428
1426	NT	CMS	38	17	6:00	AM	196	15-Jul	Jul	Sum	0	0	Mud	34.13644	463.99	34.14190894	-77.85373375	236862.3458	3781570.428
1427	NT	CMS	38	18	6:40	AM	197	16-Jul	Jul	Sum	0	0	Mud	30.4957	463.99	34.14190894	-77.85373375	236862.3458	3781570.428
1428	NT	CMS	38	19	7:20	AM	198	17-Jul	Jul	Sum	0	0	Mud	30.64331	463.99	34.14190894	-77.85373375	236862.3458	3781570.428
1429	NT	CMS	38	20	8:00	AM	199	18-Jul	Jul	Sum	0	0	Mud	30.43613	463.99	34.14190894	-77.85373375	236862.3458	3781570.428
1430	NT	CMS	38	21	12:20	PM	205	24-Jul	Jul	Sum	0	0	Mud	24.71527	463.99	34.14190894	-77.85373375	236862.3458	3781570.428
1431	NT	CMS	38	22	16:00	PM	209	28-Jul	Jul	Sum	0	0	Mud	27.84802	463.99	34.14190894	-77.85373375	236862.3458	3781570.428
1432	NT	CMS	38	23	16:15	PM	210	29-Jul	Jul	Sum	0	0	Mud	28.22969	463.99	34.14190894	-77.85373375	236862.3458	3781570.428
1433	NT	CMS	38	24	18:00	PM	212	31-Jul	Jul	Sum	0	0	Mud	29.28765	463.99	34.14190894	-77.85373375	236862.3458	3781570.428
1434	NT	CMS	38	25	10:20	AM	232	20-Aug	Aug	Sum	0	0	Mud	29.49014	463.99	34.14190894	-77.85373375	236862.3458	3781570.428
1435	NT	CMS	38	26	17:20	PM	240	28-Aug	Aug	Sum	0	0	Mud	28.22386	463.99	34.14190894	-77.85373375	236862.3458	3781570.428
1436	NT	CMS	38	27	6:40	AM	242	30-Aug	Aug	Sum	0	0	Mud	28.55141	463.99	34.14190894	-77.85373375	236862.3458	3781570.428
1437	NT	CMS	38	28	7:30	AM	243	31-Aug	Aug	Sum	0	0	Mud	27.90888	463.99	34.14190894	-77.85373375	236862.3458	3781570.428
1438	NT	CMS	38	29	5:30	AM	254	11-Sep	Sep	Fall	0	0	Mud	29.12092	463.99	34.14190894	-77.85373375	236862.3458	3781570.428
1439	NT	CMS	38	30	7:45	AM	258	15-Sep	Sep	Fall	0	0	Mud	28.96097	463.99	34.14190894	-77.85373375	236862.3458	3781570.428
1440	NT	CMS	38	31	12:00	PM	264	21-Sep	Sep	Fall	0	0	Mud	24.54765	463.99	34.14190894	-77.85373375	236862.3458	3781570.428
1441	NT	CMS	38	32	15:00	PM	267	24-Sep	Sep	Fall	0	0	Mud	24.54765	463.99	34.14190894	-77.85373375	236862.3458	3781570.428
1442	NT	CMS	38	33	7:15	AM	272	29-Sep	Sep	Fall	0	0	Mud	28.08548	463.99	34.14190894	-77.85373375	236862.3458	3781570.428
1443	NT	CMS	38	34	11:45	AM	277	4-Oct	Oct	Fall	0	0	Mud	27.73999	463.99	34.14190894	-77.85373375	236862.3458	3781570.428
1444	NT	CMS	38	35	9:55	AM	291	18-Oct	Oct	Fall	0	0	Mud	19.16932	463.99	34.14190894	-77.85373375	236862.3458	3781570.428
1445	NT	CMS	38	36	14:40	PM	296	23-Oct	Oct	Fall	0	0	Mud	21.22984	463.99	34.14190894	-77.85373375	236862.3458	3781570.428
1446	NT	CMS	38	37	16:20	PM	298	25-Oct	Oct	Fall	0	0	Mud	21.96213	463.99	34.14190894	-77.85373375	236862.3458	3781570.428
1448	NT	CMS	39	1	8:00	AM	124	4-May	May	Spr	0	0	Channel	23.65208	118.08	34.14152569	-77.86078662	236210.6198	3781546.136
1449	NT	CMS	39	2	7:32	AM	138	18-May	May	Spr	0	0	Channel	24.94653	118.08	34.14152569	-77.86078662	236210.6198	3781546.136
1450	NT	CMS	39	3	8:19	AM	139	19-May	May	Spr	0	0	Channel	25.44751	118.08	34.14152569	-77.86078662	236210.6198	3781546.136
1451	NT	CMS	39	4	9:57	AM	141	21-May	May	Spr	0	0	Channel	26.22	118.08	34.14152569	-77.86078662	236210.6198	3781546.136
1452	NT	CMS	39	5	7:40	AM	155	4-Jun	Jun	Spr	0	0	Channel	26.23233	118.08	34.14152569	-77.86078662	236210.6198	3781546.136
1453	NT	CMS	39	6	10:20	AM	158	7-Jun	Jun	Spr	0	0	Channel	25.97405	118.08	34.14152569	-77.86078662	236210.6198	3781546.136
1454	NT	CMS	39	7	17:10	PM	165	14-Jun	Jun	Spr	0	0	Channel	24.78561	118.08	34.14152569	-77.86078662	236210.6198	3781546.136
1455	NT	CMS	39	8	18:00	PM	166	15-Jun	Jun	Spr	0	0	Channel	24.76908	118.08	34.14152569	-77.86078662	236210.6198	3781546.136
1456	NT	CMS	39	9	7:45	AM	169	18-Jun	Jun	Spr	0	0	Channel	28.55814	118.08	34.14152569	-77.86078662	236210.6198	3781546.136
1457	NT	CMS	39	10	8:30	AM	170	19-Jun	Jun	Spr	0	0	Channel	29.05126	118.08	34.14152569	-77.86078662	236210.6198	3781546.136
1458	NT	CMS	39	11	11:00	AM	173	22-Jun	Jun	Spr	0	0	Channel	27.37678	118.08	34.14152569	-77.86078662	236210.6198	3781546.136
1459	NT	CMS	39	12	13:10	PM	176	25-Jun	Jun	Spr	0	0	Channel	28.7621	118.08	34.14152569	-77.86078662	236210.6198	3781546.136
1460	NT	CMS	39	13	14:50	PM	178	27-Jun	Jun	Spr	0	0	Channel	29.73161	118.08	34.14152569	-77.86078662	236210.6198	3781546.136
1461	NT	CMS	39	14	6:30	AM	183	2-Jul	Jul	Sum	0	0	Channel	29.47958	118.08	34.14152569	-77.86078662	236210.6198	3781546.136
1462	NT	CMS	39	15	7:15	AM	183	2-Jul	Jul	Sum	0	0	Channel	28.53114	118.08	34.14152569	-77.86078662	236210.6198	3781546.136
1463	NT	CMS	39	16	17:40	PM	195	14-Jul	Jul	Sum	0	0	Channel	34.13572	118.08	34.14152569	-77.86078662	236210.6198	3781546.136
1464	NT	CMS	39	17	6:00	AM	196	15-Jul	Jul	Sum	0	0	Channel	34.13644	118.08	34.14152569	-77.86078662	236210.6198	3781546.136
1465	NT	CMS	39	18	6:40	AM	197	16-Jul	Jul	Sum	0	0	Channel	30.4957	118.08	34.14152569	-77.86078662	236210.6198	3781546.136
1466	NT	CMS	39	19	7:20	AM	198	17-Jul	Jul	Sum	0	0	Channel	30.64331	118.08	34.14152569	-77.86078662	236210.6198	3781546.136
1467	NT	CMS	39	20	8:00	AM	199	18-Jul	Jul	Sum	0	0	Channel	30.43613	118.08	34.14152569	-77.86078662	236210.6198	3781546.136
1468	NT	CMS	39	21	12:20	PM	205	24-Jul	Jul	Sum	0	0	Channel	24.71527	118.08	34.14152569	-77.86078662	236210.6198	3781546.136
1469	NT	CMS	39	22	16:00	PM	209	28-Jul	Jul	Sum	0	0	Channel	27.84802	118.08	34.14152569	-77.86078662	236210.6198	3781546.136
1470	NT	CMS	39	23	16:15	PM	210	29-Jul	Jul	Sum	0	0	Channel	28.22969	118.08	34.14152569	-77.86078662	236210.6198	3781546.136
1471	NT	CMS	39	24	18:00	PM	212	31-Jul	Jul	Sum	0	0	Channel	29.28765	118.08	34.14152569	-77.86078662	236210.6198	3781546.136
1472	NT	CMS	39	25	10:20	AM	232	20-Aug	Aug	Sum	0	0	Channel	29.49014	118.08	34.14152569	-77.86078662	236210.6198	3781546.136
1473	NT	CMS	39	26	17:20	PM	240	28-Aug	Aug	Sum	0	0	Channel	28.22386	118.08	34.14152569	-77.86078662	236210.6198	3781546.136
1474	NT	CMS	39	27	6:40	AM	242	30-Aug	Aug	Sum	0	0	Channel	28.55141	118.08	34.14152569	-77.86078662	236210.6198	3781546.136
1475	NT	CMS	39	28	7:30	AM	243	31-Aug	Aug	Sum	0	0	Channel	27.90888	118.08	34.14152569	-77.86078662	236210.6198	3781546.136
1476	NT	CMS	39	29	5:30	AM	254	11-Sep	Sep	Fall	0	0	Channel	29.12092	118.08	34.14152569	-77.86078662	236210.6198	3781546.136
1477	NT	CMS	39	30	7:45	AM	258	15-Sep	Sep	Fall	0	0	Channel	28.96097	118.08	34.14152569	-77.86078662	236210.6198	3781546.136
1478	NT	CMS	39	31	12:00	PM	264	21-Sep	Sep	Fall	0	0	Channel	24.54765	118.08	34.14152569	-77.86078662	236210.6198	3781546.136
1479	NT	CMS	39	32	15:00	PM	267	24-Sep	Sep	Fall	0	0	Channel	24.54765	118.08	34.14152569	-77.86078662	236210.6198	3781546.136
1480	NT	CMS	39	33	7:15	AM	272	29-Sep	Sep	Fall	0	0	Channel	28.08548	118.08	34.14152569	-77.86078662	236210.6198	3781546.136
1481	NT	CMS	39	34	11:45	AM	277	4-Oct	Oct	Fall	0	0	Channel	27.73999	118.08	34.14152569	-77.86078662	236210.6198	3781546.136
1482	NT	CMS	39	35	9:55	AM	291	18-Oct	Oct	Fall	0	0	Channel	19.16932	118.08	34.14152569	-77.86078662	236210.6198	3781546.136
1483	NT	CMS	39	36	14:40	PM	296	23-Oct	Oct	Fall	0	0	Channel	21.22984	118.08	34.14152569	-77.86078662	236210.6198	3781546.136
1484	NT	CMS	39	37	16:20	PM	298	25-Oct	Oct	Fall	0	0	Channel	21.96213	118.08	34.14152569	-77.86078662	236210.6198	3781546.136
1486	NT	CMS	40	1	8:00	AM	124	4-May	May	Spr	0	0	Channel	23.65208	77.17	34.14152051	-77.86024457	236260.6009	3781544.159
1487	NT	CMS	40	2	7:32	AM	138	18-May	May	Spr	0	0	Channel	24.94653	77.17	34.14152051	-77.86024457	236260.6009	3781544.159
1488	NT	CMS	40	3	8:19	AM	139	19-May	May	Spr	0	0	Channel	25.44751	77.17	34.14152051	-77.86024457	236260.6009	3781544.159
1489	NT	CMS	40	4	9:57	AM	141	21-May	May	Spr	0	0	Channel	26.22	77.17	34.14152051	-77.86024457	236260.6009	3781544.159
1490	NT	CMS	40	5	7:40	AM	155	4-Jun	Jun	Spr	0	0	Channel	26.23233	77.17	34.14152051	-77.86024457	236260.6009	3781544.159
1491	NT	CMS	40	6	10:20	AM	158	7-Jun	Jun	Spr	0	0	Channel	25.97405	77.17	34.14152051	-77.86024457	236260.6009	3781544.159
1492	NT	CMS	40	7	17:10	PM	165	14-Jun	Jun	Spr	0	0	Channel	24.78561	77.17	34.14152051	-77.86024457	236260.6009	3781544.159
1493	NT	CMS	40	8	18:00	PM	166	15-Jun	Jun	Spr	0	0	Channel	24.76908	77.17	34.14152051	-77.86024457	236260.6009	3781544.159
1494	NT	CMS	40	9	7:45	AM	169	18-Jun	Jun	Spr	0	0	Channel	28.55814	77.17	34.14152051	-77.86024457	236260.6009	3781544.159
1495	NT	CMS	40	10	8:30	AM	170	19-Jun	Jun	Spr	0	0	Channel	29.05126	77.17	34.14152051	-77.86024457	236260.6009	3781544.159
1496	NT	CMS	40	11	11:00	AM	173	22-Jun	Jun	Spr	0	0	Channel	27.37678	77.17	34.14152051	-77.86024457	236260.6009	3781544.159
1497	NT	CMS	40	12	13:10	PM	176	25-Jun	Jun	Spr	0	0	Channel	28.7621	77.17	34.14152051	-77.86024457	236260.6009	3781544.159
1498	NT	CMS	40	13	14:50	PM	178	27-Jun	Jun	Spr	0	0	Channel	29.73161	77.17	34.14152051	-77.86024457	236260.6009	3781544.159
1499	NT	CMS	40	14	6:30	AM	183	2-Jul	Jul	Sum	0	0	Channel	29.47958	77.17	34.14152051	-77.86024457	236260.6009	3781544.159
1500	NT	CMS	40	15	7:15	AM	183	2-Jul	Jul	Sum	0	0	Channel	28.53114	77.17	34.14152051	-77.86024457	236260.6009	3781544.159
1501	NT	CMS	40	16	17:40	PM	195	14-Jul	Jul	Sum	0	0	Channel	34.13572	77.17	34.14152051	-77.86024457	236260.6009	3781544.159
1502	NT	CMS	40	17	6:00	AM	196	15-Jul	Jul	Sum	0	0	Channel	34.13644	77.17	34.14152051	-77.86024457	236260.6009	3781544.159
1503	NT	CMS	40	18	6:40	AM	197	16-Jul	Jul	Sum	0	0	Channel	30.4957	77.17	34.14152051	-77.86024457	236260.6009	3781544.159
1504	NT	CMS	40	19	7:20	AM	198	17-Jul	Jul	Sum	0	0	Channel	30.64331	77.17	34.14152051	-77.86024457	236260.6009	3781544.159
1505	NT	CMS	40	20	8:00	AM	199	18-Jul	Jul	Sum	0	0	Channel	30.43613	77.17	34.14152051	-77.86024457	236260.6009	3781544.159
1506	NT	CMS	40	21	12:20	PM	205	24-Jul	Jul	Sum	0	0	Channel	24.71527	77.17	34.14152051	-77.86024457	236260.6009	3781544.159
1507	NT	CMS	40	22	16:00	PM	209	28-Jul	Jul	Sum	0	0	Channel	27.84802	77.17	34.14152051	-77.86024457	236260.6009	3781544.159
1508	NT	CMS	40	23	16:15	PM	210	29-Jul	Jul	Sum	0	0	Channel	28.22969	77.17	34.14152051	-77.86024457	236260.6009	3781544.159
1509	NT	CMS	40	24	18:00	PM	212	31-Jul	Jul	Sum	0	0	Channel	29.28765	77.17	34.14152051	-77.86024457	236260.6009	3781544.159
1510	NT	CMS	40	25	10:20	AM	232	20-Aug	Aug	Sum	0	0	Channel	29.49014	77.17	34.14152051	-77.86024457	236260.6009	3781544.159
1511	NT	CMS	40	26	17:20	PM	240	28-Aug	Aug	Sum	0	0	Channel	28.22386	77.17	34.14152051	-77.86024457	236260.6009	3781544.159
1512	NT	CMS	40	27	6:40	AM	242	30-Aug	Aug	Sum	0	0	Channel	28.55141	77.17	34.14152051	-77.86024457	236260.6009	3781544.159
1513	NT	CMS	40	28	7:30	AM	243	31-Aug	Aug	Sum	0	0	Channel	27.90888	77.17	34.14152051	-77.86024457	236260.6009	3781544.159
1514	NT	CMS	40	29	5:30	AM	254	11-Sep	Sep	Fall	0	0	Channel	29.12092	77.17	34.14152051	-77.86024457	236260.6009	3781544.159
1515	NT	CMS	40	30	7:45	AM	258	15-Sep	Sep	Fall	0	0	Channel	28.96097	77.17	34.14152051	-77.86024457	236260.6009	3781544.159
1516	NT	CMS	40	31	12:00	PM	264	21-Sep	Sep	Fall	0	0	Channel	24.54765	77.17	34.14152051	-77.86024457	236260.6009	3781544.159
1517	NT	CMS	40	32	15:00	PM	267	24-Sep	Sep	Fall	0	0	Channel	24.54765	77.17	34.14152051	-77.86024457	236260.6009	3781544.159
1518	NT	CMS	40	33	7:15	AM	272	29-Sep	Sep	Fall	0	0	Channel	28.08548	77.17	34.14152051	-77.86024457	236260.6009	3781544.159
1519	NT	CMS	40	34	11:45	AM	277	4-Oct	Oct	Fall	0	0	Channel	27.73999	77.17	34.14152051	-77.86024457	236260.6009	3781544.159
1520	NT	CMS	40	35	9:55	AM	291	18-Oct	Oct	Fall	0	0	Channel	19.16932	77.17	34.14152051	-77.86024457	236260.6009	3781544.159
1521	NT	CMS	40	36	14:40	PM	296	23-Oct	Oct	Fall	0	0	Channel	21.22984	77.17	34.14152051	-77.86024457	236260.6009	3781544.159
1522	NT	CMS	40	37	16:20	PM	298	25-Oct	Oct	Fall	0	0	Channel	21.96213	77.17	34.14152051	-77.86024457	236260.6009	3781544.159
1524	NT	CMS	41	1	8:00	AM	124	4-May	May	Spr	0	0	Sand	23.65208	34.7	34.14151534	-77.85970253	236310.5811	3781542.184
1525	NT	CMS	41	2	7:32	AM	138	18-May	May	Spr	0	0	Sand	24.94653	34.7	34.14151534	-77.85970253	236310.5811	3781542.184
1526	NT	CMS	41	3	8:19	AM	139	19-May	May	Spr	0	0	Sand	25.44751	34.7	34.14151534	-77.85970253	236310.5811	3781542.184
1527	NT	CMS	41	4	9:57	AM	141	21-May	May	Spr	0	0	Sand	26.22	34.7	34.14151534	-77.85970253	236310.5811	3781542.184
1528	NT	CMS	41	5	7:40	AM	155	4-Jun	Jun	Spr	0	0	Sand	26.23233	34.7	34.14151534	-77.85970253	236310.5811	3781542.184
1529	NT	CMS	41	6	10:20	AM	158	7-Jun	Jun	Spr	0	0	Sand	25.97405	34.7	34.14151534	-77.85970253	236310.5811	3781542.184
1530	NT	CMS	41	7	17:10	PM	165	14-Jun	Jun	Spr	0	0	Sand	24.78561	34.7	34.14151534	-77.85970253	236310.5811	3781542.184
1531	NT	CMS	41	8	18:00	PM	166	15-Jun	Jun	Spr	0	0	Sand	24.76908	34.7	34.14151534	-77.85970253	236310.5811	3781542.184
1532	NT	CMS	41	9	7:45	AM	169	18-Jun	Jun	Spr	0	0	Sand	28.55814	34.7	34.14151534	-77.85970253	236310.5811	3781542.184
1533	NT	CMS	41	10	8:30	AM	170	19-Jun	Jun	Spr	0	0	Sand	29.05126	34.7	34.14151534	-77.85970253	236310.5811	3781542.184
1534	NT	CMS	41	11	11:00	AM	173	22-Jun	Jun	Spr	0	0	Sand	27.37678	34.7	34.14151534	-77.85970253	236310.5811	3781542.184
1535	NT	CMS	41	12	13:10	PM	176	25-Jun	Jun	Spr	0	0	Sand	28.7621	34.7	34.14151534	-77.85970253	236310.5811	3781542.184
1536	NT	CMS	41	13	14:50	PM	178	27-Jun	Jun	Spr	0	0	Sand	29.73161	34.7	34.14151534	-77.85970253	236310.5811	3781542.184
1537	NT	CMS	41	14	6:30	AM	183	2-Jul	Jul	Sum	0	0	Sand	29.47958	34.7	34.14151534	-77.85970253	236310.5811	3781542.184
1538	NT	CMS	41	15	7:15	AM	183	2-Jul	Jul	Sum	0	0	Sand	28.53114	34.7	34.14151534	-77.85970253	236310.5811	3781542.184
1539	NT	CMS	41	16	17:40	PM	195	14-Jul	Jul	Sum	0	0	Sand	34.13572	34.7	34.14151534	-77.85970253	236310.5811	3781542.184
1540	NT	CMS	41	17	6:00	AM	196	15-Jul	Jul	Sum	0	0	Sand	34.13644	34.7	34.14151534	-77.85970253	236310.5811	3781542.184
1541	NT	CMS	41	18	6:40	AM	197	16-Jul	Jul	Sum	0	0	Sand	30.4957	34.7	34.14151534	-77.85970253	236310.5811	3781542.184
1542	NT	CMS	41	19	7:20	AM	198	17-Jul	Jul	Sum	0	0	Sand	30.64331	34.7	34.14151534	-77.85970253	236310.5811	3781542.184
1543	NT	CMS	41	20	8:00	AM	199	18-Jul	Jul	Sum	0	0	Sand	30.43613	34.7	34.14151534	-77.85970253	236310.5811	3781542.184
1544	NT	CMS	41	21	12:20	PM	205	24-Jul	Jul	Sum	0	0	Sand	24.71527	34.7	34.14151534	-77.85970253	236310.5811	3781542.184
1545	NT	CMS	41	22	16:00	PM	209	28-Jul	Jul	Sum	0	0	Sand	27.84802	34.7	34.14151534	-77.85970253	236310.5811	3781542.184
1546	NT	CMS	41	23	16:15	PM	210	29-Jul	Jul	Sum	0	0	Sand	28.22969	34.7	34.14151534	-77.85970253	236310.5811	3781542.184
1547	NT	CMS	41	24	18:00	PM	212	31-Jul	Jul	Sum	0	0	Sand	29.28765	34.7	34.14151534	-77.85970253	236310.5811	3781542.184
1548	NT	CMS	41	25	10:20	AM	232	20-Aug	Aug	Sum	0	0	Sand	29.49014	34.7	34.14151534	-77.85970253	236310.5811	3781542.184
1549	NT	CMS	41	26	17:20	PM	240	28-Aug	Aug	Sum	0	0	Sand	28.22386	34.7	34.14151534	-77.85970253	236310.5811	3781542.184
1550	NT	CMS	41	27	6:40	AM	242	30-Aug	Aug	Sum	0	0	Sand	28.55141	34.7	34.14151534	-77.85970253	236310.5811	3781542.184
1551	NT	CMS	41	28	7:30	AM	243	31-Aug	Aug	Sum	0	0	Sand	27.90888	34.7	34.14151534	-77.85970253	236310.5811	3781542.184
1552	NT	CMS	41	29	5:30	AM	254	11-Sep	Sep	Fall	0	0	Sand	29.12092	34.7	34.14151534	-77.85970253	236310.5811	3781542.184
1553	NT	CMS	41	30	7:45	AM	258	15-Sep	Sep	Fall	0	0	Sand	28.96097	34.7	34.14151534	-77.85970253	236310.5811	3781542.184
1554	NT	CMS	41	31	12:00	PM	264	21-Sep	Sep	Fall	0	0	Sand	24.54765	34.7	34.14151534	-77.85970253	236310.5811	3781542.184
1555	NT	CMS	41	32	15:00	PM	267	24-Sep	Sep	Fall	0	0	Sand	24.54765	34.7	34.14151534	-77.85970253	236310.5811	3781542.184
1556	NT	CMS	41	33	7:15	AM	272	29-Sep	Sep	Fall	0	0	Sand	28.08548	34.7	34.14151534	-77.85970253	236310.5811	3781542.184
1557	NT	CMS	41	34	11:45	AM	277	4-Oct	Oct	Fall	0	0	Sand	27.73999	34.7	34.14151534	-77.85970253	236310.5811	3781542.184
1558	NT	CMS	41	35	9:55	AM	291	18-Oct	Oct	Fall	0	0	Sand	19.16932	34.7	34.14151534	-77.85970253	236310.5811	3781542.184
1559	NT	CMS	41	36	14:40	PM	296	23-Oct	Oct	Fall	0	0	Sand	21.22984	34.7	34.14151534	-77.85970253	236310.5811	3781542.184
1560	NT	CMS	41	37	16:20	PM	298	25-Oct	Oct	Fall	0	0	Sand	21.96213	34.7	34.14151534	-77.85970253	236310.5811	3781542.184
1562	NT	CMS	42	1	8:00	AM	124	4-May	May	Spr	0	0	Sand	23.65208	0	34.14151016	-77.85916048	236360.5622	3781540.207
1563	NT	CMS	42	2	7:32	AM	138	18-May	May	Spr	0	0	Sand	24.94653	0	34.14151016	-77.85916048	236360.5622	3781540.207
1564	NT	CMS	42	3	8:19	AM	139	19-May	May	Spr	0	0	Sand	25.44751	0	34.14151016	-77.85916048	236360.5622	3781540.207
1565	NT	CMS	42	4	9:57	AM	141	21-May	May	Spr	0	0	Sand	26.22	0	34.14151016	-77.85916048	236360.5622	3781540.207
1566	NT	CMS	42	5	7:40	AM	155	4-Jun	Jun	Spr	0	0	Sand	26.23233	0	34.14151016	-77.85916048	236360.5622	3781540.207
1567	NT	CMS	42	6	10:20	AM	158	7-Jun	Jun	Spr	0	0	Sand	25.97405	0	34.14151016	-77.85916048	236360.5622	3781540.207
1568	NT	CMS	42	7	17:10	PM	165	14-Jun	Jun	Spr	0	0	Sand	24.78561	0	34.14151016	-77.85916048	236360.5622	3781540.207
1569	NT	CMS	42	8	18:00	PM	166	15-Jun	Jun	Spr	0	0	Sand	24.76908	0	34.14151016	-77.85916048	236360.5622	3781540.207
1570	NT	CMS	42	9	7:45	AM	169	18-Jun	Jun	Spr	0	0	Sand	28.55814	0	34.14151016	-77.85916048	236360.5622	3781540.207
1571	NT	CMS	42	10	8:30	AM	170	19-Jun	Jun	Spr	0	0	Sand	29.05126	0	34.14151016	-77.85916048	236360.5622	3781540.207
1572	NT	CMS	42	11	11:00	AM	173	22-Jun	Jun	Spr	0	0	Sand	27.37678	0	34.14151016	-77.85916048	236360.5622	3781540.207
1573	NT	CMS	42	12	13:10	PM	176	25-Jun	Jun	Spr	0	0	Sand	28.7621	0	34.14151016	-77.85916048	236360.5622	3781540.207
1574	NT	CMS	42	13	14:50	PM	178	27-Jun	Jun	Spr	0	0	Sand	29.73161	0	34.14151016	-77.85916048	236360.5622	3781540.207
1575	NT	CMS	42	14	6:30	AM	183	2-Jul	Jul	Sum	0	0	Sand	29.47958	0	34.14151016	-77.85916048	236360.5622	3781540.207
1576	NT	CMS	42	15	7:15	AM	183	2-Jul	Jul	Sum	0	0	Sand	28.53114	0	34.14151016	-77.85916048	236360.5622	3781540.207
1577	NT	CMS	42	16	17:40	PM	195	14-Jul	Jul	Sum	0	0	Sand	34.13572	0	34.14151016	-77.85916048	236360.5622	3781540.207
1578	NT	CMS	42	17	6:00	AM	196	15-Jul	Jul	Sum	0	0	Sand	34.13644	0	34.14151016	-77.85916048	236360.5622	3781540.207
1579	NT	CMS	42	18	6:40	AM	197	16-Jul	Jul	Sum	0	0	Sand	30.4957	0	34.14151016	-77.85916048	236360.5622	3781540.207
1580	NT	CMS	42	19	7:20	AM	198	17-Jul	Jul	Sum	0	0	Sand	30.64331	0	34.14151016	-77.85916048	236360.5622	3781540.207
1581	NT	CMS	42	20	8:00	AM	199	18-Jul	Jul	Sum	0	0	Sand	30.43613	0	34.14151016	-77.85916048	236360.5622	3781540.207
1582	NT	CMS	42	21	12:20	PM	205	24-Jul	Jul	Sum	0	0	Sand	24.71527	0	34.14151016	-77.85916048	236360.5622	3781540.207
1583	NT	CMS	42	22	16:00	PM	209	28-Jul	Jul	Sum	0	0	Sand	27.84802	0	34.14151016	-77.85916048	236360.5622	3781540.207
1584	NT	CMS	42	23	16:15	PM	210	29-Jul	Jul	Sum	0	0	Sand	28.22969	0	34.14151016	-77.85916048	236360.5622	3781540.207
1585	NT	CMS	42	24	18:00	PM	212	31-Jul	Jul	Sum	0	0	Sand	29.28765	0	34.14151016	-77.85916048	236360.5622	3781540.207
1586	NT	CMS	42	25	10:20	AM	232	20-Aug	Aug	Sum	0	0	Sand	29.49014	0	34.14151016	-77.85916048	236360.5622	3781540.207
1587	NT	CMS	42	26	17:20	PM	240	28-Aug	Aug	Sum	0	0	Sand	28.22386	0	34.14151016	-77.85916048	236360.5622	3781540.207
1588	NT	CMS	42	27	6:40	AM	242	30-Aug	Aug	Sum	0	0	Sand	28.55141	0	34.14151016	-77.85916048	236360.5622	3781540.207
1589	NT	CMS	42	28	7:30	AM	243	31-Aug	Aug	Sum	0	0	Sand	27.90888	0	34.14151016	-77.85916048	236360.5622	3781540.207
1590	NT	CMS	42	29	5:30	AM	254	11-Sep	Sep	Fall	0	0	Sand	29.12092	0	34.14151016	-77.85916048	236360.5622	3781540.207
1591	NT	CMS	42	30	7:45	AM	258	15-Sep	Sep	Fall	0	0	Sand	28.96097	0	34.14151016	-77.85916048	236360.5622	3781540.207
1592	NT	CMS	42	31	12:00	PM	264	21-Sep	Sep	Fall	0	0	Sand	24.54765	0	34.14151016	-77.85916048	236360.5622	3781540.207
1593	NT	CMS	42	32	15:00	PM	267	24-Sep	Sep	Fall	0	0	Sand	24.54765	0	34.14151016	-77.85916048	236360.5622	3781540.207
1594	NT	CMS	42	33	7:15	AM	272	29-Sep	Sep	Fall	0	0	Sand	28.08548	0	34.14151016	-77.85916048	236360.5622	3781540.207
1595	NT	CMS	42	34	11:45	AM	277	4-Oct	Oct	Fall	0	0	Sand	27.73999	0	34.14151016	-77.85916048	236360.5622	3781540.207
1596	NT	CMS	42	35	9:55	AM	291	18-Oct	Oct	Fall	0	0	Sand	19.16932	0	34.14151016	-77.85916048	236360.5622	3781540.207
1597	NT	CMS	42	36	14:40	PM	296	23-Oct	Oct	Fall	0	0	Sand	21.22984	0	34.14151016	-77.85916048	236360.5622	3781540.207
1598	NT	CMS	42	37	16:20	PM	298	25-Oct	Oct	Fall	0	0	Sand	21.96213	0	34.14151016	-77.85916048	236360.5622	3781540.207
1600	NT	CMS	43	1	8:00	AM	124	4-May	May	Spr	0	0	Sand	23.65208	360.86	34.14146864	-77.8548241	236760.4086	3781524.399
1601	NT	CMS	43	2	7:32	AM	138	18-May	May	Spr	0	0	Sand	24.94653	360.86	34.14146864	-77.8548241	236760.4086	3781524.399
1602	NT	CMS	43	3	8:19	AM	139	19-May	May	Spr	0	0	Sand	25.44751	360.86	34.14146864	-77.8548241	236760.4086	3781524.399
1603	NT	CMS	43	4	9:57	AM	141	21-May	May	Spr	0	0	Sand	26.22	360.86	34.14146864	-77.8548241	236760.4086	3781524.399
1604	NT	CMS	43	5	7:40	AM	155	4-Jun	Jun	Spr	0	0	Sand	26.23233	360.86	34.14146864	-77.8548241	236760.4086	3781524.399
1605	NT	CMS	43	6	10:20	AM	158	7-Jun	Jun	Spr	0	0	Sand	25.97405	360.86	34.14146864	-77.8548241	236760.4086	3781524.399
1606	NT	CMS	43	7	17:10	PM	165	14-Jun	Jun	Spr	0	0	Sand	24.78561	360.86	34.14146864	-77.8548241	236760.4086	3781524.399
1607	NT	CMS	43	8	18:00	PM	166	15-Jun	Jun	Spr	0	0	Sand	24.76908	360.86	34.14146864	-77.8548241	236760.4086	3781524.399
1608	NT	CMS	43	9	7:45	AM	169	18-Jun	Jun	Spr	0	0	Sand	28.55814	360.86	34.14146864	-77.8548241	236760.4086	3781524.399
1609	NT	CMS	43	10	8:30	AM	170	19-Jun	Jun	Spr	0	0	Sand	29.05126	360.86	34.14146864	-77.8548241	236760.4086	3781524.399
1610	NT	CMS	43	11	11:00	AM	173	22-Jun	Jun	Spr	0	0	Sand	27.37678	360.86	34.14146864	-77.8548241	236760.4086	3781524.399
1611	NT	CMS	43	12	13:10	PM	176	25-Jun	Jun	Spr	0	0	Sand	28.7621	360.86	34.14146864	-77.8548241	236760.4086	3781524.399
1612	NT	CMS	43	13	14:50	PM	178	27-Jun	Jun	Spr	0	0	Sand	29.73161	360.86	34.14146864	-77.8548241	236760.4086	3781524.399
1613	NT	CMS	43	14	6:30	AM	183	2-Jul	Jul	Sum	0	0	Sand	29.47958	360.86	34.14146864	-77.8548241	236760.4086	3781524.399
1614	NT	CMS	43	15	7:15	AM	183	2-Jul	Jul	Sum	0	0	Sand	28.53114	360.86	34.14146864	-77.8548241	236760.4086	3781524.399
1615	NT	CMS	43	16	17:40	PM	195	14-Jul	Jul	Sum	0	0	Sand	34.13572	360.86	34.14146864	-77.8548241	236760.4086	3781524.399
1616	NT	CMS	43	17	6:00	AM	196	15-Jul	Jul	Sum	0	0	Sand	34.13644	360.86	34.14146864	-77.8548241	236760.4086	3781524.399
1617	NT	CMS	43	18	6:40	AM	197	16-Jul	Jul	Sum	0	0	Sand	30.4957	360.86	34.14146864	-77.8548241	236760.4086	3781524.399
1618	NT	CMS	43	19	7:20	AM	198	17-Jul	Jul	Sum	0	0	Sand	30.64331	360.86	34.14146864	-77.8548241	236760.4086	3781524.399
1619	NT	CMS	43	20	8:00	AM	199	18-Jul	Jul	Sum	0	0	Sand	30.43613	360.86	34.14146864	-77.8548241	236760.4086	3781524.399
1620	NT	CMS	43	21	12:20	PM	205	24-Jul	Jul	Sum	0	0	Sand	24.71527	360.86	34.14146864	-77.8548241	236760.4086	3781524.399
1621	NT	CMS	43	22	16:00	PM	209	28-Jul	Jul	Sum	0	0	Sand	27.84802	360.86	34.14146864	-77.8548241	236760.4086	3781524.399
1622	NT	CMS	43	23	16:15	PM	210	29-Jul	Jul	Sum	0	0	Sand	28.22969	360.86	34.14146864	-77.8548241	236760.4086	3781524.399
1623	NT	CMS	43	24	18:00	PM	212	31-Jul	Jul	Sum	0	0	Sand	29.28765	360.86	34.14146864	-77.8548241	236760.4086	3781524.399
1624	NT	CMS	43	25	10:20	AM	232	20-Aug	Aug	Sum	0	0	Sand	29.49014	360.86	34.14146864	-77.8548241	236760.4086	3781524.399
1625	NT	CMS	43	26	17:20	PM	240	28-Aug	Aug	Sum	0	0	Sand	28.22386	360.86	34.14146864	-77.8548241	236760.4086	3781524.399
1626	NT	CMS	43	27	6:40	AM	242	30-Aug	Aug	Sum	0	0	Sand	28.55141	360.86	34.14146864	-77.8548241	236760.4086	3781524.399
1627	NT	CMS	43	28	7:30	AM	243	31-Aug	Aug	Sum	0	0	Sand	27.90888	360.86	34.14146864	-77.8548241	236760.4086	3781524.399
1628	NT	CMS	43	29	5:30	AM	254	11-Sep	Sep	Fall	0	0	Sand	29.12092	360.86	34.14146864	-77.8548241	236760.4086	3781524.399
1629	NT	CMS	43	30	7:45	AM	258	15-Sep	Sep	Fall	0	0	Sand	28.96097	360.86	34.14146864	-77.8548241	236760.4086	3781524.399
1630	NT	CMS	43	31	12:00	PM	264	21-Sep	Sep	Fall	0	0	Sand	24.54765	360.86	34.14146864	-77.8548241	236760.4086	3781524.399
1631	NT	CMS	43	32	15:00	PM	267	24-Sep	Sep	Fall	0	0	Sand	24.54765	360.86	34.14146864	-77.8548241	236760.4086	3781524.399
1632	NT	CMS	43	33	7:15	AM	272	29-Sep	Sep	Fall	0	0	Sand	28.08548	360.86	34.14146864	-77.8548241	236760.4086	3781524.399
1633	NT	CMS	43	34	11:45	AM	277	4-Oct	Oct	Fall	0	0	Sand	27.73999	360.86	34.14146864	-77.8548241	236760.4086	3781524.399
1634	NT	CMS	43	35	9:55	AM	291	18-Oct	Oct	Fall	0	0	Sand	19.16932	360.86	34.14146864	-77.8548241	236760.4086	3781524.399
1635	NT	CMS	43	36	14:40	PM	296	23-Oct	Oct	Fall	0	0	Sand	21.22984	360.86	34.14146864	-77.8548241	236760.4086	3781524.399
1636	NT	CMS	43	37	16:20	PM	298	25-Oct	Oct	Fall	0	0	Sand	21.96213	360.86	34.14146864	-77.8548241	236760.4086	3781524.399
1638	NT	CMS	44	1	8:00	AM	124	4-May	May	Spr	0	0	Sand	23.65208	414.21	34.14146344	-77.85428205	236810.3896	3781522.422
1639	NT	CMS	44	2	7:32	AM	138	18-May	May	Spr	0	0	Sand	24.94653	414.21	34.14146344	-77.85428205	236810.3896	3781522.422
1640	NT	CMS	44	3	8:19	AM	139	19-May	May	Spr	0	0	Sand	25.44751	414.21	34.14146344	-77.85428205	236810.3896	3781522.422
1641	NT	CMS	44	4	9:57	AM	141	21-May	May	Spr	0	0	Sand	26.22	414.21	34.14146344	-77.85428205	236810.3896	3781522.422
1642	NT	CMS	44	5	7:40	AM	155	4-Jun	Jun	Spr	0	0	Sand	26.23233	414.21	34.14146344	-77.85428205	236810.3896	3781522.422
1643	NT	CMS	44	6	10:20	AM	158	7-Jun	Jun	Spr	0	0	Sand	25.97405	414.21	34.14146344	-77.85428205	236810.3896	3781522.422
1644	NT	CMS	44	7	17:10	PM	165	14-Jun	Jun	Spr	0	0	Sand	24.78561	414.21	34.14146344	-77.85428205	236810.3896	3781522.422
1645	NT	CMS	44	8	18:00	PM	166	15-Jun	Jun	Spr	0	0	Sand	24.76908	414.21	34.14146344	-77.85428205	236810.3896	3781522.422
1646	NT	CMS	44	9	7:45	AM	169	18-Jun	Jun	Spr	0	0	Sand	28.55814	414.21	34.14146344	-77.85428205	236810.3896	3781522.422
1647	NT	CMS	44	10	8:30	AM	170	19-Jun	Jun	Spr	0	0	Sand	29.05126	414.21	34.14146344	-77.85428205	236810.3896	3781522.422
1648	NT	CMS	44	11	11:00	AM	173	22-Jun	Jun	Spr	0	0	Sand	27.37678	414.21	34.14146344	-77.85428205	236810.3896	3781522.422
1649	NT	CMS	44	12	13:10	PM	176	25-Jun	Jun	Spr	0	0	Sand	28.7621	414.21	34.14146344	-77.85428205	236810.3896	3781522.422
1650	NT	CMS	44	13	14:50	PM	178	27-Jun	Jun	Spr	0	0	Sand	29.73161	414.21	34.14146344	-77.85428205	236810.3896	3781522.422
1651	NT	CMS	44	14	6:30	AM	183	2-Jul	Jul	Sum	0	0	Sand	29.47958	414.21	34.14146344	-77.85428205	236810.3896	3781522.422
1652	NT	CMS	44	15	7:15	AM	183	2-Jul	Jul	Sum	0	0	Sand	28.53114	414.21	34.14146344	-77.85428205	236810.3896	3781522.422
1653	NT	CMS	44	16	17:40	PM	195	14-Jul	Jul	Sum	0	0	Sand	34.13572	414.21	34.14146344	-77.85428205	236810.3896	3781522.422
1654	NT	CMS	44	17	6:00	AM	196	15-Jul	Jul	Sum	0	0	Sand	34.13644	414.21	34.14146344	-77.85428205	236810.3896	3781522.422
1655	NT	CMS	44	18	6:40	AM	197	16-Jul	Jul	Sum	0	0	Sand	30.4957	414.21	34.14146344	-77.85428205	236810.3896	3781522.422
1656	NT	CMS	44	19	7:20	AM	198	17-Jul	Jul	Sum	0	0	Sand	30.64331	414.21	34.14146344	-77.85428205	236810.3896	3781522.422
1657	NT	CMS	44	20	8:00	AM	199	18-Jul	Jul	Sum	0	0	Sand	30.43613	414.21	34.14146344	-77.85428205	236810.3896	3781522.422
1658	NT	CMS	44	21	12:20	PM	205	24-Jul	Jul	Sum	0	0	Sand	24.71527	414.21	34.14146344	-77.85428205	236810.3896	3781522.422
1659	NT	CMS	44	22	16:00	PM	209	28-Jul	Jul	Sum	0	0	Sand	27.84802	414.21	34.14146344	-77.85428205	236810.3896	3781522.422
1660	NT	CMS	44	23	16:15	PM	210	29-Jul	Jul	Sum	0	0	Sand	28.22969	414.21	34.14146344	-77.85428205	236810.3896	3781522.422
1661	NT	CMS	44	24	18:00	PM	212	31-Jul	Jul	Sum	0	0	Sand	29.28765	414.21	34.14146344	-77.85428205	236810.3896	3781522.422
1662	NT	CMS	44	25	10:20	AM	232	20-Aug	Aug	Sum	0	0	Sand	29.49014	414.21	34.14146344	-77.85428205	236810.3896	3781522.422
1663	NT	CMS	44	26	17:20	PM	240	28-Aug	Aug	Sum	0	0	Sand	28.22386	414.21	34.14146344	-77.85428205	236810.3896	3781522.422
1664	NT	CMS	44	27	6:40	AM	242	30-Aug	Aug	Sum	0	0	Sand	28.55141	414.21	34.14146344	-77.85428205	236810.3896	3781522.422
1665	NT	CMS	44	28	7:30	AM	243	31-Aug	Aug	Sum	0	0	Sand	27.90888	414.21	34.14146344	-77.85428205	236810.3896	3781522.422
1666	NT	CMS	44	29	5:30	AM	254	11-Sep	Sep	Fall	0	0	Sand	29.12092	414.21	34.14146344	-77.85428205	236810.3896	3781522.422
1667	NT	CMS	44	30	7:45	AM	258	15-Sep	Sep	Fall	0	0	Sand	28.96097	414.21	34.14146344	-77.85428205	236810.3896	3781522.422
1668	NT	CMS	44	31	12:00	PM	264	21-Sep	Sep	Fall	0	0	Sand	24.54765	414.21	34.14146344	-77.85428205	236810.3896	3781522.422
1669	NT	CMS	44	32	15:00	PM	267	24-Sep	Sep	Fall	0	0	Sand	24.54765	414.21	34.14146344	-77.85428205	236810.3896	3781522.422
1670	NT	CMS	44	33	7:15	AM	272	29-Sep	Sep	Fall	0	0	Sand	28.08548	414.21	34.14146344	-77.85428205	236810.3896	3781522.422
1671	NT	CMS	44	34	11:45	AM	277	4-Oct	Oct	Fall	0	0	Sand	27.73999	414.21	34.14146344	-77.85428205	236810.3896	3781522.422
1672	NT	CMS	44	35	9:55	AM	291	18-Oct	Oct	Fall	0	0	Sand	19.16932	414.21	34.14146344	-77.85428205	236810.3896	3781522.422
1673	NT	CMS	44	36	14:40	PM	296	23-Oct	Oct	Fall	0	0	Sand	21.22984	414.21	34.14146344	-77.85428205	236810.3896	3781522.422
1674	NT	CMS	44	37	16:20	PM	298	25-Oct	Oct	Fall	0	0	Sand	21.96213	414.21	34.14146344	-77.85428205	236810.3896	3781522.422
1676	NT	CMS	45	1	8:00	AM	124	4-May	May	Spr	0	0	Mud	23.65208	463.37	34.14145824	-77.85374001	236860.3697	3781520.447
1677	NT	CMS	45	2	7:32	AM	138	18-May	May	Spr	0	0	Mud	24.94653	463.37	34.14145824	-77.85374001	236860.3697	3781520.447
1678	NT	CMS	45	3	8:19	AM	139	19-May	May	Spr	0	0	Mud	25.44751	463.37	34.14145824	-77.85374001	236860.3697	3781520.447
1679	NT	CMS	45	4	9:57	AM	141	21-May	May	Spr	0	0	Mud	26.22	463.37	34.14145824	-77.85374001	236860.3697	3781520.447
1680	NT	CMS	45	5	7:40	AM	155	4-Jun	Jun	Spr	0	0	Mud	26.23233	463.37	34.14145824	-77.85374001	236860.3697	3781520.447
1681	NT	CMS	45	6	10:20	AM	158	7-Jun	Jun	Spr	0	0	Mud	25.97405	463.37	34.14145824	-77.85374001	236860.3697	3781520.447
1682	NT	CMS	45	7	17:10	PM	165	14-Jun	Jun	Spr	0	0	Mud	24.78561	463.37	34.14145824	-77.85374001	236860.3697	3781520.447
1683	NT	CMS	45	8	18:00	PM	166	15-Jun	Jun	Spr	0	0	Mud	24.76908	463.37	34.14145824	-77.85374001	236860.3697	3781520.447
1684	NT	CMS	45	9	7:45	AM	169	18-Jun	Jun	Spr	0	0	Mud	28.55814	463.37	34.14145824	-77.85374001	236860.3697	3781520.447
1685	NT	CMS	45	10	8:30	AM	170	19-Jun	Jun	Spr	0	0	Mud	29.05126	463.37	34.14145824	-77.85374001	236860.3697	3781520.447
1686	NT	CMS	45	11	11:00	AM	173	22-Jun	Jun	Spr	0	0	Mud	27.37678	463.37	34.14145824	-77.85374001	236860.3697	3781520.447
1687	NT	CMS	45	12	13:10	PM	176	25-Jun	Jun	Spr	0	0	Mud	28.7621	463.37	34.14145824	-77.85374001	236860.3697	3781520.447
1688	NT	CMS	45	13	14:50	PM	178	27-Jun	Jun	Spr	0	0	Mud	29.73161	463.37	34.14145824	-77.85374001	236860.3697	3781520.447
1689	NT	CMS	45	14	6:30	AM	183	2-Jul	Jul	Sum	0	0	Mud	29.47958	463.37	34.14145824	-77.85374001	236860.3697	3781520.447
1690	NT	CMS	45	15	7:15	AM	183	2-Jul	Jul	Sum	0	0	Mud	28.53114	463.37	34.14145824	-77.85374001	236860.3697	3781520.447
1691	NT	CMS	45	16	17:40	PM	195	14-Jul	Jul	Sum	0	0	Mud	34.13572	463.37	34.14145824	-77.85374001	236860.3697	3781520.447
1692	NT	CMS	45	17	6:00	AM	196	15-Jul	Jul	Sum	0	0	Mud	34.13644	463.37	34.14145824	-77.85374001	236860.3697	3781520.447
1693	NT	CMS	45	18	6:40	AM	197	16-Jul	Jul	Sum	0	0	Mud	30.4957	463.37	34.14145824	-77.85374001	236860.3697	3781520.447
1694	NT	CMS	45	19	7:20	AM	198	17-Jul	Jul	Sum	0	0	Mud	30.64331	463.37	34.14145824	-77.85374001	236860.3697	3781520.447
1695	NT	CMS	45	20	8:00	AM	199	18-Jul	Jul	Sum	0	0	Mud	30.43613	463.37	34.14145824	-77.85374001	236860.3697	3781520.447
1696	NT	CMS	45	21	12:20	PM	205	24-Jul	Jul	Sum	0	0	Mud	24.71527	463.37	34.14145824	-77.85374001	236860.3697	3781520.447
1697	NT	CMS	45	22	16:00	PM	209	28-Jul	Jul	Sum	0	0	Mud	27.84802	463.37	34.14145824	-77.85374001	236860.3697	3781520.447
1698	NT	CMS	45	23	16:15	PM	210	29-Jul	Jul	Sum	0	0	Mud	28.22969	463.37	34.14145824	-77.85374001	236860.3697	3781520.447
1699	NT	CMS	45	24	18:00	PM	212	31-Jul	Jul	Sum	0	0	Mud	29.28765	463.37	34.14145824	-77.85374001	236860.3697	3781520.447
1700	NT	CMS	45	25	10:20	AM	232	20-Aug	Aug	Sum	0	0	Mud	29.49014	463.37	34.14145824	-77.85374001	236860.3697	3781520.447
1701	NT	CMS	45	26	17:20	PM	240	28-Aug	Aug	Sum	0	0	Mud	28.22386	463.37	34.14145824	-77.85374001	236860.3697	3781520.447
1702	NT	CMS	45	27	6:40	AM	242	30-Aug	Aug	Sum	0	0	Mud	28.55141	463.37	34.14145824	-77.85374001	236860.3697	3781520.447
1703	NT	CMS	45	28	7:30	AM	243	31-Aug	Aug	Sum	0	0	Mud	27.90888	463.37	34.14145824	-77.85374001	236860.3697	3781520.447
1704	NT	CMS	45	29	5:30	AM	254	11-Sep	Sep	Fall	0	0	Mud	29.12092	463.37	34.14145824	-77.85374001	236860.3697	3781520.447
1705	NT	CMS	45	30	7:45	AM	258	15-Sep	Sep	Fall	0	0	Mud	28.96097	463.37	34.14145824	-77.85374001	236860.3697	3781520.447
1706	NT	CMS	45	31	12:00	PM	264	21-Sep	Sep	Fall	0	0	Mud	24.54765	463.37	34.14145824	-77.85374001	236860.3697	3781520.447
1707	NT	CMS	45	32	15:00	PM	267	24-Sep	Sep	Fall	0	0	Mud	24.54765	463.37	34.14145824	-77.85374001	236860.3697	3781520.447
1708	NT	CMS	45	33	7:15	AM	272	29-Sep	Sep	Fall	0	0	Mud	28.08548	463.37	34.14145824	-77.85374001	236860.3697	3781520.447
1709	NT	CMS	45	34	11:45	AM	277	4-Oct	Oct	Fall	0	0	Mud	27.73999	463.37	34.14145824	-77.85374001	236860.3697	3781520.447
1710	NT	CMS	45	35	9:55	AM	291	18-Oct	Oct	Fall	0	0	Mud	19.16932	463.37	34.14145824	-77.85374001	236860.3697	3781520.447
1711	NT	CMS	45	36	14:40	PM	296	23-Oct	Oct	Fall	0	0	Mud	21.22984	463.37	34.14145824	-77.85374001	236860.3697	3781520.447
1712	NT	CMS	45	37	16:20	PM	298	25-Oct	Oct	Fall	0	0	Mud	21.96213	463.37	34.14145824	-77.85374001	236860.3697	3781520.447
1714	NT	CMS	46	1	8:00	AM	124	4-May	May	Spr	0	0	Channel	23.65208	91.27	34.14107499	-77.86079284	236208.6439	3781496.155
1715	NT	CMS	46	2	7:32	AM	138	18-May	May	Spr	0	0	Channel	24.94653	91.27	34.14107499	-77.86079284	236208.6439	3781496.155
1716	NT	CMS	46	3	8:19	AM	139	19-May	May	Spr	0	0	Channel	25.44751	91.27	34.14107499	-77.86079284	236208.6439	3781496.155
1717	NT	CMS	46	4	9:57	AM	141	21-May	May	Spr	0	0	Channel	26.22	91.27	34.14107499	-77.86079284	236208.6439	3781496.155
1718	NT	CMS	46	5	7:40	AM	155	4-Jun	Jun	Spr	0	0	Channel	26.23233	91.27	34.14107499	-77.86079284	236208.6439	3781496.155
1719	NT	CMS	46	6	10:20	AM	158	7-Jun	Jun	Spr	0	0	Channel	25.97405	91.27	34.14107499	-77.86079284	236208.6439	3781496.155
1720	NT	CMS	46	7	17:10	PM	165	14-Jun	Jun	Spr	0	0	Channel	24.78561	91.27	34.14107499	-77.86079284	236208.6439	3781496.155
1721	NT	CMS	46	8	18:00	PM	166	15-Jun	Jun	Spr	0	0	Channel	24.76908	91.27	34.14107499	-77.86079284	236208.6439	3781496.155
1722	NT	CMS	46	9	7:45	AM	169	18-Jun	Jun	Spr	0	0	Channel	28.55814	91.27	34.14107499	-77.86079284	236208.6439	3781496.155
1723	NT	CMS	46	10	8:30	AM	170	19-Jun	Jun	Spr	0	0	Channel	29.05126	91.27	34.14107499	-77.86079284	236208.6439	3781496.155
1724	NT	CMS	46	11	11:00	AM	173	22-Jun	Jun	Spr	0	0	Channel	27.37678	91.27	34.14107499	-77.86079284	236208.6439	3781496.155
1725	NT	CMS	46	12	13:10	PM	176	25-Jun	Jun	Spr	0	0	Channel	28.7621	91.27	34.14107499	-77.86079284	236208.6439	3781496.155
1726	NT	CMS	46	13	14:50	PM	178	27-Jun	Jun	Spr	0	0	Channel	29.73161	91.27	34.14107499	-77.86079284	236208.6439	3781496.155
1727	NT	CMS	46	14	6:30	AM	183	2-Jul	Jul	Sum	0	0	Channel	29.47958	91.27	34.14107499	-77.86079284	236208.6439	3781496.155
1728	NT	CMS	46	15	7:15	AM	183	2-Jul	Jul	Sum	0	0	Channel	28.53114	91.27	34.14107499	-77.86079284	236208.6439	3781496.155
1729	NT	CMS	46	16	17:40	PM	195	14-Jul	Jul	Sum	0	0	Channel	34.13572	91.27	34.14107499	-77.86079284	236208.6439	3781496.155
1730	NT	CMS	46	17	6:00	AM	196	15-Jul	Jul	Sum	0	0	Channel	34.13644	91.27	34.14107499	-77.86079284	236208.6439	3781496.155
1731	NT	CMS	46	18	6:40	AM	197	16-Jul	Jul	Sum	0	0	Channel	30.4957	91.27	34.14107499	-77.86079284	236208.6439	3781496.155
1732	NT	CMS	46	19	7:20	AM	198	17-Jul	Jul	Sum	0	0	Channel	30.64331	91.27	34.14107499	-77.86079284	236208.6439	3781496.155
1733	NT	CMS	46	20	8:00	AM	199	18-Jul	Jul	Sum	0	0	Channel	30.43613	91.27	34.14107499	-77.86079284	236208.6439	3781496.155
1734	NT	CMS	46	21	12:20	PM	205	24-Jul	Jul	Sum	0	0	Channel	24.71527	91.27	34.14107499	-77.86079284	236208.6439	3781496.155
1735	NT	CMS	46	22	16:00	PM	209	28-Jul	Jul	Sum	0	0	Channel	27.84802	91.27	34.14107499	-77.86079284	236208.6439	3781496.155
1736	NT	CMS	46	23	16:15	PM	210	29-Jul	Jul	Sum	0	0	Channel	28.22969	91.27	34.14107499	-77.86079284	236208.6439	3781496.155
1737	NT	CMS	46	24	18:00	PM	212	31-Jul	Jul	Sum	0	0	Channel	29.28765	91.27	34.14107499	-77.86079284	236208.6439	3781496.155
1738	NT	CMS	46	25	10:20	AM	232	20-Aug	Aug	Sum	0	0	Channel	29.49014	91.27	34.14107499	-77.86079284	236208.6439	3781496.155
1739	NT	CMS	46	26	17:20	PM	240	28-Aug	Aug	Sum	0	0	Channel	28.22386	91.27	34.14107499	-77.86079284	236208.6439	3781496.155
1740	NT	CMS	46	27	6:40	AM	242	30-Aug	Aug	Sum	0	0	Channel	28.55141	91.27	34.14107499	-77.86079284	236208.6439	3781496.155
1741	NT	CMS	46	28	7:30	AM	243	31-Aug	Aug	Sum	0	0	Channel	27.90888	91.27	34.14107499	-77.86079284	236208.6439	3781496.155
1742	NT	CMS	46	29	5:30	AM	254	11-Sep	Sep	Fall	0	0	Channel	29.12092	91.27	34.14107499	-77.86079284	236208.6439	3781496.155
1743	NT	CMS	46	30	7:45	AM	258	15-Sep	Sep	Fall	0	0	Channel	28.96097	91.27	34.14107499	-77.86079284	236208.6439	3781496.155
1744	NT	CMS	46	31	12:00	PM	264	21-Sep	Sep	Fall	0	0	Channel	24.54765	91.27	34.14107499	-77.86079284	236208.6439	3781496.155
1745	NT	CMS	46	32	15:00	PM	267	24-Sep	Sep	Fall	0	0	Channel	24.54765	91.27	34.14107499	-77.86079284	236208.6439	3781496.155
1746	NT	CMS	46	33	7:15	AM	272	29-Sep	Sep	Fall	0	0	Channel	28.08548	91.27	34.14107499	-77.86079284	236208.6439	3781496.155
1747	NT	CMS	46	34	11:45	AM	277	4-Oct	Oct	Fall	0	0	Channel	27.73999	91.27	34.14107499	-77.86079284	236208.6439	3781496.155
1748	NT	CMS	46	35	9:55	AM	291	18-Oct	Oct	Fall	0	0	Channel	19.16932	91.27	34.14107499	-77.86079284	236208.6439	3781496.155
1749	NT	CMS	46	36	14:40	PM	296	23-Oct	Oct	Fall	0	0	Channel	21.22984	91.27	34.14107499	-77.86079284	236208.6439	3781496.155
1750	NT	CMS	46	37	16:20	PM	298	25-Oct	Oct	Fall	0	0	Channel	21.96213	91.27	34.14107499	-77.86079284	236208.6439	3781496.155
1752	NT	CMS	47	1	8:00	AM	124	4-May	May	Spr	0	0	Sand	23.65208	48.98	34.14106981	-77.8602508	236258.6243	3781494.178
1753	NT	CMS	47	2	7:32	AM	138	18-May	May	Spr	0	0	Sand	24.94653	48.98	34.14106981	-77.8602508	236258.6243	3781494.178
1754	NT	CMS	47	3	8:19	AM	139	19-May	May	Spr	0	0	Sand	25.44751	48.98	34.14106981	-77.8602508	236258.6243	3781494.178
1755	NT	CMS	47	4	9:57	AM	141	21-May	May	Spr	0	0	Sand	26.22	48.98	34.14106981	-77.8602508	236258.6243	3781494.178
1756	NT	CMS	47	5	7:40	AM	155	4-Jun	Jun	Spr	0	0	Sand	26.23233	48.98	34.14106981	-77.8602508	236258.6243	3781494.178
1757	NT	CMS	47	6	10:20	AM	158	7-Jun	Jun	Spr	0	0	Sand	25.97405	48.98	34.14106981	-77.8602508	236258.6243	3781494.178
1758	NT	CMS	47	7	17:10	PM	165	14-Jun	Jun	Spr	0	0	Sand	24.78561	48.98	34.14106981	-77.8602508	236258.6243	3781494.178
1759	NT	CMS	47	8	18:00	PM	166	15-Jun	Jun	Spr	0	0	Sand	24.76908	48.98	34.14106981	-77.8602508	236258.6243	3781494.178
1760	NT	CMS	47	9	7:45	AM	169	18-Jun	Jun	Spr	0	0	Sand	28.55814	48.98	34.14106981	-77.8602508	236258.6243	3781494.178
1761	NT	CMS	47	10	8:30	AM	170	19-Jun	Jun	Spr	0	0	Sand	29.05126	48.98	34.14106981	-77.8602508	236258.6243	3781494.178
1762	NT	CMS	47	11	11:00	AM	173	22-Jun	Jun	Spr	0	0	Sand	27.37678	48.98	34.14106981	-77.8602508	236258.6243	3781494.178
1763	NT	CMS	47	12	13:10	PM	176	25-Jun	Jun	Spr	0	0	Sand	28.7621	48.98	34.14106981	-77.8602508	236258.6243	3781494.178
1764	NT	CMS	47	13	14:50	PM	178	27-Jun	Jun	Spr	0	0	Sand	29.73161	48.98	34.14106981	-77.8602508	236258.6243	3781494.178
1765	NT	CMS	47	14	6:30	AM	183	2-Jul	Jul	Sum	0	0	Sand	29.47958	48.98	34.14106981	-77.8602508	236258.6243	3781494.178
1766	NT	CMS	47	15	7:15	AM	183	2-Jul	Jul	Sum	0	0	Sand	28.53114	48.98	34.14106981	-77.8602508	236258.6243	3781494.178
1767	NT	CMS	47	16	17:40	PM	195	14-Jul	Jul	Sum	0	0	Sand	34.13572	48.98	34.14106981	-77.8602508	236258.6243	3781494.178
1768	NT	CMS	47	17	6:00	AM	196	15-Jul	Jul	Sum	0	0	Sand	34.13644	48.98	34.14106981	-77.8602508	236258.6243	3781494.178
1769	NT	CMS	47	18	6:40	AM	197	16-Jul	Jul	Sum	0	0	Sand	30.4957	48.98	34.14106981	-77.8602508	236258.6243	3781494.178
1770	NT	CMS	47	19	7:20	AM	198	17-Jul	Jul	Sum	0	0	Sand	30.64331	48.98	34.14106981	-77.8602508	236258.6243	3781494.178
1771	NT	CMS	47	20	8:00	AM	199	18-Jul	Jul	Sum	0	0	Sand	30.43613	48.98	34.14106981	-77.8602508	236258.6243	3781494.178
1772	NT	CMS	47	21	12:20	PM	205	24-Jul	Jul	Sum	0	0	Sand	24.71527	48.98	34.14106981	-77.8602508	236258.6243	3781494.178
1773	NT	CMS	47	22	16:00	PM	209	28-Jul	Jul	Sum	0	0	Sand	27.84802	48.98	34.14106981	-77.8602508	236258.6243	3781494.178
1774	NT	CMS	47	23	16:15	PM	210	29-Jul	Jul	Sum	0	0	Sand	28.22969	48.98	34.14106981	-77.8602508	236258.6243	3781494.178
1775	NT	CMS	47	24	18:00	PM	212	31-Jul	Jul	Sum	0	0	Sand	29.28765	48.98	34.14106981	-77.8602508	236258.6243	3781494.178
1776	NT	CMS	47	25	10:20	AM	232	20-Aug	Aug	Sum	0	0	Sand	29.49014	48.98	34.14106981	-77.8602508	236258.6243	3781494.178
1777	NT	CMS	47	26	17:20	PM	240	28-Aug	Aug	Sum	0	0	Sand	28.22386	48.98	34.14106981	-77.8602508	236258.6243	3781494.178
1778	NT	CMS	47	27	6:40	AM	242	30-Aug	Aug	Sum	0	0	Sand	28.55141	48.98	34.14106981	-77.8602508	236258.6243	3781494.178
1779	NT	CMS	47	28	7:30	AM	243	31-Aug	Aug	Sum	0	0	Sand	27.90888	48.98	34.14106981	-77.8602508	236258.6243	3781494.178
1780	NT	CMS	47	29	5:30	AM	254	11-Sep	Sep	Fall	0	0	Sand	29.12092	48.98	34.14106981	-77.8602508	236258.6243	3781494.178
1781	NT	CMS	47	30	7:45	AM	258	15-Sep	Sep	Fall	0	0	Sand	28.96097	48.98	34.14106981	-77.8602508	236258.6243	3781494.178
1782	NT	CMS	47	31	12:00	PM	264	21-Sep	Sep	Fall	0	0	Sand	24.54765	48.98	34.14106981	-77.8602508	236258.6243	3781494.178
1783	NT	CMS	47	32	15:00	PM	267	24-Sep	Sep	Fall	0	0	Sand	24.54765	48.98	34.14106981	-77.8602508	236258.6243	3781494.178
1784	NT	CMS	47	33	7:15	AM	272	29-Sep	Sep	Fall	0	0	Sand	28.08548	48.98	34.14106981	-77.8602508	236258.6243	3781494.178
1785	NT	CMS	47	34	11:45	AM	277	4-Oct	Oct	Fall	0	0	Sand	27.73999	48.98	34.14106981	-77.8602508	236258.6243	3781494.178
1786	NT	CMS	47	35	9:55	AM	291	18-Oct	Oct	Fall	0	0	Sand	19.16932	48.98	34.14106981	-77.8602508	236258.6243	3781494.178
1787	NT	CMS	47	36	14:40	PM	296	23-Oct	Oct	Fall	0	0	Sand	21.22984	48.98	34.14106981	-77.8602508	236258.6243	3781494.178
1788	NT	CMS	47	37	16:20	PM	298	25-Oct	Oct	Fall	0	0	Sand	21.96213	48.98	34.14106981	-77.8602508	236258.6243	3781494.178
1790	NT	CMS	48	1	8:00	AM	124	4-May	May	Spr	0	0	Sand	23.65208	8.03	34.14106981	-77.8602508	236258.6243	3781494.178
1791	NT	CMS	48	2	7:32	AM	138	18-May	May	Spr	0	0	Sand	24.94653	8.03	34.14106981	-77.8602508	236258.6243	3781494.178
1792	NT	CMS	48	3	8:19	AM	139	19-May	May	Spr	0	0	Sand	25.44751	8.03	34.14106981	-77.8602508	236258.6243	3781494.178
1793	NT	CMS	48	4	9:57	AM	141	21-May	May	Spr	0	0	Sand	26.22	8.03	34.14106981	-77.8602508	236258.6243	3781494.178
1794	NT	CMS	48	5	7:40	AM	155	4-Jun	Jun	Spr	0	0	Sand	26.23233	8.03	34.14106981	-77.8602508	236258.6243	3781494.178
1795	NT	CMS	48	6	10:20	AM	158	7-Jun	Jun	Spr	0	0	Sand	25.97405	8.03	34.14106981	-77.8602508	236258.6243	3781494.178
1796	NT	CMS	48	7	17:10	PM	165	14-Jun	Jun	Spr	0	0	Sand	24.78561	8.03	34.14106981	-77.8602508	236258.6243	3781494.178
1797	NT	CMS	48	8	18:00	PM	166	15-Jun	Jun	Spr	0	0	Sand	24.76908	8.03	34.14106981	-77.8602508	236258.6243	3781494.178
1798	NT	CMS	48	9	7:45	AM	169	18-Jun	Jun	Spr	0	0	Sand	28.55814	8.03	34.14106981	-77.8602508	236258.6243	3781494.178
1799	NT	CMS	48	10	8:30	AM	170	19-Jun	Jun	Spr	0	0	Sand	29.05126	8.03	34.14106981	-77.8602508	236258.6243	3781494.178
1800	NT	CMS	48	11	11:00	AM	173	22-Jun	Jun	Spr	0	0	Sand	27.37678	8.03	34.14106981	-77.8602508	236258.6243	3781494.178
1801	NT	CMS	48	12	13:10	PM	176	25-Jun	Jun	Spr	0	0	Sand	28.7621	8.03	34.14106981	-77.8602508	236258.6243	3781494.178
1802	NT	CMS	48	13	14:50	PM	178	27-Jun	Jun	Spr	0	0	Sand	29.73161	8.03	34.14106981	-77.8602508	236258.6243	3781494.178
1803	NT	CMS	48	14	6:30	AM	183	2-Jul	Jul	Sum	0	0	Sand	29.47958	8.03	34.14106981	-77.8602508	236258.6243	3781494.178
1804	NT	CMS	48	15	7:15	AM	183	2-Jul	Jul	Sum	0	0	Sand	28.53114	8.03	34.14106981	-77.8602508	236258.6243	3781494.178
1805	NT	CMS	48	16	17:40	PM	195	14-Jul	Jul	Sum	0	0	Sand	34.13572	8.03	34.14106981	-77.8602508	236258.6243	3781494.178
1806	NT	CMS	48	17	6:00	AM	196	15-Jul	Jul	Sum	0	0	Sand	34.13644	8.03	34.14106981	-77.8602508	236258.6243	3781494.178
1807	NT	CMS	48	18	6:40	AM	197	16-Jul	Jul	Sum	0	0	Sand	30.4957	8.03	34.14106981	-77.8602508	236258.6243	3781494.178
1808	NT	CMS	48	19	7:20	AM	198	17-Jul	Jul	Sum	0	0	Sand	30.64331	8.03	34.14106981	-77.8602508	236258.6243	3781494.178
1809	NT	CMS	48	20	8:00	AM	199	18-Jul	Jul	Sum	0	0	Sand	30.43613	8.03	34.14106981	-77.8602508	236258.6243	3781494.178
1810	NT	CMS	48	21	12:20	PM	205	24-Jul	Jul	Sum	0	0	Sand	24.71527	8.03	34.14106981	-77.8602508	236258.6243	3781494.178
1811	NT	CMS	48	22	16:00	PM	209	28-Jul	Jul	Sum	0	0	Sand	27.84802	8.03	34.14106981	-77.8602508	236258.6243	3781494.178
1812	NT	CMS	48	23	16:15	PM	210	29-Jul	Jul	Sum	0	0	Sand	28.22969	8.03	34.14106981	-77.8602508	236258.6243	3781494.178
1813	NT	CMS	48	24	18:00	PM	212	31-Jul	Jul	Sum	0	0	Sand	29.28765	8.03	34.14106981	-77.8602508	236258.6243	3781494.178
1814	NT	CMS	48	25	10:20	AM	232	20-Aug	Aug	Sum	0	0	Sand	29.49014	8.03	34.14106981	-77.8602508	236258.6243	3781494.178
1815	NT	CMS	48	26	17:20	PM	240	28-Aug	Aug	Sum	0	0	Sand	28.22386	8.03	34.14106981	-77.8602508	236258.6243	3781494.178
1816	NT	CMS	48	27	6:40	AM	242	30-Aug	Aug	Sum	0	0	Sand	28.55141	8.03	34.14106981	-77.8602508	236258.6243	3781494.178
1817	NT	CMS	48	28	7:30	AM	243	31-Aug	Aug	Sum	0	0	Sand	27.90888	8.03	34.14106981	-77.8602508	236258.6243	3781494.178
1818	NT	CMS	48	29	5:30	AM	254	11-Sep	Sep	Fall	0	0	Sand	29.12092	8.03	34.14106981	-77.8602508	236258.6243	3781494.178
1819	NT	CMS	48	30	7:45	AM	258	15-Sep	Sep	Fall	0	0	Sand	28.96097	8.03	34.14106981	-77.8602508	236258.6243	3781494.178
1820	NT	CMS	48	31	12:00	PM	264	21-Sep	Sep	Fall	0	0	Sand	24.54765	8.03	34.14106981	-77.8602508	236258.6243	3781494.178
1821	NT	CMS	48	32	15:00	PM	267	24-Sep	Sep	Fall	0	0	Sand	24.54765	8.03	34.14106981	-77.8602508	236258.6243	3781494.178
1822	NT	CMS	48	33	7:15	AM	272	29-Sep	Sep	Fall	0	0	Sand	28.08548	8.03	34.14106981	-77.8602508	236258.6243	3781494.178
1823	NT	CMS	48	34	11:45	AM	277	4-Oct	Oct	Fall	0	0	Sand	27.73999	8.03	34.14106981	-77.8602508	236258.6243	3781494.178
1824	NT	CMS	48	35	9:55	AM	291	18-Oct	Oct	Fall	0	0	Sand	19.16932	8.03	34.14106981	-77.8602508	236258.6243	3781494.178
1825	NT	CMS	48	36	14:40	PM	296	23-Oct	Oct	Fall	0	0	Sand	21.22984	8.03	34.14106981	-77.8602508	236258.6243	3781494.178
1826	NT	CMS	48	37	16:20	PM	298	25-Oct	Oct	Fall	0	0	Sand	21.96213	8.03	34.14106981	-77.8602508	236258.6243	3781494.178
1828	NT	CMS	49	1	8:00	AM	124	4-May	May	Spr	0	0	Sand	23.65208	362.94	34.14101794	-77.85483035	236758.4328	3781474.418
1829	NT	CMS	49	2	7:32	AM	138	18-May	May	Spr	0	0	Sand	24.94653	362.94	34.14101794	-77.85483035	236758.4328	3781474.418
1830	NT	CMS	49	3	8:19	AM	139	19-May	May	Spr	0	0	Sand	25.44751	362.94	34.14101794	-77.85483035	236758.4328	3781474.418
1831	NT	CMS	49	4	9:57	AM	141	21-May	May	Spr	0	0	Sand	26.22	362.94	34.14101794	-77.85483035	236758.4328	3781474.418
1832	NT	CMS	49	5	7:40	AM	155	4-Jun	Jun	Spr	0	0	Sand	26.23233	362.94	34.14101794	-77.85483035	236758.4328	3781474.418
1833	NT	CMS	49	6	10:20	AM	158	7-Jun	Jun	Spr	0	0	Sand	25.97405	362.94	34.14101794	-77.85483035	236758.4328	3781474.418
1834	NT	CMS	49	7	17:10	PM	165	14-Jun	Jun	Spr	0	0	Sand	24.78561	362.94	34.14101794	-77.85483035	236758.4328	3781474.418
1835	NT	CMS	49	8	18:00	PM	166	15-Jun	Jun	Spr	0	0	Sand	24.76908	362.94	34.14101794	-77.85483035	236758.4328	3781474.418
1836	NT	CMS	49	9	7:45	AM	169	18-Jun	Jun	Spr	0	0	Sand	28.55814	362.94	34.14101794	-77.85483035	236758.4328	3781474.418
1837	NT	CMS	49	10	8:30	AM	170	19-Jun	Jun	Spr	0	0	Sand	29.05126	362.94	34.14101794	-77.85483035	236758.4328	3781474.418
1838	NT	CMS	49	11	11:00	AM	173	22-Jun	Jun	Spr	0	0	Sand	27.37678	362.94	34.14101794	-77.85483035	236758.4328	3781474.418
1839	NT	CMS	49	12	13:10	PM	176	25-Jun	Jun	Spr	0	0	Sand	28.7621	362.94	34.14101794	-77.85483035	236758.4328	3781474.418
1840	NT	CMS	49	13	14:50	PM	178	27-Jun	Jun	Spr	0	0	Sand	29.73161	362.94	34.14101794	-77.85483035	236758.4328	3781474.418
1841	NT	CMS	49	14	6:30	AM	183	2-Jul	Jul	Sum	0	0	Sand	29.47958	362.94	34.14101794	-77.85483035	236758.4328	3781474.418
1842	NT	CMS	49	15	7:15	AM	183	2-Jul	Jul	Sum	0	0	Sand	28.53114	362.94	34.14101794	-77.85483035	236758.4328	3781474.418
1843	NT	CMS	49	16	17:40	PM	195	14-Jul	Jul	Sum	0	0	Sand	34.13572	362.94	34.14101794	-77.85483035	236758.4328	3781474.418
1844	NT	CMS	49	17	6:00	AM	196	15-Jul	Jul	Sum	0	0	Sand	34.13644	362.94	34.14101794	-77.85483035	236758.4328	3781474.418
1845	NT	CMS	49	18	6:40	AM	197	16-Jul	Jul	Sum	0	0	Sand	30.4957	362.94	34.14101794	-77.85483035	236758.4328	3781474.418
1846	NT	CMS	49	19	7:20	AM	198	17-Jul	Jul	Sum	0	0	Sand	30.64331	362.94	34.14101794	-77.85483035	236758.4328	3781474.418
1847	NT	CMS	49	20	8:00	AM	199	18-Jul	Jul	Sum	0	0	Sand	30.43613	362.94	34.14101794	-77.85483035	236758.4328	3781474.418
1848	NT	CMS	49	21	12:20	PM	205	24-Jul	Jul	Sum	0	0	Sand	24.71527	362.94	34.14101794	-77.85483035	236758.4328	3781474.418
1849	NT	CMS	49	22	16:00	PM	209	28-Jul	Jul	Sum	0	0	Sand	27.84802	362.94	34.14101794	-77.85483035	236758.4328	3781474.418
1850	NT	CMS	49	23	16:15	PM	210	29-Jul	Jul	Sum	0	0	Sand	28.22969	362.94	34.14101794	-77.85483035	236758.4328	3781474.418
1851	NT	CMS	49	24	18:00	PM	212	31-Jul	Jul	Sum	0	0	Sand	29.28765	362.94	34.14101794	-77.85483035	236758.4328	3781474.418
1852	NT	CMS	49	25	10:20	AM	232	20-Aug	Aug	Sum	0	0	Sand	29.49014	362.94	34.14101794	-77.85483035	236758.4328	3781474.418
1853	NT	CMS	49	26	17:20	PM	240	28-Aug	Aug	Sum	0	0	Sand	28.22386	362.94	34.14101794	-77.85483035	236758.4328	3781474.418
1854	NT	CMS	49	27	6:40	AM	242	30-Aug	Aug	Sum	0	0	Sand	28.55141	362.94	34.14101794	-77.85483035	236758.4328	3781474.418
1855	NT	CMS	49	28	7:30	AM	243	31-Aug	Aug	Sum	0	0	Sand	27.90888	362.94	34.14101794	-77.85483035	236758.4328	3781474.418
1856	NT	CMS	49	29	5:30	AM	254	11-Sep	Sep	Fall	0	0	Sand	29.12092	362.94	34.14101794	-77.85483035	236758.4328	3781474.418
1857	NT	CMS	49	30	7:45	AM	258	15-Sep	Sep	Fall	0	0	Sand	28.96097	362.94	34.14101794	-77.85483035	236758.4328	3781474.418
1858	NT	CMS	49	31	12:00	PM	264	21-Sep	Sep	Fall	0	0	Sand	24.54765	362.94	34.14101794	-77.85483035	236758.4328	3781474.418
1859	NT	CMS	49	32	15:00	PM	267	24-Sep	Sep	Fall	0	0	Sand	24.54765	362.94	34.14101794	-77.85483035	236758.4328	3781474.418
1860	NT	CMS	49	33	7:15	AM	272	29-Sep	Sep	Fall	0	0	Sand	28.08548	362.94	34.14101794	-77.85483035	236758.4328	3781474.418
1861	NT	CMS	49	34	11:45	AM	277	4-Oct	Oct	Fall	0	0	Sand	27.73999	362.94	34.14101794	-77.85483035	236758.4328	3781474.418
1862	NT	CMS	49	35	9:55	AM	291	18-Oct	Oct	Fall	0	0	Sand	19.16932	362.94	34.14101794	-77.85483035	236758.4328	3781474.418
1863	NT	CMS	49	36	14:40	PM	296	23-Oct	Oct	Fall	0	0	Sand	21.22984	362.94	34.14101794	-77.85483035	236758.4328	3781474.418
1864	NT	CMS	49	37	16:20	PM	298	25-Oct	Oct	Fall	0	0	Sand	21.96213	362.94	34.14101794	-77.85483035	236758.4328	3781474.418
1866	NT	CMS	50	1	8:00	AM	124	4-May	May	Spr	0	0	Sand	23.65208	411.38	34.14101274	-77.85428831	236808.4132	3781472.442
1867	NT	CMS	50	2	7:32	AM	138	18-May	May	Spr	0	0	Sand	24.94653	411.38	34.14101274	-77.85428831	236808.4132	3781472.442
1868	NT	CMS	50	3	8:19	AM	139	19-May	May	Spr	0	0	Sand	25.44751	411.38	34.14101274	-77.85428831	236808.4132	3781472.442
1869	NT	CMS	50	4	9:57	AM	141	21-May	May	Spr	0	0	Sand	26.22	411.38	34.14101274	-77.85428831	236808.4132	3781472.442
1870	NT	CMS	50	5	7:40	AM	155	4-Jun	Jun	Spr	0	0	Sand	26.23233	411.38	34.14101274	-77.85428831	236808.4132	3781472.442
1871	NT	CMS	50	6	10:20	AM	158	7-Jun	Jun	Spr	0	0	Sand	25.97405	411.38	34.14101274	-77.85428831	236808.4132	3781472.442
1872	NT	CMS	50	7	17:10	PM	165	14-Jun	Jun	Spr	0	0	Sand	24.78561	411.38	34.14101274	-77.85428831	236808.4132	3781472.442
1873	NT	CMS	50	8	18:00	PM	166	15-Jun	Jun	Spr	0	0	Sand	24.76908	411.38	34.14101274	-77.85428831	236808.4132	3781472.442
1874	NT	CMS	50	9	7:45	AM	169	18-Jun	Jun	Spr	0	0	Sand	28.55814	411.38	34.14101274	-77.85428831	236808.4132	3781472.442
1875	NT	CMS	50	10	8:30	AM	170	19-Jun	Jun	Spr	0	0	Sand	29.05126	411.38	34.14101274	-77.85428831	236808.4132	3781472.442
1876	NT	CMS	50	11	11:00	AM	173	22-Jun	Jun	Spr	0	0	Sand	27.37678	411.38	34.14101274	-77.85428831	236808.4132	3781472.442
1877	NT	CMS	50	12	13:10	PM	176	25-Jun	Jun	Spr	0	0	Sand	28.7621	411.38	34.14101274	-77.85428831	236808.4132	3781472.442
1878	NT	CMS	50	13	14:50	PM	178	27-Jun	Jun	Spr	0	0	Sand	29.73161	411.38	34.14101274	-77.85428831	236808.4132	3781472.442
1879	NT	CMS	50	14	6:30	AM	183	2-Jul	Jul	Sum	0	0	Sand	29.47958	411.38	34.14101274	-77.85428831	236808.4132	3781472.442
1880	NT	CMS	50	15	7:15	AM	183	2-Jul	Jul	Sum	0	0	Sand	28.53114	411.38	34.14101274	-77.85428831	236808.4132	3781472.442
1881	NT	CMS	50	16	17:40	PM	195	14-Jul	Jul	Sum	0	0	Sand	34.13572	411.38	34.14101274	-77.85428831	236808.4132	3781472.442
1882	NT	CMS	50	17	6:00	AM	196	15-Jul	Jul	Sum	0	0	Sand	34.13644	411.38	34.14101274	-77.85428831	236808.4132	3781472.442
1883	NT	CMS	50	18	6:40	AM	197	16-Jul	Jul	Sum	0	0	Sand	30.4957	411.38	34.14101274	-77.85428831	236808.4132	3781472.442
1884	NT	CMS	50	19	7:20	AM	198	17-Jul	Jul	Sum	0	0	Sand	30.64331	411.38	34.14101274	-77.85428831	236808.4132	3781472.442
1885	NT	CMS	50	20	8:00	AM	199	18-Jul	Jul	Sum	0	0	Sand	30.43613	411.38	34.14101274	-77.85428831	236808.4132	3781472.442
1886	NT	CMS	50	21	12:20	PM	205	24-Jul	Jul	Sum	0	0	Sand	24.71527	411.38	34.14101274	-77.85428831	236808.4132	3781472.442
1887	NT	CMS	50	22	16:00	PM	209	28-Jul	Jul	Sum	0	0	Sand	27.84802	411.38	34.14101274	-77.85428831	236808.4132	3781472.442
1888	NT	CMS	50	23	16:15	PM	210	29-Jul	Jul	Sum	0	0	Sand	28.22969	411.38	34.14101274	-77.85428831	236808.4132	3781472.442
1889	NT	CMS	50	24	18:00	PM	212	31-Jul	Jul	Sum	0	0	Sand	29.28765	411.38	34.14101274	-77.85428831	236808.4132	3781472.442
1890	NT	CMS	50	25	10:20	AM	232	20-Aug	Aug	Sum	0	0	Sand	29.49014	411.38	34.14101274	-77.85428831	236808.4132	3781472.442
1891	NT	CMS	50	26	17:20	PM	240	28-Aug	Aug	Sum	0	0	Sand	28.22386	411.38	34.14101274	-77.85428831	236808.4132	3781472.442
1892	NT	CMS	50	27	6:40	AM	242	30-Aug	Aug	Sum	0	0	Sand	28.55141	411.38	34.14101274	-77.85428831	236808.4132	3781472.442
1893	NT	CMS	50	28	7:30	AM	243	31-Aug	Aug	Sum	0	0	Sand	27.90888	411.38	34.14101274	-77.85428831	236808.4132	3781472.442
1894	NT	CMS	50	29	5:30	AM	254	11-Sep	Sep	Fall	0	0	Sand	29.12092	411.38	34.14101274	-77.85428831	236808.4132	3781472.442
1895	NT	CMS	50	30	7:45	AM	258	15-Sep	Sep	Fall	0	0	Sand	28.96097	411.38	34.14101274	-77.85428831	236808.4132	3781472.442
1896	NT	CMS	50	31	12:00	PM	264	21-Sep	Sep	Fall	0	0	Sand	24.54765	411.38	34.14101274	-77.85428831	236808.4132	3781472.442
1897	NT	CMS	50	32	15:00	PM	267	24-Sep	Sep	Fall	0	0	Sand	24.54765	411.38	34.14101274	-77.85428831	236808.4132	3781472.442
1898	NT	CMS	50	33	7:15	AM	272	29-Sep	Sep	Fall	0	0	Sand	28.08548	411.38	34.14101274	-77.85428831	236808.4132	3781472.442
1899	NT	CMS	50	34	11:45	AM	277	4-Oct	Oct	Fall	0	0	Sand	27.73999	411.38	34.14101274	-77.85428831	236808.4132	3781472.442
1900	NT	CMS	50	35	9:55	AM	291	18-Oct	Oct	Fall	0	0	Sand	19.16932	411.38	34.14101274	-77.85428831	236808.4132	3781472.442
1901	NT	CMS	50	36	14:40	PM	296	23-Oct	Oct	Fall	0	0	Sand	21.22984	411.38	34.14101274	-77.85428831	236808.4132	3781472.442
1902	NT	CMS	50	37	16:20	PM	298	25-Oct	Oct	Fall	0	0	Sand	21.96213	411.38	34.14101274	-77.85428831	236808.4132	3781472.442
1904	NT	CMS	51	1	8:00	AM	124	4-May	May	Spr	0	0	Sand	23.65208	462.93	34.14100754	-77.85374626	236858.3944	3781470.466
1905	NT	CMS	51	2	7:32	AM	138	18-May	May	Spr	0	0	Sand	24.94653	462.93	34.14100754	-77.85374626	236858.3944	3781470.466
1906	NT	CMS	51	3	8:19	AM	139	19-May	May	Spr	0	0	Sand	25.44751	462.93	34.14100754	-77.85374626	236858.3944	3781470.466
1907	NT	CMS	51	4	9:57	AM	141	21-May	May	Spr	0	0	Sand	26.22	462.93	34.14100754	-77.85374626	236858.3944	3781470.466
1908	NT	CMS	51	5	7:40	AM	155	4-Jun	Jun	Spr	0	0	Sand	26.23233	462.93	34.14100754	-77.85374626	236858.3944	3781470.466
1909	NT	CMS	51	6	10:20	AM	158	7-Jun	Jun	Spr	0	0	Sand	25.97405	462.93	34.14100754	-77.85374626	236858.3944	3781470.466
1910	NT	CMS	51	7	17:10	PM	165	14-Jun	Jun	Spr	0	0	Sand	24.78561	462.93	34.14100754	-77.85374626	236858.3944	3781470.466
1911	NT	CMS	51	8	18:00	PM	166	15-Jun	Jun	Spr	0	0	Sand	24.76908	462.93	34.14100754	-77.85374626	236858.3944	3781470.466
1912	NT	CMS	51	9	7:45	AM	169	18-Jun	Jun	Spr	0	0	Sand	28.55814	462.93	34.14100754	-77.85374626	236858.3944	3781470.466
1913	NT	CMS	51	10	8:30	AM	170	19-Jun	Jun	Spr	0	0	Sand	29.05126	462.93	34.14100754	-77.85374626	236858.3944	3781470.466
1914	NT	CMS	51	11	11:00	AM	173	22-Jun	Jun	Spr	0	0	Sand	27.37678	462.93	34.14100754	-77.85374626	236858.3944	3781470.466
1915	NT	CMS	51	12	13:10	PM	176	25-Jun	Jun	Spr	0	0	Sand	28.7621	462.93	34.14100754	-77.85374626	236858.3944	3781470.466
1916	NT	CMS	51	13	14:50	PM	178	27-Jun	Jun	Spr	0	0	Sand	29.73161	462.93	34.14100754	-77.85374626	236858.3944	3781470.466
1917	NT	CMS	51	14	6:30	AM	183	2-Jul	Jul	Sum	0	0	Sand	29.47958	462.93	34.14100754	-77.85374626	236858.3944	3781470.466
1918	NT	CMS	51	15	7:15	AM	183	2-Jul	Jul	Sum	0	0	Sand	28.53114	462.93	34.14100754	-77.85374626	236858.3944	3781470.466
1919	NT	CMS	51	16	17:40	PM	195	14-Jul	Jul	Sum	0	0	Sand	34.13572	462.93	34.14100754	-77.85374626	236858.3944	3781470.466
1920	NT	CMS	51	17	6:00	AM	196	15-Jul	Jul	Sum	0	0	Sand	34.13644	462.93	34.14100754	-77.85374626	236858.3944	3781470.466
1921	NT	CMS	51	18	6:40	AM	197	16-Jul	Jul	Sum	0	0	Sand	30.4957	462.93	34.14100754	-77.85374626	236858.3944	3781470.466
1922	NT	CMS	51	19	7:20	AM	198	17-Jul	Jul	Sum	0	0	Sand	30.64331	462.93	34.14100754	-77.85374626	236858.3944	3781470.466
1923	NT	CMS	51	20	8:00	AM	199	18-Jul	Jul	Sum	0	0	Sand	30.43613	462.93	34.14100754	-77.85374626	236858.3944	3781470.466
1924	NT	CMS	51	21	12:20	PM	205	24-Jul	Jul	Sum	0	0	Sand	24.71527	462.93	34.14100754	-77.85374626	236858.3944	3781470.466
1925	NT	CMS	51	22	16:00	PM	209	28-Jul	Jul	Sum	0	0	Sand	27.84802	462.93	34.14100754	-77.85374626	236858.3944	3781470.466
1926	NT	CMS	51	23	16:15	PM	210	29-Jul	Jul	Sum	0	0	Sand	28.22969	462.93	34.14100754	-77.85374626	236858.3944	3781470.466
1927	NT	CMS	51	24	18:00	PM	212	31-Jul	Jul	Sum	0	0	Sand	29.28765	462.93	34.14100754	-77.85374626	236858.3944	3781470.466
1928	NT	CMS	51	25	10:20	AM	232	20-Aug	Aug	Sum	0	0	Sand	29.49014	462.93	34.14100754	-77.85374626	236858.3944	3781470.466
1929	NT	CMS	51	26	17:20	PM	240	28-Aug	Aug	Sum	0	0	Sand	28.22386	462.93	34.14100754	-77.85374626	236858.3944	3781470.466
1930	NT	CMS	51	27	6:40	AM	242	30-Aug	Aug	Sum	0	0	Sand	28.55141	462.93	34.14100754	-77.85374626	236858.3944	3781470.466
1931	NT	CMS	51	28	7:30	AM	243	31-Aug	Aug	Sum	0	0	Sand	27.90888	462.93	34.14100754	-77.85374626	236858.3944	3781470.466
1932	NT	CMS	51	29	5:30	AM	254	11-Sep	Sep	Fall	0	0	Sand	29.12092	462.93	34.14100754	-77.85374626	236858.3944	3781470.466
1933	NT	CMS	51	30	7:45	AM	258	15-Sep	Sep	Fall	0	0	Sand	28.96097	462.93	34.14100754	-77.85374626	236858.3944	3781470.466
1934	NT	CMS	51	31	12:00	PM	264	21-Sep	Sep	Fall	0	0	Sand	24.54765	462.93	34.14100754	-77.85374626	236858.3944	3781470.466
1935	NT	CMS	51	32	15:00	PM	267	24-Sep	Sep	Fall	0	0	Sand	24.54765	462.93	34.14100754	-77.85374626	236858.3944	3781470.466
1936	NT	CMS	51	33	7:15	AM	272	29-Sep	Sep	Fall	0	0	Sand	28.08548	462.93	34.14100754	-77.85374626	236858.3944	3781470.466
1937	NT	CMS	51	34	11:45	AM	277	4-Oct	Oct	Fall	0	0	Sand	27.73999	462.93	34.14100754	-77.85374626	236858.3944	3781470.466
1938	NT	CMS	51	35	9:55	AM	291	18-Oct	Oct	Fall	0	0	Sand	19.16932	462.93	34.14100754	-77.85374626	236858.3944	3781470.466
1939	NT	CMS	51	36	14:40	PM	296	23-Oct	Oct	Fall	0	0	Sand	21.22984	462.93	34.14100754	-77.85374626	236858.3944	3781470.466
1940	NT	CMS	51	37	16:20	PM	298	25-Oct	Oct	Fall	0	0	Sand	21.96213	462.93	34.14100754	-77.85374626	236858.3944	3781470.466
1942	NT	CMS	52	1	8:00	AM	124	4-May	May	Spr	0	0	Channel	23.65208	231.86	34.14063979	-77.86242519	236056.7248	3781452.101
1943	NT	CMS	52	2	7:32	AM	138	18-May	May	Spr	0	0	Channel	24.94653	231.86	34.14063979	-77.86242519	236056.7248	3781452.101
1944	NT	CMS	52	3	8:19	AM	139	19-May	May	Spr	0	0	Channel	25.44751	231.86	34.14063979	-77.86242519	236056.7248	3781452.101
1945	NT	CMS	52	4	9:57	AM	141	21-May	May	Spr	0	0	Channel	26.22	231.86	34.14063979	-77.86242519	236056.7248	3781452.101
1946	NT	CMS	52	5	7:40	AM	155	4-Jun	Jun	Spr	0	0	Channel	26.23233	231.86	34.14063979	-77.86242519	236056.7248	3781452.101
1947	NT	CMS	52	6	10:20	AM	158	7-Jun	Jun	Spr	0	0	Channel	25.97405	231.86	34.14063979	-77.86242519	236056.7248	3781452.101
1948	NT	CMS	52	7	17:10	PM	165	14-Jun	Jun	Spr	0	0	Channel	24.78561	231.86	34.14063979	-77.86242519	236056.7248	3781452.101
1949	NT	CMS	52	8	18:00	PM	166	15-Jun	Jun	Spr	0	0	Channel	24.76908	231.86	34.14063979	-77.86242519	236056.7248	3781452.101
1950	NT	CMS	52	9	7:45	AM	169	18-Jun	Jun	Spr	0	0	Channel	28.55814	231.86	34.14063979	-77.86242519	236056.7248	3781452.101
1951	NT	CMS	52	10	8:30	AM	170	19-Jun	Jun	Spr	0	0	Channel	29.05126	231.86	34.14063979	-77.86242519	236056.7248	3781452.101
1952	NT	CMS	52	11	11:00	AM	173	22-Jun	Jun	Spr	0	0	Channel	27.37678	231.86	34.14063979	-77.86242519	236056.7248	3781452.101
1953	NT	CMS	52	12	13:10	PM	176	25-Jun	Jun	Spr	0	0	Channel	28.7621	231.86	34.14063979	-77.86242519	236056.7248	3781452.101
1954	NT	CMS	52	13	14:50	PM	178	27-Jun	Jun	Spr	0	0	Channel	29.73161	231.86	34.14063979	-77.86242519	236056.7248	3781452.101
1955	NT	CMS	52	14	6:30	AM	183	2-Jul	Jul	Sum	0	0	Channel	29.47958	231.86	34.14063979	-77.86242519	236056.7248	3781452.101
1956	NT	CMS	52	15	7:15	AM	183	2-Jul	Jul	Sum	0	0	Channel	28.53114	231.86	34.14063979	-77.86242519	236056.7248	3781452.101
1957	NT	CMS	52	16	17:40	PM	195	14-Jul	Jul	Sum	0	0	Channel	34.13572	231.86	34.14063979	-77.86242519	236056.7248	3781452.101
1958	NT	CMS	52	17	6:00	AM	196	15-Jul	Jul	Sum	0	0	Channel	34.13644	231.86	34.14063979	-77.86242519	236056.7248	3781452.101
1959	NT	CMS	52	18	6:40	AM	197	16-Jul	Jul	Sum	0	0	Channel	30.4957	231.86	34.14063979	-77.86242519	236056.7248	3781452.101
1960	NT	CMS	52	19	7:20	AM	198	17-Jul	Jul	Sum	0	0	Channel	30.64331	231.86	34.14063979	-77.86242519	236056.7248	3781452.101
1961	NT	CMS	52	20	8:00	AM	199	18-Jul	Jul	Sum	0	0	Channel	30.43613	231.86	34.14063979	-77.86242519	236056.7248	3781452.101
1962	NT	CMS	52	21	12:20	PM	205	24-Jul	Jul	Sum	0	0	Channel	24.71527	231.86	34.14063979	-77.86242519	236056.7248	3781452.101
1963	NT	CMS	52	22	16:00	PM	209	28-Jul	Jul	Sum	0	0	Channel	27.84802	231.86	34.14063979	-77.86242519	236056.7248	3781452.101
1964	NT	CMS	52	23	16:15	PM	210	29-Jul	Jul	Sum	0	0	Channel	28.22969	231.86	34.14063979	-77.86242519	236056.7248	3781452.101
1965	NT	CMS	52	24	18:00	PM	212	31-Jul	Jul	Sum	0	0	Channel	29.28765	231.86	34.14063979	-77.86242519	236056.7248	3781452.101
1966	NT	CMS	52	25	10:20	AM	232	20-Aug	Aug	Sum	0	0	Channel	29.49014	231.86	34.14063979	-77.86242519	236056.7248	3781452.101
1967	NT	CMS	52	26	17:20	PM	240	28-Aug	Aug	Sum	0	0	Channel	28.22386	231.86	34.14063979	-77.86242519	236056.7248	3781452.101
1968	NT	CMS	52	27	6:40	AM	242	30-Aug	Aug	Sum	0	0	Channel	28.55141	231.86	34.14063979	-77.86242519	236056.7248	3781452.101
1969	NT	CMS	52	28	7:30	AM	243	31-Aug	Aug	Sum	0	0	Channel	27.90888	231.86	34.14063979	-77.86242519	236056.7248	3781452.101
1970	NT	CMS	52	29	5:30	AM	254	11-Sep	Sep	Fall	0	0	Channel	29.12092	231.86	34.14063979	-77.86242519	236056.7248	3781452.101
1971	NT	CMS	52	30	7:45	AM	258	15-Sep	Sep	Fall	0	0	Channel	28.96097	231.86	34.14063979	-77.86242519	236056.7248	3781452.101
1972	NT	CMS	52	31	12:00	PM	264	21-Sep	Sep	Fall	0	0	Channel	24.54765	231.86	34.14063979	-77.86242519	236056.7248	3781452.101
1973	NT	CMS	52	32	15:00	PM	267	24-Sep	Sep	Fall	0	0	Channel	24.54765	231.86	34.14063979	-77.86242519	236056.7248	3781452.101
1974	NT	CMS	52	33	7:15	AM	272	29-Sep	Sep	Fall	0	0	Channel	28.08548	231.86	34.14063979	-77.86242519	236056.7248	3781452.101
1975	NT	CMS	52	34	11:45	AM	277	4-Oct	Oct	Fall	0	0	Channel	27.73999	231.86	34.14063979	-77.86242519	236056.7248	3781452.101
1976	NT	CMS	52	35	9:55	AM	291	18-Oct	Oct	Fall	0	0	Channel	19.16932	231.86	34.14063979	-77.86242519	236056.7248	3781452.101
1977	NT	CMS	52	36	14:40	PM	296	23-Oct	Oct	Fall	0	0	Channel	21.22984	231.86	34.14063979	-77.86242519	236056.7248	3781452.101
1978	NT	CMS	52	37	16:20	PM	298	25-Oct	Oct	Fall	0	0	Channel	21.96213	231.86	34.14063979	-77.86242519	236056.7248	3781452.101
1980	NT	CMS	53	1	8:00	AM	124	4-May	May	Spr	0	0	Channel	23.65208	182.99	34.14063463	-77.86188315	236106.7056	3781450.126
1981	NT	CMS	53	2	7:32	AM	138	18-May	May	Spr	0	0	Channel	24.94653	182.99	34.14063463	-77.86188315	236106.7056	3781450.126
1982	NT	CMS	53	3	8:19	AM	139	19-May	May	Spr	0	0	Channel	25.44751	182.99	34.14063463	-77.86188315	236106.7056	3781450.126
1983	NT	CMS	53	4	9:57	AM	141	21-May	May	Spr	0	0	Channel	26.22	182.99	34.14063463	-77.86188315	236106.7056	3781450.126
1984	NT	CMS	53	5	7:40	AM	155	4-Jun	Jun	Spr	0	0	Channel	26.23233	182.99	34.14063463	-77.86188315	236106.7056	3781450.126
1985	NT	CMS	53	6	10:20	AM	158	7-Jun	Jun	Spr	0	0	Channel	25.97405	182.99	34.14063463	-77.86188315	236106.7056	3781450.126
1986	NT	CMS	53	7	17:10	PM	165	14-Jun	Jun	Spr	0	0	Channel	24.78561	182.99	34.14063463	-77.86188315	236106.7056	3781450.126
1987	NT	CMS	53	8	18:00	PM	166	15-Jun	Jun	Spr	0	0	Channel	24.76908	182.99	34.14063463	-77.86188315	236106.7056	3781450.126
1988	NT	CMS	53	9	7:45	AM	169	18-Jun	Jun	Spr	0	0	Channel	28.55814	182.99	34.14063463	-77.86188315	236106.7056	3781450.126
1989	NT	CMS	53	10	8:30	AM	170	19-Jun	Jun	Spr	0	0	Channel	29.05126	182.99	34.14063463	-77.86188315	236106.7056	3781450.126
1990	NT	CMS	53	11	11:00	AM	173	22-Jun	Jun	Spr	0	0	Channel	27.37678	182.99	34.14063463	-77.86188315	236106.7056	3781450.126
1991	NT	CMS	53	12	13:10	PM	176	25-Jun	Jun	Spr	0	0	Channel	28.7621	182.99	34.14063463	-77.86188315	236106.7056	3781450.126
1992	NT	CMS	53	13	14:50	PM	178	27-Jun	Jun	Spr	0	0	Channel	29.73161	182.99	34.14063463	-77.86188315	236106.7056	3781450.126
1993	NT	CMS	53	14	6:30	AM	183	2-Jul	Jul	Sum	0	0	Channel	29.47958	182.99	34.14063463	-77.86188315	236106.7056	3781450.126
1994	NT	CMS	53	15	7:15	AM	183	2-Jul	Jul	Sum	0	0	Channel	28.53114	182.99	34.14063463	-77.86188315	236106.7056	3781450.126
1995	NT	CMS	53	16	17:40	PM	195	14-Jul	Jul	Sum	0	0	Channel	34.13572	182.99	34.14063463	-77.86188315	236106.7056	3781450.126
1996	NT	CMS	53	17	6:00	AM	196	15-Jul	Jul	Sum	0	0	Channel	34.13644	182.99	34.14063463	-77.86188315	236106.7056	3781450.126
1997	NT	CMS	53	18	6:40	AM	197	16-Jul	Jul	Sum	0	0	Channel	30.4957	182.99	34.14063463	-77.86188315	236106.7056	3781450.126
1998	NT	CMS	53	19	7:20	AM	198	17-Jul	Jul	Sum	0	0	Channel	30.64331	182.99	34.14063463	-77.86188315	236106.7056	3781450.126
1999	NT	CMS	53	20	8:00	AM	199	18-Jul	Jul	Sum	0	0	Channel	30.43613	182.99	34.14063463	-77.86188315	236106.7056	3781450.126
2000	NT	CMS	53	21	12:20	PM	205	24-Jul	Jul	Sum	0	0	Channel	24.71527	182.99	34.14063463	-77.86188315	236106.7056	3781450.126
2001	NT	CMS	53	22	16:00	PM	209	28-Jul	Jul	Sum	0	0	Channel	27.84802	182.99	34.14063463	-77.86188315	236106.7056	3781450.126
2002	NT	CMS	53	23	16:15	PM	210	29-Jul	Jul	Sum	0	0	Channel	28.22969	182.99	34.14063463	-77.86188315	236106.7056	3781450.126
2003	NT	CMS	53	24	18:00	PM	212	31-Jul	Jul	Sum	0	0	Channel	29.28765	182.99	34.14063463	-77.86188315	236106.7056	3781450.126
2004	NT	CMS	53	25	10:20	AM	232	20-Aug	Aug	Sum	0	0	Channel	29.49014	182.99	34.14063463	-77.86188315	236106.7056	3781450.126
2005	NT	CMS	53	26	17:20	PM	240	28-Aug	Aug	Sum	0	0	Channel	28.22386	182.99	34.14063463	-77.86188315	236106.7056	3781450.126
2006	NT	CMS	53	27	6:40	AM	242	30-Aug	Aug	Sum	0	0	Channel	28.55141	182.99	34.14063463	-77.86188315	236106.7056	3781450.126
2007	NT	CMS	53	28	7:30	AM	243	31-Aug	Aug	Sum	0	0	Channel	27.90888	182.99	34.14063463	-77.86188315	236106.7056	3781450.126
2008	NT	CMS	53	29	5:30	AM	254	11-Sep	Sep	Fall	0	0	Channel	29.12092	182.99	34.14063463	-77.86188315	236106.7056	3781450.126
2009	NT	CMS	53	30	7:45	AM	258	15-Sep	Sep	Fall	0	0	Channel	28.96097	182.99	34.14063463	-77.86188315	236106.7056	3781450.126
2010	NT	CMS	53	31	12:00	PM	264	21-Sep	Sep	Fall	0	0	Channel	24.54765	182.99	34.14063463	-77.86188315	236106.7056	3781450.126
2011	NT	CMS	53	32	15:00	PM	267	24-Sep	Sep	Fall	0	0	Channel	24.54765	182.99	34.14063463	-77.86188315	236106.7056	3781450.126
2012	NT	CMS	53	33	7:15	AM	272	29-Sep	Sep	Fall	0	0	Channel	28.08548	182.99	34.14063463	-77.86188315	236106.7056	3781450.126
2013	NT	CMS	53	34	11:45	AM	277	4-Oct	Oct	Fall	0	0	Channel	27.73999	182.99	34.14063463	-77.86188315	236106.7056	3781450.126
2014	NT	CMS	53	35	9:55	AM	291	18-Oct	Oct	Fall	0	0	Channel	19.16932	182.99	34.14063463	-77.86188315	236106.7056	3781450.126
2015	NT	CMS	53	36	14:40	PM	296	23-Oct	Oct	Fall	0	0	Channel	21.22984	182.99	34.14063463	-77.86188315	236106.7056	3781450.126
2016	NT	CMS	53	37	16:20	PM	298	25-Oct	Oct	Fall	0	0	Channel	21.96213	182.99	34.14063463	-77.86188315	236106.7056	3781450.126
2018	NT	CMS	54	1	8:00	AM	124	4-May	May	Spr	0	0	Channel	23.65208	133.09	34.14062946	-77.86134111	236156.6863	3781448.149
2019	NT	CMS	54	2	7:32	AM	138	18-May	May	Spr	0	0	Channel	24.94653	133.09	34.14062946	-77.86134111	236156.6863	3781448.149
2020	NT	CMS	54	3	8:19	AM	139	19-May	May	Spr	0	0	Channel	25.44751	133.09	34.14062946	-77.86134111	236156.6863	3781448.149
2021	NT	CMS	54	4	9:57	AM	141	21-May	May	Spr	0	0	Channel	26.22	133.09	34.14062946	-77.86134111	236156.6863	3781448.149
2022	NT	CMS	54	5	7:40	AM	155	4-Jun	Jun	Spr	0	0	Channel	26.23233	133.09	34.14062946	-77.86134111	236156.6863	3781448.149
2023	NT	CMS	54	6	10:20	AM	158	7-Jun	Jun	Spr	0	0	Channel	25.97405	133.09	34.14062946	-77.86134111	236156.6863	3781448.149
2024	NT	CMS	54	7	17:10	PM	165	14-Jun	Jun	Spr	0	0	Channel	24.78561	133.09	34.14062946	-77.86134111	236156.6863	3781448.149
2025	NT	CMS	54	8	18:00	PM	166	15-Jun	Jun	Spr	0	0	Channel	24.76908	133.09	34.14062946	-77.86134111	236156.6863	3781448.149
2026	NT	CMS	54	9	7:45	AM	169	18-Jun	Jun	Spr	0	0	Channel	28.55814	133.09	34.14062946	-77.86134111	236156.6863	3781448.149
2027	NT	CMS	54	10	8:30	AM	170	19-Jun	Jun	Spr	0	0	Channel	29.05126	133.09	34.14062946	-77.86134111	236156.6863	3781448.149
2028	NT	CMS	54	11	11:00	AM	173	22-Jun	Jun	Spr	0	0	Channel	27.37678	133.09	34.14062946	-77.86134111	236156.6863	3781448.149
2029	NT	CMS	54	12	13:10	PM	176	25-Jun	Jun	Spr	0	0	Channel	28.7621	133.09	34.14062946	-77.86134111	236156.6863	3781448.149
2030	NT	CMS	54	13	14:50	PM	178	27-Jun	Jun	Spr	0	0	Channel	29.73161	133.09	34.14062946	-77.86134111	236156.6863	3781448.149
2031	NT	CMS	54	14	6:30	AM	183	2-Jul	Jul	Sum	0	0	Channel	29.47958	133.09	34.14062946	-77.86134111	236156.6863	3781448.149
2032	NT	CMS	54	15	7:15	AM	183	2-Jul	Jul	Sum	0	0	Channel	28.53114	133.09	34.14062946	-77.86134111	236156.6863	3781448.149
2033	NT	CMS	54	16	17:40	PM	195	14-Jul	Jul	Sum	0	0	Channel	34.13572	133.09	34.14062946	-77.86134111	236156.6863	3781448.149
2034	NT	CMS	54	17	6:00	AM	196	15-Jul	Jul	Sum	0	0	Channel	34.13644	133.09	34.14062946	-77.86134111	236156.6863	3781448.149
2035	NT	CMS	54	18	6:40	AM	197	16-Jul	Jul	Sum	0	0	Channel	30.4957	133.09	34.14062946	-77.86134111	236156.6863	3781448.149
2036	NT	CMS	54	19	7:20	AM	198	17-Jul	Jul	Sum	0	0	Channel	30.64331	133.09	34.14062946	-77.86134111	236156.6863	3781448.149
2037	NT	CMS	54	20	8:00	AM	199	18-Jul	Jul	Sum	0	0	Channel	30.43613	133.09	34.14062946	-77.86134111	236156.6863	3781448.149
2038	NT	CMS	54	21	12:20	PM	205	24-Jul	Jul	Sum	0	0	Channel	24.71527	133.09	34.14062946	-77.86134111	236156.6863	3781448.149
2039	NT	CMS	54	22	16:00	PM	209	28-Jul	Jul	Sum	0	0	Channel	27.84802	133.09	34.14062946	-77.86134111	236156.6863	3781448.149
2040	NT	CMS	54	23	16:15	PM	210	29-Jul	Jul	Sum	0	0	Channel	28.22969	133.09	34.14062946	-77.86134111	236156.6863	3781448.149
2041	NT	CMS	54	24	18:00	PM	212	31-Jul	Jul	Sum	0	0	Channel	29.28765	133.09	34.14062946	-77.86134111	236156.6863	3781448.149
2042	NT	CMS	54	25	10:20	AM	232	20-Aug	Aug	Sum	0	0	Channel	29.49014	133.09	34.14062946	-77.86134111	236156.6863	3781448.149
2043	NT	CMS	54	26	17:20	PM	240	28-Aug	Aug	Sum	0	0	Channel	28.22386	133.09	34.14062946	-77.86134111	236156.6863	3781448.149
2044	NT	CMS	54	27	6:40	AM	242	30-Aug	Aug	Sum	0	0	Channel	28.55141	133.09	34.14062946	-77.86134111	236156.6863	3781448.149
2045	NT	CMS	54	28	7:30	AM	243	31-Aug	Aug	Sum	0	0	Channel	27.90888	133.09	34.14062946	-77.86134111	236156.6863	3781448.149
2046	NT	CMS	54	29	5:30	AM	254	11-Sep	Sep	Fall	0	0	Channel	29.12092	133.09	34.14062946	-77.86134111	236156.6863	3781448.149
2047	NT	CMS	54	30	7:45	AM	258	15-Sep	Sep	Fall	0	0	Channel	28.96097	133.09	34.14062946	-77.86134111	236156.6863	3781448.149
2048	NT	CMS	54	31	12:00	PM	264	21-Sep	Sep	Fall	0	0	Channel	24.54765	133.09	34.14062946	-77.86134111	236156.6863	3781448.149
2049	NT	CMS	54	32	15:00	PM	267	24-Sep	Sep	Fall	0	0	Channel	24.54765	133.09	34.14062946	-77.86134111	236156.6863	3781448.149
2050	NT	CMS	54	33	7:15	AM	272	29-Sep	Sep	Fall	0	0	Channel	28.08548	133.09	34.14062946	-77.86134111	236156.6863	3781448.149
2051	NT	CMS	54	34	11:45	AM	277	4-Oct	Oct	Fall	0	0	Channel	27.73999	133.09	34.14062946	-77.86134111	236156.6863	3781448.149
2052	NT	CMS	54	35	9:55	AM	291	18-Oct	Oct	Fall	0	0	Channel	19.16932	133.09	34.14062946	-77.86134111	236156.6863	3781448.149
[truncated: 6,636 more rows]
