# Supplementary material for: Use of Community Science Data to Assess Factors Associated With Diamond‐Backed Terrapin (Malaclemys terrapin) Sightings in Coastal Marshes of Southeastern North Carolina, USA
Source: Ecol Evol. 2025 Jun 17;15(6):e71526. doi: 10.1002/ece3.71526 (PMC12173834; doi:10.1002/ece3.71526)
Supplement: Supplementary file 2 — Appendix S2. [file ECE3-15-e71526-s002.csv]

	terrapins	route	grid	survey	time	am.pm	julian	date	month	season	individuals	sighting	habitat	air.temp	distance	lat	long	X	Y
8866	S1	Tides	231	1	8:00	AM	124	4-May	May	Spr	3	1	Mud	23.65208333	1021.22	34.10678	-77.8793	234394.2369	3777739.756
8867	S91	Tides	231	11	11:15	AM	173	22-Jun	Jun	Spr	1	1	Mud	24.67470833	1018.09	34.10675	-77.8793	234394.1431	3777736.428
8868	NT	Tides	231	1	8:00	AM	124	4-May	May	Spr	0	0	Mud	23.65208333	1021.22	-77.87953286	34.10675585	234372.6741	3777737.683
8869	NT	Tides	231	2	7:32	AM	138	18-May	May	Spr	0	0	Mud	24.94653125	1021.22	-77.87953286	34.10675585	234372.6741	3777737.683
8870	NT	Tides	231	3	8:19	AM	139	19-May	May	Spr	0	0	Mud	25.44751042	1021.22	-77.87953286	34.10675585	234372.6741	3777737.683
8871	NT	Tides	231	4	9:57	AM	141	21-May	May	Spr	0	0	Mud	26.22	1021.22	-77.87953286	34.10675585	234372.6741	3777737.683
8872	NT	Tides	231	5	7:40	AM	155	4-Jun	Jun	Spr	0	0	Mud	26.23233333	1021.22	-77.87953286	34.10675585	234372.6741	3777737.683
8873	NT	Tides	231	6	10:20	AM	158	7-Jun	Jun	Spr	0	0	Mud	25.97405208	1021.22	-77.87953286	34.10675585	234372.6741	3777737.683
8874	NT	Tides	231	7	17:10	PM	165	14-Jun	Jun	Spr	0	0	Mud	24.78561458	1021.22	-77.87953286	34.10675585	234372.6741	3777737.683
8875	NT	Tides	231	8	18:00	PM	166	15-Jun	Jun	Spr	0	0	Mud	24.76908333	1021.22	-77.87953286	34.10675585	234372.6741	3777737.683
8876	NT	Tides	231	9	7:45	AM	169	18-Jun	Jun	Spr	0	0	Mud	28.55813542	1021.22	-77.87953286	34.10675585	234372.6741	3777737.683
8877	NT	Tides	231	10	8:30	AM	170	19-Jun	Jun	Spr	0	0	Mud	29.05126042	1021.22	-77.87953286	34.10675585	234372.6741	3777737.683
8878	NT	Tides	231	11	11:00	AM	173	22-Jun	Jun	Spr	0	1	Mud	27.37678125	1021.22	-77.87953286	34.10675585	234372.6741	3777737.683
8879	NT	Tides	231	12	13:10	PM	176	25-Jun	Jun	Spr	0	0	Mud	28.76210417	1021.22	-77.87953286	34.10675585	234372.6741	3777737.683
8880	NT	Tides	231	13	14:50	PM	178	27-Jun	Jun	Spr	0	0	Mud	29.73161458	1021.22	-77.87953286	34.10675585	234372.6741	3777737.683
8881	NT	Tides	231	14	6:30	AM	183	2-Jul	Jul	Sum	0	0	Mud	29.47958333	1021.22	-77.87953286	34.10675585	234372.6741	3777737.683
8882	NT	Tides	231	15	7:15	AM	183	2-Jul	Jul	Sum	0	0	Mud	28.53113542	1021.22	-77.87953286	34.10675585	234372.6741	3777737.683
8883	NT	Tides	231	16	17:40	PM	195	14-Jul	Jul	Sum	0	0	Mud	34.13572	1021.22	-77.87953286	34.10675585	234372.6741	3777737.683
8884	NT	Tides	231	17	6:00	AM	196	15-Jul	Jul	Sum	0	0	Mud	34.13644	1021.22	-77.87953286	34.10675585	234372.6741	3777737.683
8885	NT	Tides	231	18	6:40	AM	197	16-Jul	Jul	Sum	0	0	Mud	30.49569792	1021.22	-77.87953286	34.10675585	234372.6741	3777737.683
8886	NT	Tides	231	19	7:20	AM	198	17-Jul	Jul	Sum	0	0	Mud	30.6433125	1021.22	-77.87953286	34.10675585	234372.6741	3777737.683
8887	NT	Tides	231	20	8:00	AM	199	18-Jul	Jul	Sum	0	0	Mud	30.436125	1021.22	-77.87953286	34.10675585	234372.6741	3777737.683
8888	NT	Tides	231	21	12:20	PM	205	24-Jul	Jul	Sum	0	0	Mud	24.7152708	1021.22	-77.87953286	34.10675585	234372.6741	3777737.683
8889	NT	Tides	231	22	16:00	PM	209	28-Jul	Jul	Sum	0	0	Mud	27.84802083	1021.22	-77.87953286	34.10675585	234372.6741	3777737.683
8890	NT	Tides	231	23	16:15	PM	210	29-Jul	Jul	Sum	0	0	Mud	28.2296875	1021.22	-77.87953286	34.10675585	234372.6741	3777737.683
8891	NT	Tides	231	24	18:00	PM	212	31-Jul	Jul	Sum	0	0	Mud	29.28764583	1021.22	-77.87953286	34.10675585	234372.6741	3777737.683
8892	NT	Tides	231	25	10:20	AM	232	20-Aug	Aug	Sum	0	0	Mud	29.49013542	1021.22	-77.87953286	34.10675585	234372.6741	3777737.683
8893	NT	Tides	231	26	17:20	PM	240	28-Aug	Aug	Sum	0	0	Mud	28.22386458	1021.22	-77.87953286	34.10675585	234372.6741	3777737.683
8894	NT	Tides	231	27	6:40	AM	242	30-Aug	Aug	Sum	0	0	Mud	28.55140625	1021.22	-77.87953286	34.10675585	234372.6741	3777737.683
8895	NT	Tides	231	28	7:30	AM	243	31-Aug	Aug	Sum	0	0	Mud	27.908875	1021.22	-77.87953286	34.10675585	234372.6741	3777737.683
8896	NT	Tides	231	29	5:30	AM	254	11-Sep	Sep	Fall	0	0	Mud	29.12091667	1021.22	-77.87953286	34.10675585	234372.6741	3777737.683
8897	NT	Tides	231	30	7:45	AM	258	15-Sep	Sep	Fall	0	0	Mud	28.96096875	1021.22	-77.87953286	34.10675585	234372.6741	3777737.683
8898	NT	Tides	231	31	12:00	PM	264	21-Sep	Sep	Fall	0	0	Mud	24.54764583	1021.22	-77.87953286	34.10675585	234372.6741	3777737.683
8899	NT	Tides	231	32	15:00	PM	267	24-Sep	Sep	Fall	0	0	Mud	24.54764583	1021.22	-77.87953286	34.10675585	234372.6741	3777737.683
8900	NT	Tides	231	33	7:15	AM	272	29-Sep	Sep	Fall	0	0	Mud	28.08547917	1021.22	-77.87953286	34.10675585	234372.6741	3777737.683
8901	NT	Tides	231	34	11:45	AM	277	4-Oct	Oct	Fall	0	0	Mud	27.73998958	1021.22	-77.87953286	34.10675585	234372.6741	3777737.683
8902	NT	Tides	231	35	9:55	AM	291	18-Oct	Oct	Fall	0	0	Mud	19.16932292	1021.22	-77.87953286	34.10675585	234372.6741	3777737.683
8903	NT	Tides	231	36	14:40	PM	296	23-Oct	Oct	Fall	0	0	Mud	21.22984375	1021.22	-77.87953286	34.10675585	234372.6741	3777737.683
8904	NT	Tides	231	37	16:20	PM	298	25-Oct	Oct	Fall	0	0	Mud	21.962125	1021.22	-77.87953286	34.10675585	234372.6741	3777737.683
8906	S53	Tides	232	5	7:40	AM	155	4-Jun	Jun	Spr	1	1	Mud	25.59705208	1015.58	34.10674	-77.8792	234403.3394	3777735.058
8907	S72	Tides	232	9	8:02	AM	169	18-Jun	Jun	Spr	1	1	Mud	29.34246667	995.59	34.10665	-77.8789	234430.7405	3777724.293
8908	S90	Tides	232	10	10:13	AM	170	19-Jun	Jun	Spr	2	1	Mud	27.92626316	993.27	34.10664	-77.8788	234439.9368	3777722.924
8909	S169	Tides	232	21	13:46	PM	205	24-Jul	Jul	Sum	1	1	Mud	24.71527083	994.85	34.1066	-77.879	234421.3566	3777719.007
8910	NT	Tides	232	1	8:00	AM	124	4-May	May	Spr	0	0	Mud	23.65208333	1008.85	-77.87899104	34.10675076	234422.655	3777735.708
8911	NT	Tides	232	2	7:32	AM	138	18-May	May	Spr	0	0	Mud	24.94653125	1008.85	-77.87899104	34.10675076	234422.655	3777735.708
8912	NT	Tides	232	3	8:19	AM	139	19-May	May	Spr	0	0	Mud	25.44751042	1008.85	-77.87899104	34.10675076	234422.655	3777735.708
8913	NT	Tides	232	4	9:57	AM	141	21-May	May	Spr	0	0	Mud	26.22	1008.85	-77.87899104	34.10675076	234422.655	3777735.708
8914	NT	Tides	232	5	7:40	AM	155	4-Jun	Jun	Spr	0	1	Mud	26.23233333	1008.85	-77.87899104	34.10675076	234422.655	3777735.708
8915	NT	Tides	232	6	10:20	AM	158	7-Jun	Jun	Spr	0	0	Mud	25.97405208	1008.85	-77.87899104	34.10675076	234422.655	3777735.708
8916	NT	Tides	232	7	17:10	PM	165	14-Jun	Jun	Spr	0	0	Mud	24.78561458	1008.85	-77.87899104	34.10675076	234422.655	3777735.708
8917	NT	Tides	232	8	18:00	PM	166	15-Jun	Jun	Spr	0	0	Mud	24.76908333	1008.85	-77.87899104	34.10675076	234422.655	3777735.708
8918	NT	Tides	232	9	7:45	AM	169	18-Jun	Jun	Spr	0	1	Mud	28.55813542	1008.85	-77.87899104	34.10675076	234422.655	3777735.708
8919	NT	Tides	232	10	8:30	AM	170	19-Jun	Jun	Spr	0	1	Mud	29.05126042	1008.85	-77.87899104	34.10675076	234422.655	3777735.708
8920	NT	Tides	232	11	11:00	AM	173	22-Jun	Jun	Spr	0	0	Mud	27.37678125	1008.85	-77.87899104	34.10675076	234422.655	3777735.708
8921	NT	Tides	232	12	13:10	PM	176	25-Jun	Jun	Spr	0	0	Mud	28.76210417	1008.85	-77.87899104	34.10675076	234422.655	3777735.708
8922	NT	Tides	232	13	14:50	PM	178	27-Jun	Jun	Spr	0	0	Mud	29.73161458	1008.85	-77.87899104	34.10675076	234422.655	3777735.708
8923	NT	Tides	232	14	6:30	AM	183	2-Jul	Jul	Sum	0	0	Mud	29.47958333	1008.85	-77.87899104	34.10675076	234422.655	3777735.708
8924	NT	Tides	232	15	7:15	AM	183	2-Jul	Jul	Sum	0	0	Mud	28.53113542	1008.85	-77.87899104	34.10675076	234422.655	3777735.708
8925	NT	Tides	232	16	17:40	PM	195	14-Jul	Jul	Sum	0	0	Mud	34.13572	1008.85	-77.87899104	34.10675076	234422.655	3777735.708
8926	NT	Tides	232	17	6:00	AM	196	15-Jul	Jul	Sum	0	0	Mud	34.13644	1008.85	-77.87899104	34.10675076	234422.655	3777735.708
8927	NT	Tides	232	18	6:40	AM	197	16-Jul	Jul	Sum	0	0	Mud	30.49569792	1008.85	-77.87899104	34.10675076	234422.655	3777735.708
8928	NT	Tides	232	19	7:20	AM	198	17-Jul	Jul	Sum	0	0	Mud	30.6433125	1008.85	-77.87899104	34.10675076	234422.655	3777735.708
8929	NT	Tides	232	20	8:00	AM	199	18-Jul	Jul	Sum	0	0	Mud	30.436125	1008.85	-77.87899104	34.10675076	234422.655	3777735.708
8930	NT	Tides	232	21	12:20	PM	205	24-Jul	Jul	Sum	0	1	Mud	24.7152708	1008.85	-77.87899104	34.10675076	234422.655	3777735.708
8931	NT	Tides	232	22	16:00	PM	209	28-Jul	Jul	Sum	0	0	Mud	27.84802083	1008.85	-77.87899104	34.10675076	234422.655	3777735.708
8932	NT	Tides	232	23	16:15	PM	210	29-Jul	Jul	Sum	0	0	Mud	28.2296875	1008.85	-77.87899104	34.10675076	234422.655	3777735.708
8933	NT	Tides	232	24	18:00	PM	212	31-Jul	Jul	Sum	0	0	Mud	29.28764583	1008.85	-77.87899104	34.10675076	234422.655	3777735.708
8934	NT	Tides	232	25	10:20	AM	232	20-Aug	Aug	Sum	0	0	Mud	29.49013542	1008.85	-77.87899104	34.10675076	234422.655	3777735.708
8935	NT	Tides	232	26	17:20	PM	240	28-Aug	Aug	Sum	0	0	Mud	28.22386458	1008.85	-77.87899104	34.10675076	234422.655	3777735.708
8936	NT	Tides	232	27	6:40	AM	242	30-Aug	Aug	Sum	0	0	Mud	28.55140625	1008.85	-77.87899104	34.10675076	234422.655	3777735.708
8937	NT	Tides	232	28	7:30	AM	243	31-Aug	Aug	Sum	0	0	Mud	27.908875	1008.85	-77.87899104	34.10675076	234422.655	3777735.708
8938	NT	Tides	232	29	5:30	AM	254	11-Sep	Sep	Fall	0	0	Mud	29.12091667	1008.85	-77.87899104	34.10675076	234422.655	3777735.708
8939	NT	Tides	232	30	7:45	AM	258	15-Sep	Sep	Fall	0	0	Mud	28.96096875	1008.85	-77.87899104	34.10675076	234422.655	3777735.708
8940	NT	Tides	232	31	12:00	PM	264	21-Sep	Sep	Fall	0	0	Mud	24.54764583	1008.85	-77.87899104	34.10675076	234422.655	3777735.708
8941	NT	Tides	232	32	15:00	PM	267	24-Sep	Sep	Fall	0	0	Mud	24.54764583	1008.85	-77.87899104	34.10675076	234422.655	3777735.708
8942	NT	Tides	232	33	7:15	AM	272	29-Sep	Sep	Fall	0	0	Mud	28.08547917	1008.85	-77.87899104	34.10675076	234422.655	3777735.708
8943	NT	Tides	232	34	11:45	AM	277	4-Oct	Oct	Fall	0	0	Mud	27.73998958	1008.85	-77.87899104	34.10675076	234422.655	3777735.708
8944	NT	Tides	232	35	9:55	AM	291	18-Oct	Oct	Fall	0	0	Mud	19.16932292	1008.85	-77.87899104	34.10675076	234422.655	3777735.708
8945	NT	Tides	232	36	14:40	PM	296	23-Oct	Oct	Fall	0	0	Mud	21.22984375	1008.85	-77.87899104	34.10675076	234422.655	3777735.708
8946	NT	Tides	232	37	16:20	PM	298	25-Oct	Oct	Fall	0	0	Mud	21.962125	1008.85	-77.87899104	34.10675076	234422.655	3777735.708
8948	S33	Tides	233	2	9:18	AM	138	18-May	May	Spr	1	1	Mud	23.979625	978.7	34.10662169	-77.87836507	234480.0131	3777719.761
8949	S89	Tides	233	10	10:12	AM	170	19-Jun	Jun	Spr	1	1	Mud	27.92626316	974.96	34.10656	-77.8785	234467.3694	3777713.269
8950	S109	Tides	233	14	6:32	AM	183	2-Jul	Jul	Sum	1	1	Mud	28.03170833	985.71	34.10661	-77.8787	234449.0706	3777719.336
8951	S161	Tides	233	20	8:14	AM	199	18-Jul	Jul	Sum	1	1	Mud	28.87226596	968.21	34.10652	-77.8784	234476.4719	3777708.571
8952	S207	Tides	233	36	14:54	PM	296	23-Oct	Oct	Fall	1	1	Mud	17.52435714	979.13	34.10663	-77.8783	234486.0435	3777720.514
8953	S210	Tides	233	37	16:40	PM	298	25-Oct	Oct	Fall	1	1	Mud	17.52435714	1007.37	34.10684	-77.8786	234459.0176	3777744.59
8954	NT	Tides	233	1	8:00	AM	124	4-May	May	Spr	0	0	Mud	23.65208333	993.41	-77.87844922	34.10674567	234472.6359	3777733.733
8955	NT	Tides	233	2	7:32	AM	138	18-May	May	Spr	0	1	Mud	24.94653125	993.41	-77.87844922	34.10674567	234472.6359	3777733.733
8956	NT	Tides	233	3	8:19	AM	139	19-May	May	Spr	0	0	Mud	25.44751042	993.41	-77.87844922	34.10674567	234472.6359	3777733.733
8957	NT	Tides	233	4	9:57	AM	141	21-May	May	Spr	0	0	Mud	26.22	993.41	-77.87844922	34.10674567	234472.6359	3777733.733
8958	NT	Tides	233	5	7:40	AM	155	4-Jun	Jun	Spr	0	0	Mud	26.23233333	993.41	-77.87844922	34.10674567	234472.6359	3777733.733
8959	NT	Tides	233	6	10:20	AM	158	7-Jun	Jun	Spr	0	0	Mud	25.97405208	993.41	-77.87844922	34.10674567	234472.6359	3777733.733
8960	NT	Tides	233	7	17:10	PM	165	14-Jun	Jun	Spr	0	0	Mud	24.78561458	993.41	-77.87844922	34.10674567	234472.6359	3777733.733
8961	NT	Tides	233	8	18:00	PM	166	15-Jun	Jun	Spr	0	0	Mud	24.76908333	993.41	-77.87844922	34.10674567	234472.6359	3777733.733
8962	NT	Tides	233	9	7:45	AM	169	18-Jun	Jun	Spr	0	0	Mud	28.55813542	993.41	-77.87844922	34.10674567	234472.6359	3777733.733
8963	NT	Tides	233	10	8:30	AM	170	19-Jun	Jun	Spr	0	1	Mud	29.05126042	993.41	-77.87844922	34.10674567	234472.6359	3777733.733
8964	NT	Tides	233	11	11:00	AM	173	22-Jun	Jun	Spr	0	0	Mud	27.37678125	993.41	-77.87844922	34.10674567	234472.6359	3777733.733
8965	NT	Tides	233	12	13:10	PM	176	25-Jun	Jun	Spr	0	0	Mud	28.76210417	993.41	-77.87844922	34.10674567	234472.6359	3777733.733
8966	NT	Tides	233	13	14:50	PM	178	27-Jun	Jun	Spr	0	0	Mud	29.73161458	993.41	-77.87844922	34.10674567	234472.6359	3777733.733
8967	NT	Tides	233	14	6:30	AM	183	2-Jul	Jul	Sum	0	1	Mud	29.47958333	993.41	-77.87844922	34.10674567	234472.6359	3777733.733
8968	NT	Tides	233	15	7:15	AM	183	2-Jul	Jul	Sum	0	0	Mud	28.53113542	993.41	-77.87844922	34.10674567	234472.6359	3777733.733
8969	NT	Tides	233	16	17:40	PM	195	14-Jul	Jul	Sum	0	0	Mud	34.13572	993.41	-77.87844922	34.10674567	234472.6359	3777733.733
8970	NT	Tides	233	17	6:00	AM	196	15-Jul	Jul	Sum	0	0	Mud	34.13644	993.41	-77.87844922	34.10674567	234472.6359	3777733.733
8971	NT	Tides	233	18	6:40	AM	197	16-Jul	Jul	Sum	0	0	Mud	30.49569792	993.41	-77.87844922	34.10674567	234472.6359	3777733.733
8972	NT	Tides	233	19	7:20	AM	198	17-Jul	Jul	Sum	0	0	Mud	30.6433125	993.41	-77.87844922	34.10674567	234472.6359	3777733.733
8973	NT	Tides	233	20	8:00	AM	199	18-Jul	Jul	Sum	0	1	Mud	30.436125	993.41	-77.87844922	34.10674567	234472.6359	3777733.733
8974	NT	Tides	233	21	12:20	PM	205	24-Jul	Jul	Sum	0	0	Mud	24.7152708	993.41	-77.87844922	34.10674567	234472.6359	3777733.733
8975	NT	Tides	233	22	16:00	PM	209	28-Jul	Jul	Sum	0	0	Mud	27.84802083	993.41	-77.87844922	34.10674567	234472.6359	3777733.733
8976	NT	Tides	233	23	16:15	PM	210	29-Jul	Jul	Sum	0	0	Mud	28.2296875	993.41	-77.87844922	34.10674567	234472.6359	3777733.733
8977	NT	Tides	233	24	18:00	PM	212	31-Jul	Jul	Sum	0	0	Mud	29.28764583	993.41	-77.87844922	34.10674567	234472.6359	3777733.733
8978	NT	Tides	233	25	10:20	AM	232	20-Aug	Aug	Sum	0	0	Mud	29.49013542	993.41	-77.87844922	34.10674567	234472.6359	3777733.733
8979	NT	Tides	233	26	17:20	PM	240	28-Aug	Aug	Sum	0	0	Mud	28.22386458	993.41	-77.87844922	34.10674567	234472.6359	3777733.733
8980	NT	Tides	233	27	6:40	AM	242	30-Aug	Aug	Sum	0	0	Mud	28.55140625	993.41	-77.87844922	34.10674567	234472.6359	3777733.733
8981	NT	Tides	233	28	7:30	AM	243	31-Aug	Aug	Sum	0	0	Mud	27.908875	993.41	-77.87844922	34.10674567	234472.6359	3777733.733
8982	NT	Tides	233	29	5:30	AM	254	11-Sep	Sep	Fall	0	0	Mud	29.12091667	993.41	-77.87844922	34.10674567	234472.6359	3777733.733
8983	NT	Tides	233	30	7:45	AM	258	15-Sep	Sep	Fall	0	0	Mud	28.96096875	993.41	-77.87844922	34.10674567	234472.6359	3777733.733
8984	NT	Tides	233	31	12:00	PM	264	21-Sep	Sep	Fall	0	0	Mud	24.54764583	993.41	-77.87844922	34.10674567	234472.6359	3777733.733
8985	NT	Tides	233	32	15:00	PM	267	24-Sep	Sep	Fall	0	0	Mud	24.54764583	993.41	-77.87844922	34.10674567	234472.6359	3777733.733
8986	NT	Tides	233	33	7:15	AM	272	29-Sep	Sep	Fall	0	0	Mud	28.08547917	993.41	-77.87844922	34.10674567	234472.6359	3777733.733
8987	NT	Tides	233	34	11:45	AM	277	4-Oct	Oct	Fall	0	0	Mud	27.73998958	993.41	-77.87844922	34.10674567	234472.6359	3777733.733
8988	NT	Tides	233	35	9:55	AM	291	18-Oct	Oct	Fall	0	0	Mud	19.16932292	993.41	-77.87844922	34.10674567	234472.6359	3777733.733
8989	NT	Tides	233	36	14:40	PM	296	23-Oct	Oct	Fall	0	1	Mud	21.22984375	993.41	-77.87844922	34.10674567	234472.6359	3777733.733
8990	NT	Tides	233	37	16:20	PM	298	25-Oct	Oct	Fall	0	1	Mud	21.962125	993.41	-77.87844922	34.10674567	234472.6359	3777733.733
8992	NT	Tides	234	1	8:00	AM	124	4-May	May	Spr	0	0	Mud	23.65208333	980.52	-77.8779074	34.10674058	234522.6167	3777731.759
8993	NT	Tides	234	2	7:32	AM	138	18-May	May	Spr	0	0	Mud	24.94653125	980.52	-77.8779074	34.10674058	234522.6167	3777731.759
8994	NT	Tides	234	3	8:19	AM	139	19-May	May	Spr	0	0	Mud	25.44751042	980.52	-77.8779074	34.10674058	234522.6167	3777731.759
8995	NT	Tides	234	4	9:57	AM	141	21-May	May	Spr	0	0	Mud	26.22	980.52	-77.8779074	34.10674058	234522.6167	3777731.759
8996	NT	Tides	234	5	7:40	AM	155	4-Jun	Jun	Spr	0	0	Mud	26.23233333	980.52	-77.8779074	34.10674058	234522.6167	3777731.759
8997	NT	Tides	234	6	10:20	AM	158	7-Jun	Jun	Spr	0	0	Mud	25.97405208	980.52	-77.8779074	34.10674058	234522.6167	3777731.759
8998	NT	Tides	234	7	17:10	PM	165	14-Jun	Jun	Spr	0	0	Mud	24.78561458	980.52	-77.8779074	34.10674058	234522.6167	3777731.759
8999	NT	Tides	234	8	18:00	PM	166	15-Jun	Jun	Spr	0	0	Mud	24.76908333	980.52	-77.8779074	34.10674058	234522.6167	3777731.759
9000	NT	Tides	234	9	7:45	AM	169	18-Jun	Jun	Spr	0	0	Mud	28.55813542	980.52	-77.8779074	34.10674058	234522.6167	3777731.759
9001	NT	Tides	234	10	8:30	AM	170	19-Jun	Jun	Spr	0	0	Mud	29.05126042	980.52	-77.8779074	34.10674058	234522.6167	3777731.759
9002	NT	Tides	234	11	11:00	AM	173	22-Jun	Jun	Spr	0	0	Mud	27.37678125	980.52	-77.8779074	34.10674058	234522.6167	3777731.759
9003	NT	Tides	234	12	13:10	PM	176	25-Jun	Jun	Spr	0	0	Mud	28.76210417	980.52	-77.8779074	34.10674058	234522.6167	3777731.759
9004	NT	Tides	234	13	14:50	PM	178	27-Jun	Jun	Spr	0	0	Mud	29.73161458	980.52	-77.8779074	34.10674058	234522.6167	3777731.759
9005	NT	Tides	234	14	6:30	AM	183	2-Jul	Jul	Sum	0	0	Mud	29.47958333	980.52	-77.8779074	34.10674058	234522.6167	3777731.759
9006	NT	Tides	234	15	7:15	AM	183	2-Jul	Jul	Sum	0	0	Mud	28.53113542	980.52	-77.8779074	34.10674058	234522.6167	3777731.759
9007	NT	Tides	234	16	17:40	PM	195	14-Jul	Jul	Sum	0	0	Mud	34.13572	980.52	-77.8779074	34.10674058	234522.6167	3777731.759
9008	NT	Tides	234	17	6:00	AM	196	15-Jul	Jul	Sum	0	0	Mud	34.13644	980.52	-77.8779074	34.10674058	234522.6167	3777731.759
9009	NT	Tides	234	18	6:40	AM	197	16-Jul	Jul	Sum	0	0	Mud	30.49569792	980.52	-77.8779074	34.10674058	234522.6167	3777731.759
9010	NT	Tides	234	19	7:20	AM	198	17-Jul	Jul	Sum	0	0	Mud	30.6433125	980.52	-77.8779074	34.10674058	234522.6167	3777731.759
9011	NT	Tides	234	20	8:00	AM	199	18-Jul	Jul	Sum	0	0	Mud	30.436125	980.52	-77.8779074	34.10674058	234522.6167	3777731.759
9012	NT	Tides	234	21	12:20	PM	205	24-Jul	Jul	Sum	0	0	Mud	24.7152708	980.52	-77.8779074	34.10674058	234522.6167	3777731.759
9013	NT	Tides	234	22	16:00	PM	209	28-Jul	Jul	Sum	0	0	Mud	27.84802083	980.52	-77.8779074	34.10674058	234522.6167	3777731.759
9014	NT	Tides	234	23	16:15	PM	210	29-Jul	Jul	Sum	0	0	Mud	28.2296875	980.52	-77.8779074	34.10674058	234522.6167	3777731.759
9015	NT	Tides	234	24	18:00	PM	212	31-Jul	Jul	Sum	0	0	Mud	29.28764583	980.52	-77.8779074	34.10674058	234522.6167	3777731.759
9016	NT	Tides	234	25	10:20	AM	232	20-Aug	Aug	Sum	0	0	Mud	29.49013542	980.52	-77.8779074	34.10674058	234522.6167	3777731.759
9017	NT	Tides	234	26	17:20	PM	240	28-Aug	Aug	Sum	0	0	Mud	28.22386458	980.52	-77.8779074	34.10674058	234522.6167	3777731.759
9018	NT	Tides	234	27	6:40	AM	242	30-Aug	Aug	Sum	0	0	Mud	28.55140625	980.52	-77.8779074	34.10674058	234522.6167	3777731.759
9019	NT	Tides	234	28	7:30	AM	243	31-Aug	Aug	Sum	0	0	Mud	27.908875	980.52	-77.8779074	34.10674058	234522.6167	3777731.759
9020	NT	Tides	234	29	5:30	AM	254	11-Sep	Sep	Fall	0	0	Mud	29.12091667	980.52	-77.8779074	34.10674058	234522.6167	3777731.759
9021	NT	Tides	234	30	7:45	AM	258	15-Sep	Sep	Fall	0	0	Mud	28.96096875	980.52	-77.8779074	34.10674058	234522.6167	3777731.759
9022	NT	Tides	234	31	12:00	PM	264	21-Sep	Sep	Fall	0	0	Mud	24.54764583	980.52	-77.8779074	34.10674058	234522.6167	3777731.759
9023	NT	Tides	234	32	15:00	PM	267	24-Sep	Sep	Fall	0	0	Mud	24.54764583	980.52	-77.8779074	34.10674058	234522.6167	3777731.759
9024	NT	Tides	234	33	7:15	AM	272	29-Sep	Sep	Fall	0	0	Mud	28.08547917	980.52	-77.8779074	34.10674058	234522.6167	3777731.759
9025	NT	Tides	234	34	11:45	AM	277	4-Oct	Oct	Fall	0	0	Mud	27.73998958	980.52	-77.8779074	34.10674058	234522.6167	3777731.759
9026	NT	Tides	234	35	9:55	AM	291	18-Oct	Oct	Fall	0	0	Mud	19.16932292	980.52	-77.8779074	34.10674058	234522.6167	3777731.759
9027	NT	Tides	234	36	14:40	PM	296	23-Oct	Oct	Fall	0	0	Mud	21.22984375	980.52	-77.8779074	34.10674058	234522.6167	3777731.759
9028	NT	Tides	234	37	16:20	PM	298	25-Oct	Oct	Fall	0	0	Mud	21.962125	980.52	-77.8779074	34.10674058	234522.6167	3777731.759
9030	NT	Tides	235	1	8:00	AM	124	4-May	May	Spr	0	0	Channel	23.65208333	971.69	-77.87736558	34.10673548	234572.5976	3777729.784
9031	NT	Tides	235	2	7:32	AM	138	18-May	May	Spr	0	0	Channel	24.94653125	971.69	-77.87736558	34.10673548	234572.5976	3777729.784
9032	NT	Tides	235	3	8:19	AM	139	19-May	May	Spr	0	0	Channel	25.44751042	971.69	-77.87736558	34.10673548	234572.5976	3777729.784
9033	NT	Tides	235	4	9:57	AM	141	21-May	May	Spr	0	0	Channel	26.22	971.69	-77.87736558	34.10673548	234572.5976	3777729.784
9034	NT	Tides	235	5	7:40	AM	155	4-Jun	Jun	Spr	0	0	Channel	26.23233333	971.69	-77.87736558	34.10673548	234572.5976	3777729.784
9035	NT	Tides	235	6	10:20	AM	158	7-Jun	Jun	Spr	0	0	Channel	25.97405208	971.69	-77.87736558	34.10673548	234572.5976	3777729.784
9036	NT	Tides	235	7	17:10	PM	165	14-Jun	Jun	Spr	0	0	Channel	24.78561458	971.69	-77.87736558	34.10673548	234572.5976	3777729.784
9037	NT	Tides	235	8	18:00	PM	166	15-Jun	Jun	Spr	0	0	Channel	24.76908333	971.69	-77.87736558	34.10673548	234572.5976	3777729.784
9038	NT	Tides	235	9	7:45	AM	169	18-Jun	Jun	Spr	0	0	Channel	28.55813542	971.69	-77.87736558	34.10673548	234572.5976	3777729.784
9039	NT	Tides	235	10	8:30	AM	170	19-Jun	Jun	Spr	0	0	Channel	29.05126042	971.69	-77.87736558	34.10673548	234572.5976	3777729.784
9040	NT	Tides	235	11	11:00	AM	173	22-Jun	Jun	Spr	0	0	Channel	27.37678125	971.69	-77.87736558	34.10673548	234572.5976	3777729.784
9041	NT	Tides	235	12	13:10	PM	176	25-Jun	Jun	Spr	0	0	Channel	28.76210417	971.69	-77.87736558	34.10673548	234572.5976	3777729.784
9042	NT	Tides	235	13	14:50	PM	178	27-Jun	Jun	Spr	0	0	Channel	29.73161458	971.69	-77.87736558	34.10673548	234572.5976	3777729.784
9043	NT	Tides	235	14	6:30	AM	183	2-Jul	Jul	Sum	0	0	Channel	29.47958333	971.69	-77.87736558	34.10673548	234572.5976	3777729.784
9044	NT	Tides	235	15	7:15	AM	183	2-Jul	Jul	Sum	0	0	Channel	28.53113542	971.69	-77.87736558	34.10673548	234572.5976	3777729.784
9045	NT	Tides	235	16	17:40	PM	195	14-Jul	Jul	Sum	0	0	Channel	34.13572	971.69	-77.87736558	34.10673548	234572.5976	3777729.784
9046	NT	Tides	235	17	6:00	AM	196	15-Jul	Jul	Sum	0	0	Channel	34.13644	971.69	-77.87736558	34.10673548	234572.5976	3777729.784
9047	NT	Tides	235	18	6:40	AM	197	16-Jul	Jul	Sum	0	0	Channel	30.49569792	971.69	-77.87736558	34.10673548	234572.5976	3777729.784
9048	NT	Tides	235	19	7:20	AM	198	17-Jul	Jul	Sum	0	0	Channel	30.6433125	971.69	-77.87736558	34.10673548	234572.5976	3777729.784
9049	NT	Tides	235	20	8:00	AM	199	18-Jul	Jul	Sum	0	0	Channel	30.436125	971.69	-77.87736558	34.10673548	234572.5976	3777729.784
9050	NT	Tides	235	21	12:20	PM	205	24-Jul	Jul	Sum	0	0	Channel	24.7152708	971.69	-77.87736558	34.10673548	234572.5976	3777729.784
9051	NT	Tides	235	22	16:00	PM	209	28-Jul	Jul	Sum	0	0	Channel	27.84802083	971.69	-77.87736558	34.10673548	234572.5976	3777729.784
9052	NT	Tides	235	23	16:15	PM	210	29-Jul	Jul	Sum	0	0	Channel	28.2296875	971.69	-77.87736558	34.10673548	234572.5976	3777729.784
9053	NT	Tides	235	24	18:00	PM	212	31-Jul	Jul	Sum	0	0	Channel	29.28764583	971.69	-77.87736558	34.10673548	234572.5976	3777729.784
9054	NT	Tides	235	25	10:20	AM	232	20-Aug	Aug	Sum	0	0	Channel	29.49013542	971.69	-77.87736558	34.10673548	234572.5976	3777729.784
9055	NT	Tides	235	26	17:20	PM	240	28-Aug	Aug	Sum	0	0	Channel	28.22386458	971.69	-77.87736558	34.10673548	234572.5976	3777729.784
9056	NT	Tides	235	27	6:40	AM	242	30-Aug	Aug	Sum	0	0	Channel	28.55140625	971.69	-77.87736558	34.10673548	234572.5976	3777729.784
9057	NT	Tides	235	28	7:30	AM	243	31-Aug	Aug	Sum	0	0	Channel	27.908875	971.69	-77.87736558	34.10673548	234572.5976	3777729.784
9058	NT	Tides	235	29	5:30	AM	254	11-Sep	Sep	Fall	0	0	Channel	29.12091667	971.69	-77.87736558	34.10673548	234572.5976	3777729.784
9059	NT	Tides	235	30	7:45	AM	258	15-Sep	Sep	Fall	0	0	Channel	28.96096875	971.69	-77.87736558	34.10673548	234572.5976	3777729.784
9060	NT	Tides	235	31	12:00	PM	264	21-Sep	Sep	Fall	0	0	Channel	24.54764583	971.69	-77.87736558	34.10673548	234572.5976	3777729.784
9061	NT	Tides	235	32	15:00	PM	267	24-Sep	Sep	Fall	0	0	Channel	24.54764583	971.69	-77.87736558	34.10673548	234572.5976	3777729.784
9062	NT	Tides	235	33	7:15	AM	272	29-Sep	Sep	Fall	0	0	Channel	28.08547917	971.69	-77.87736558	34.10673548	234572.5976	3777729.784
9063	NT	Tides	235	34	11:45	AM	277	4-Oct	Oct	Fall	0	0	Channel	27.73998958	971.69	-77.87736558	34.10673548	234572.5976	3777729.784
9064	NT	Tides	235	35	9:55	AM	291	18-Oct	Oct	Fall	0	0	Channel	19.16932292	971.69	-77.87736558	34.10673548	234572.5976	3777729.784
9065	NT	Tides	235	36	14:40	PM	296	23-Oct	Oct	Fall	0	0	Channel	21.22984375	971.69	-77.87736558	34.10673548	234572.5976	3777729.784
9066	NT	Tides	235	37	16:20	PM	298	25-Oct	Oct	Fall	0	0	Channel	21.962125	971.69	-77.87736558	34.10673548	234572.5976	3777729.784
9068	NT	Tides	236	1	8:00	AM	124	4-May	May	Spr	0	0	Channel	23.65208333	961.8	-77.87682376	34.10673038	234622.5785	3777727.81
9069	NT	Tides	236	2	7:32	AM	138	18-May	May	Spr	0	0	Channel	24.94653125	961.8	-77.87682376	34.10673038	234622.5785	3777727.81
9070	NT	Tides	236	3	8:19	AM	139	19-May	May	Spr	0	0	Channel	25.44751042	961.8	-77.87682376	34.10673038	234622.5785	3777727.81
9071	NT	Tides	236	4	9:57	AM	141	21-May	May	Spr	0	0	Channel	26.22	961.8	-77.87682376	34.10673038	234622.5785	3777727.81
9072	NT	Tides	236	5	7:40	AM	155	4-Jun	Jun	Spr	0	0	Channel	26.23233333	961.8	-77.87682376	34.10673038	234622.5785	3777727.81
9073	NT	Tides	236	6	10:20	AM	158	7-Jun	Jun	Spr	0	0	Channel	25.97405208	961.8	-77.87682376	34.10673038	234622.5785	3777727.81
9074	NT	Tides	236	7	17:10	PM	165	14-Jun	Jun	Spr	0	0	Channel	24.78561458	961.8	-77.87682376	34.10673038	234622.5785	3777727.81
9075	NT	Tides	236	8	18:00	PM	166	15-Jun	Jun	Spr	0	0	Channel	24.76908333	961.8	-77.87682376	34.10673038	234622.5785	3777727.81
9076	NT	Tides	236	9	7:45	AM	169	18-Jun	Jun	Spr	0	0	Channel	28.55813542	961.8	-77.87682376	34.10673038	234622.5785	3777727.81
9077	NT	Tides	236	10	8:30	AM	170	19-Jun	Jun	Spr	0	0	Channel	29.05126042	961.8	-77.87682376	34.10673038	234622.5785	3777727.81
9078	NT	Tides	236	11	11:00	AM	173	22-Jun	Jun	Spr	0	0	Channel	27.37678125	961.8	-77.87682376	34.10673038	234622.5785	3777727.81
9079	NT	Tides	236	12	13:10	PM	176	25-Jun	Jun	Spr	0	0	Channel	28.76210417	961.8	-77.87682376	34.10673038	234622.5785	3777727.81
9080	NT	Tides	236	13	14:50	PM	178	27-Jun	Jun	Spr	0	0	Channel	29.73161458	961.8	-77.87682376	34.10673038	234622.5785	3777727.81
9081	NT	Tides	236	14	6:30	AM	183	2-Jul	Jul	Sum	0	0	Channel	29.47958333	961.8	-77.87682376	34.10673038	234622.5785	3777727.81
9082	NT	Tides	236	15	7:15	AM	183	2-Jul	Jul	Sum	0	0	Channel	28.53113542	961.8	-77.87682376	34.10673038	234622.5785	3777727.81
9083	NT	Tides	236	16	17:40	PM	195	14-Jul	Jul	Sum	0	0	Channel	34.13572	961.8	-77.87682376	34.10673038	234622.5785	3777727.81
9084	NT	Tides	236	17	6:00	AM	196	15-Jul	Jul	Sum	0	0	Channel	34.13644	961.8	-77.87682376	34.10673038	234622.5785	3777727.81
9085	NT	Tides	236	18	6:40	AM	197	16-Jul	Jul	Sum	0	0	Channel	30.49569792	961.8	-77.87682376	34.10673038	234622.5785	3777727.81
9086	NT	Tides	236	19	7:20	AM	198	17-Jul	Jul	Sum	0	0	Channel	30.6433125	961.8	-77.87682376	34.10673038	234622.5785	3777727.81
9087	NT	Tides	236	20	8:00	AM	199	18-Jul	Jul	Sum	0	0	Channel	30.436125	961.8	-77.87682376	34.10673038	234622.5785	3777727.81
9088	NT	Tides	236	21	12:20	PM	205	24-Jul	Jul	Sum	0	0	Channel	24.7152708	961.8	-77.87682376	34.10673038	234622.5785	3777727.81
9089	NT	Tides	236	22	16:00	PM	209	28-Jul	Jul	Sum	0	0	Channel	27.84802083	961.8	-77.87682376	34.10673038	234622.5785	3777727.81
9090	NT	Tides	236	23	16:15	PM	210	29-Jul	Jul	Sum	0	0	Channel	28.2296875	961.8	-77.87682376	34.10673038	234622.5785	3777727.81
9091	NT	Tides	236	24	18:00	PM	212	31-Jul	Jul	Sum	0	0	Channel	29.28764583	961.8	-77.87682376	34.10673038	234622.5785	3777727.81
9092	NT	Tides	236	25	10:20	AM	232	20-Aug	Aug	Sum	0	0	Channel	29.49013542	961.8	-77.87682376	34.10673038	234622.5785	3777727.81
9093	NT	Tides	236	26	17:20	PM	240	28-Aug	Aug	Sum	0	0	Channel	28.22386458	961.8	-77.87682376	34.10673038	234622.5785	3777727.81
9094	NT	Tides	236	27	6:40	AM	242	30-Aug	Aug	Sum	0	0	Channel	28.55140625	961.8	-77.87682376	34.10673038	234622.5785	3777727.81
9095	NT	Tides	236	28	7:30	AM	243	31-Aug	Aug	Sum	0	0	Channel	27.908875	961.8	-77.87682376	34.10673038	234622.5785	3777727.81
9096	NT	Tides	236	29	5:30	AM	254	11-Sep	Sep	Fall	0	0	Channel	29.12091667	961.8	-77.87682376	34.10673038	234622.5785	3777727.81
9097	NT	Tides	236	30	7:45	AM	258	15-Sep	Sep	Fall	0	0	Channel	28.96096875	961.8	-77.87682376	34.10673038	234622.5785	3777727.81
9098	NT	Tides	236	31	12:00	PM	264	21-Sep	Sep	Fall	0	0	Channel	24.54764583	961.8	-77.87682376	34.10673038	234622.5785	3777727.81
9099	NT	Tides	236	32	15:00	PM	267	24-Sep	Sep	Fall	0	0	Channel	24.54764583	961.8	-77.87682376	34.10673038	234622.5785	3777727.81
9100	NT	Tides	236	33	7:15	AM	272	29-Sep	Sep	Fall	0	0	Channel	28.08547917	961.8	-77.87682376	34.10673038	234622.5785	3777727.81
9101	NT	Tides	236	34	11:45	AM	277	4-Oct	Oct	Fall	0	0	Channel	27.73998958	961.8	-77.87682376	34.10673038	234622.5785	3777727.81
9102	NT	Tides	236	35	9:55	AM	291	18-Oct	Oct	Fall	0	0	Channel	19.16932292	961.8	-77.87682376	34.10673038	234622.5785	3777727.81
9103	NT	Tides	236	36	14:40	PM	296	23-Oct	Oct	Fall	0	0	Channel	21.22984375	961.8	-77.87682376	34.10673038	234622.5785	3777727.81
9104	NT	Tides	236	37	16:20	PM	298	25-Oct	Oct	Fall	0	0	Channel	21.962125	961.8	-77.87682376	34.10673038	234622.5785	3777727.81
9106	NT	Tides	237	1	8:00	AM	124	4-May	May	Spr	0	0	Channel	23.65208333	956.24	-77.87628194	34.10672528	234672.5593	3777725.835
9107	NT	Tides	237	2	7:32	AM	138	18-May	May	Spr	0	0	Channel	24.94653125	956.24	-77.87628194	34.10672528	234672.5593	3777725.835
9108	NT	Tides	237	3	8:19	AM	139	19-May	May	Spr	0	0	Channel	25.44751042	956.24	-77.87628194	34.10672528	234672.5593	3777725.835
9109	NT	Tides	237	4	9:57	AM	141	21-May	May	Spr	0	0	Channel	26.22	956.24	-77.87628194	34.10672528	234672.5593	3777725.835
9110	NT	Tides	237	5	7:40	AM	155	4-Jun	Jun	Spr	0	0	Channel	26.23233333	956.24	-77.87628194	34.10672528	234672.5593	3777725.835
9111	NT	Tides	237	6	10:20	AM	158	7-Jun	Jun	Spr	0	0	Channel	25.97405208	956.24	-77.87628194	34.10672528	234672.5593	3777725.835
9112	NT	Tides	237	7	17:10	PM	165	14-Jun	Jun	Spr	0	0	Channel	24.78561458	956.24	-77.87628194	34.10672528	234672.5593	3777725.835
9113	NT	Tides	237	8	18:00	PM	166	15-Jun	Jun	Spr	0	0	Channel	24.76908333	956.24	-77.87628194	34.10672528	234672.5593	3777725.835
9114	NT	Tides	237	9	7:45	AM	169	18-Jun	Jun	Spr	0	0	Channel	28.55813542	956.24	-77.87628194	34.10672528	234672.5593	3777725.835
9115	NT	Tides	237	10	8:30	AM	170	19-Jun	Jun	Spr	0	0	Channel	29.05126042	956.24	-77.87628194	34.10672528	234672.5593	3777725.835
9116	NT	Tides	237	11	11:00	AM	173	22-Jun	Jun	Spr	0	0	Channel	27.37678125	956.24	-77.87628194	34.10672528	234672.5593	3777725.835
9117	NT	Tides	237	12	13:10	PM	176	25-Jun	Jun	Spr	0	0	Channel	28.76210417	956.24	-77.87628194	34.10672528	234672.5593	3777725.835
9118	NT	Tides	237	13	14:50	PM	178	27-Jun	Jun	Spr	0	0	Channel	29.73161458	956.24	-77.87628194	34.10672528	234672.5593	3777725.835
9119	NT	Tides	237	14	6:30	AM	183	2-Jul	Jul	Sum	0	0	Channel	29.47958333	956.24	-77.87628194	34.10672528	234672.5593	3777725.835
9120	NT	Tides	237	15	7:15	AM	183	2-Jul	Jul	Sum	0	0	Channel	28.53113542	956.24	-77.87628194	34.10672528	234672.5593	3777725.835
9121	NT	Tides	237	16	17:40	PM	195	14-Jul	Jul	Sum	0	0	Channel	34.13572	956.24	-77.87628194	34.10672528	234672.5593	3777725.835
9122	NT	Tides	237	17	6:00	AM	196	15-Jul	Jul	Sum	0	0	Channel	34.13644	956.24	-77.87628194	34.10672528	234672.5593	3777725.835
9123	NT	Tides	237	18	6:40	AM	197	16-Jul	Jul	Sum	0	0	Channel	30.49569792	956.24	-77.87628194	34.10672528	234672.5593	3777725.835
9124	NT	Tides	237	19	7:20	AM	198	17-Jul	Jul	Sum	0	0	Channel	30.6433125	956.24	-77.87628194	34.10672528	234672.5593	3777725.835
9125	NT	Tides	237	20	8:00	AM	199	18-Jul	Jul	Sum	0	0	Channel	30.436125	956.24	-77.87628194	34.10672528	234672.5593	3777725.835
9126	NT	Tides	237	21	12:20	PM	205	24-Jul	Jul	Sum	0	0	Channel	24.7152708	956.24	-77.87628194	34.10672528	234672.5593	3777725.835
9127	NT	Tides	237	22	16:00	PM	209	28-Jul	Jul	Sum	0	0	Channel	27.84802083	956.24	-77.87628194	34.10672528	234672.5593	3777725.835
9128	NT	Tides	237	23	16:15	PM	210	29-Jul	Jul	Sum	0	0	Channel	28.2296875	956.24	-77.87628194	34.10672528	234672.5593	3777725.835
9129	NT	Tides	237	24	18:00	PM	212	31-Jul	Jul	Sum	0	0	Channel	29.28764583	956.24	-77.87628194	34.10672528	234672.5593	3777725.835
9130	NT	Tides	237	25	10:20	AM	232	20-Aug	Aug	Sum	0	0	Channel	29.49013542	956.24	-77.87628194	34.10672528	234672.5593	3777725.835
9131	NT	Tides	237	26	17:20	PM	240	28-Aug	Aug	Sum	0	0	Channel	28.22386458	956.24	-77.87628194	34.10672528	234672.5593	3777725.835
9132	NT	Tides	237	27	6:40	AM	242	30-Aug	Aug	Sum	0	0	Channel	28.55140625	956.24	-77.87628194	34.10672528	234672.5593	3777725.835
9133	NT	Tides	237	28	7:30	AM	243	31-Aug	Aug	Sum	0	0	Channel	27.908875	956.24	-77.87628194	34.10672528	234672.5593	3777725.835
9134	NT	Tides	237	29	5:30	AM	254	11-Sep	Sep	Fall	0	0	Channel	29.12091667	956.24	-77.87628194	34.10672528	234672.5593	3777725.835
9135	NT	Tides	237	30	7:45	AM	258	15-Sep	Sep	Fall	0	0	Channel	28.96096875	956.24	-77.87628194	34.10672528	234672.5593	3777725.835
9136	NT	Tides	237	31	12:00	PM	264	21-Sep	Sep	Fall	0	0	Channel	24.54764583	956.24	-77.87628194	34.10672528	234672.5593	3777725.835
9137	NT	Tides	237	32	15:00	PM	267	24-Sep	Sep	Fall	0	0	Channel	24.54764583	956.24	-77.87628194	34.10672528	234672.5593	3777725.835
9138	NT	Tides	237	33	7:15	AM	272	29-Sep	Sep	Fall	0	0	Channel	28.08547917	956.24	-77.87628194	34.10672528	234672.5593	3777725.835
9139	NT	Tides	237	34	11:45	AM	277	4-Oct	Oct	Fall	0	0	Channel	27.73998958	956.24	-77.87628194	34.10672528	234672.5593	3777725.835
9140	NT	Tides	237	35	9:55	AM	291	18-Oct	Oct	Fall	0	0	Channel	19.16932292	956.24	-77.87628194	34.10672528	234672.5593	3777725.835
9141	NT	Tides	237	36	14:40	PM	296	23-Oct	Oct	Fall	0	0	Channel	21.22984375	956.24	-77.87628194	34.10672528	234672.5593	3777725.835
9142	NT	Tides	237	37	16:20	PM	298	25-Oct	Oct	Fall	0	0	Channel	21.962125	956.24	-77.87628194	34.10672528	234672.5593	3777725.835
9144	NT	Tides	238	1	8:00	AM	124	4-May	May	Spr	0	0	Channel	23.65208333	953.26	-77.87574012	34.10672018	234722.5402	3777723.861
9145	NT	Tides	238	2	7:32	AM	138	18-May	May	Spr	0	0	Channel	24.94653125	953.26	-77.87574012	34.10672018	234722.5402	3777723.861
9146	NT	Tides	238	3	8:19	AM	139	19-May	May	Spr	0	0	Channel	25.44751042	953.26	-77.87574012	34.10672018	234722.5402	3777723.861
9147	NT	Tides	238	4	9:57	AM	141	21-May	May	Spr	0	0	Channel	26.22	953.26	-77.87574012	34.10672018	234722.5402	3777723.861
9148	NT	Tides	238	5	7:40	AM	155	4-Jun	Jun	Spr	0	0	Channel	26.23233333	953.26	-77.87574012	34.10672018	234722.5402	3777723.861
9149	NT	Tides	238	6	10:20	AM	158	7-Jun	Jun	Spr	0	0	Channel	25.97405208	953.26	-77.87574012	34.10672018	234722.5402	3777723.861
9150	NT	Tides	238	7	17:10	PM	165	14-Jun	Jun	Spr	0	0	Channel	24.78561458	953.26	-77.87574012	34.10672018	234722.5402	3777723.861
9151	NT	Tides	238	8	18:00	PM	166	15-Jun	Jun	Spr	0	0	Channel	24.76908333	953.26	-77.87574012	34.10672018	234722.5402	3777723.861
9152	NT	Tides	238	9	7:45	AM	169	18-Jun	Jun	Spr	0	0	Channel	28.55813542	953.26	-77.87574012	34.10672018	234722.5402	3777723.861
9153	NT	Tides	238	10	8:30	AM	170	19-Jun	Jun	Spr	0	0	Channel	29.05126042	953.26	-77.87574012	34.10672018	234722.5402	3777723.861
9154	NT	Tides	238	11	11:00	AM	173	22-Jun	Jun	Spr	0	0	Channel	27.37678125	953.26	-77.87574012	34.10672018	234722.5402	3777723.861
9155	NT	Tides	238	12	13:10	PM	176	25-Jun	Jun	Spr	0	0	Channel	28.76210417	953.26	-77.87574012	34.10672018	234722.5402	3777723.861
9156	NT	Tides	238	13	14:50	PM	178	27-Jun	Jun	Spr	0	0	Channel	29.73161458	953.26	-77.87574012	34.10672018	234722.5402	3777723.861
9157	NT	Tides	238	14	6:30	AM	183	2-Jul	Jul	Sum	0	0	Channel	29.47958333	953.26	-77.87574012	34.10672018	234722.5402	3777723.861
9158	NT	Tides	238	15	7:15	AM	183	2-Jul	Jul	Sum	0	0	Channel	28.53113542	953.26	-77.87574012	34.10672018	234722.5402	3777723.861
9159	NT	Tides	238	16	17:40	PM	195	14-Jul	Jul	Sum	0	0	Channel	34.13572	953.26	-77.87574012	34.10672018	234722.5402	3777723.861
9160	NT	Tides	238	17	6:00	AM	196	15-Jul	Jul	Sum	0	0	Channel	34.13644	953.26	-77.87574012	34.10672018	234722.5402	3777723.861
9161	NT	Tides	238	18	6:40	AM	197	16-Jul	Jul	Sum	0	0	Channel	30.49569792	953.26	-77.87574012	34.10672018	234722.5402	3777723.861
9162	NT	Tides	238	19	7:20	AM	198	17-Jul	Jul	Sum	0	0	Channel	30.6433125	953.26	-77.87574012	34.10672018	234722.5402	3777723.861
9163	NT	Tides	238	20	8:00	AM	199	18-Jul	Jul	Sum	0	0	Channel	30.436125	953.26	-77.87574012	34.10672018	234722.5402	3777723.861
9164	NT	Tides	238	21	12:20	PM	205	24-Jul	Jul	Sum	0	0	Channel	24.7152708	953.26	-77.87574012	34.10672018	234722.5402	3777723.861
9165	NT	Tides	238	22	16:00	PM	209	28-Jul	Jul	Sum	0	0	Channel	27.84802083	953.26	-77.87574012	34.10672018	234722.5402	3777723.861
9166	NT	Tides	238	23	16:15	PM	210	29-Jul	Jul	Sum	0	0	Channel	28.2296875	953.26	-77.87574012	34.10672018	234722.5402	3777723.861
9167	NT	Tides	238	24	18:00	PM	212	31-Jul	Jul	Sum	0	0	Channel	29.28764583	953.26	-77.87574012	34.10672018	234722.5402	3777723.861
9168	NT	Tides	238	25	10:20	AM	232	20-Aug	Aug	Sum	0	0	Channel	29.49013542	953.26	-77.87574012	34.10672018	234722.5402	3777723.861
9169	NT	Tides	238	26	17:20	PM	240	28-Aug	Aug	Sum	0	0	Channel	28.22386458	953.26	-77.87574012	34.10672018	234722.5402	3777723.861
9170	NT	Tides	238	27	6:40	AM	242	30-Aug	Aug	Sum	0	0	Channel	28.55140625	953.26	-77.87574012	34.10672018	234722.5402	3777723.861
9171	NT	Tides	238	28	7:30	AM	243	31-Aug	Aug	Sum	0	0	Channel	27.908875	953.26	-77.87574012	34.10672018	234722.5402	3777723.861
9172	NT	Tides	238	29	5:30	AM	254	11-Sep	Sep	Fall	0	0	Channel	29.12091667	953.26	-77.87574012	34.10672018	234722.5402	3777723.861
9173	NT	Tides	238	30	7:45	AM	258	15-Sep	Sep	Fall	0	0	Channel	28.96096875	953.26	-77.87574012	34.10672018	234722.5402	3777723.861
9174	NT	Tides	238	31	12:00	PM	264	21-Sep	Sep	Fall	0	0	Channel	24.54764583	953.26	-77.87574012	34.10672018	234722.5402	3777723.861
9175	NT	Tides	238	32	15:00	PM	267	24-Sep	Sep	Fall	0	0	Channel	24.54764583	953.26	-77.87574012	34.10672018	234722.5402	3777723.861
9176	NT	Tides	238	33	7:15	AM	272	29-Sep	Sep	Fall	0	0	Channel	28.08547917	953.26	-77.87574012	34.10672018	234722.5402	3777723.861
9177	NT	Tides	238	34	11:45	AM	277	4-Oct	Oct	Fall	0	0	Channel	27.73998958	953.26	-77.87574012	34.10672018	234722.5402	3777723.861
9178	NT	Tides	238	35	9:55	AM	291	18-Oct	Oct	Fall	0	0	Channel	19.16932292	953.26	-77.87574012	34.10672018	234722.5402	3777723.861
9179	NT	Tides	238	36	14:40	PM	296	23-Oct	Oct	Fall	0	0	Channel	21.22984375	953.26	-77.87574012	34.10672018	234722.5402	3777723.861
9180	NT	Tides	238	37	16:20	PM	298	25-Oct	Oct	Fall	0	0	Channel	21.962125	953.26	-77.87574012	34.10672018	234722.5402	3777723.861
9182	S32	Tides	239	2	8:00	AM	138	18-May	May	Spr	1	1	Mud	23.979625	952.49	34.10638469	-77.8783526	234480.4225	3777693.438
9183	S73	Tides	239	9	8:04	AM	169	18-Jun	Jun	Spr	1	1	Mud	29.34246667	962.76	34.10651	-77.8782	234494.8958	3777706.942
9184	S88	Tides	239	10	10:06	AM	170	19-Jun	Jun	Spr	1	1	Mud	27.92626316	965.16	34.10651	-77.8783	234485.6682	3777707.202
9185	S92	Tides	239	11	11:18	AM	173	22-Jun	Jun	Spr	1	1	Mud	24.67470833	968.21	34.10652	-77.8784	234476.4719	3777708.571
9186	NT	Tides	239	1	8:00	AM	124	4-May	May	Spr	0	0	Mud	23.65208333	945.69	-77.87845534	34.10629497	234470.6615	3777683.752
9187	NT	Tides	239	2	7:32	AM	138	18-May	May	Spr	0	1	Mud	24.94653125	945.69	-77.87845534	34.10629497	234470.6615	3777683.752
9188	NT	Tides	239	3	8:19	AM	139	19-May	May	Spr	0	0	Mud	25.44751042	945.69	-77.87845534	34.10629497	234470.6615	3777683.752
9189	NT	Tides	239	4	9:57	AM	141	21-May	May	Spr	0	0	Mud	26.22	945.69	-77.87845534	34.10629497	234470.6615	3777683.752
9190	NT	Tides	239	5	7:40	AM	155	4-Jun	Jun	Spr	0	0	Mud	26.23233333	945.69	-77.87845534	34.10629497	234470.6615	3777683.752
9191	NT	Tides	239	6	10:20	AM	158	7-Jun	Jun	Spr	0	0	Mud	25.97405208	945.69	-77.87845534	34.10629497	234470.6615	3777683.752
9192	NT	Tides	239	7	17:10	PM	165	14-Jun	Jun	Spr	0	0	Mud	24.78561458	945.69	-77.87845534	34.10629497	234470.6615	3777683.752
9193	NT	Tides	239	8	18:00	PM	166	15-Jun	Jun	Spr	0	0	Mud	24.76908333	945.69	-77.87845534	34.10629497	234470.6615	3777683.752
9194	NT	Tides	239	9	7:45	AM	169	18-Jun	Jun	Spr	0	1	Mud	28.55813542	945.69	-77.87845534	34.10629497	234470.6615	3777683.752
9195	NT	Tides	239	10	8:30	AM	170	19-Jun	Jun	Spr	0	1	Mud	29.05126042	945.69	-77.87845534	34.10629497	234470.6615	3777683.752
9196	NT	Tides	239	11	11:00	AM	173	22-Jun	Jun	Spr	0	1	Mud	27.37678125	945.69	-77.87845534	34.10629497	234470.6615	3777683.752
9197	NT	Tides	239	12	13:10	PM	176	25-Jun	Jun	Spr	0	0	Mud	28.76210417	945.69	-77.87845534	34.10629497	234470.6615	3777683.752
9198	NT	Tides	239	13	14:50	PM	178	27-Jun	Jun	Spr	0	0	Mud	29.73161458	945.69	-77.87845534	34.10629497	234470.6615	3777683.752
9199	NT	Tides	239	14	6:30	AM	183	2-Jul	Jul	Sum	0	0	Mud	29.47958333	945.69	-77.87845534	34.10629497	234470.6615	3777683.752
9200	NT	Tides	239	15	7:15	AM	183	2-Jul	Jul	Sum	0	0	Mud	28.53113542	945.69	-77.87845534	34.10629497	234470.6615	3777683.752
9201	NT	Tides	239	16	17:40	PM	195	14-Jul	Jul	Sum	0	0	Mud	34.13572	945.69	-77.87845534	34.10629497	234470.6615	3777683.752
9202	NT	Tides	239	17	6:00	AM	196	15-Jul	Jul	Sum	0	0	Mud	34.13644	945.69	-77.87845534	34.10629497	234470.6615	3777683.752
9203	NT	Tides	239	18	6:40	AM	197	16-Jul	Jul	Sum	0	0	Mud	30.49569792	945.69	-77.87845534	34.10629497	234470.6615	3777683.752
9204	NT	Tides	239	19	7:20	AM	198	17-Jul	Jul	Sum	0	0	Mud	30.6433125	945.69	-77.87845534	34.10629497	234470.6615	3777683.752
9205	NT	Tides	239	20	8:00	AM	199	18-Jul	Jul	Sum	0	0	Mud	30.436125	945.69	-77.87845534	34.10629497	234470.6615	3777683.752
9206	NT	Tides	239	21	12:20	PM	205	24-Jul	Jul	Sum	0	0	Mud	24.7152708	945.69	-77.87845534	34.10629497	234470.6615	3777683.752
9207	NT	Tides	239	22	16:00	PM	209	28-Jul	Jul	Sum	0	0	Mud	27.84802083	945.69	-77.87845534	34.10629497	234470.6615	3777683.752
9208	NT	Tides	239	23	16:15	PM	210	29-Jul	Jul	Sum	0	0	Mud	28.2296875	945.69	-77.87845534	34.10629497	234470.6615	3777683.752
9209	NT	Tides	239	24	18:00	PM	212	31-Jul	Jul	Sum	0	0	Mud	29.28764583	945.69	-77.87845534	34.10629497	234470.6615	3777683.752
9210	NT	Tides	239	25	10:20	AM	232	20-Aug	Aug	Sum	0	0	Mud	29.49013542	945.69	-77.87845534	34.10629497	234470.6615	3777683.752
9211	NT	Tides	239	26	17:20	PM	240	28-Aug	Aug	Sum	0	0	Mud	28.22386458	945.69	-77.87845534	34.10629497	234470.6615	3777683.752
9212	NT	Tides	239	27	6:40	AM	242	30-Aug	Aug	Sum	0	0	Mud	28.55140625	945.69	-77.87845534	34.10629497	234470.6615	3777683.752
9213	NT	Tides	239	28	7:30	AM	243	31-Aug	Aug	Sum	0	0	Mud	27.908875	945.69	-77.87845534	34.10629497	234470.6615	3777683.752
9214	NT	Tides	239	29	5:30	AM	254	11-Sep	Sep	Fall	0	0	Mud	29.12091667	945.69	-77.87845534	34.10629497	234470.6615	3777683.752
9215	NT	Tides	239	30	7:45	AM	258	15-Sep	Sep	Fall	0	0	Mud	28.96096875	945.69	-77.87845534	34.10629497	234470.6615	3777683.752
9216	NT	Tides	239	31	12:00	PM	264	21-Sep	Sep	Fall	0	0	Mud	24.54764583	945.69	-77.87845534	34.10629497	234470.6615	3777683.752
9217	NT	Tides	239	32	15:00	PM	267	24-Sep	Sep	Fall	0	0	Mud	24.54764583	945.69	-77.87845534	34.10629497	234470.6615	3777683.752
9218	NT	Tides	239	33	7:15	AM	272	29-Sep	Sep	Fall	0	0	Mud	28.08547917	945.69	-77.87845534	34.10629497	234470.6615	3777683.752
9219	NT	Tides	239	34	11:45	AM	277	4-Oct	Oct	Fall	0	0	Mud	27.73998958	945.69	-77.87845534	34.10629497	234470.6615	3777683.752
9220	NT	Tides	239	35	9:55	AM	291	18-Oct	Oct	Fall	0	0	Mud	19.16932292	945.69	-77.87845534	34.10629497	234470.6615	3777683.752
9221	NT	Tides	239	36	14:40	PM	296	23-Oct	Oct	Fall	0	0	Mud	21.22984375	945.69	-77.87845534	34.10629497	234470.6615	3777683.752
9222	NT	Tides	239	37	16:20	PM	298	25-Oct	Oct	Fall	0	0	Mud	21.962125	945.69	-77.87845534	34.10629497	234470.6615	3777683.752
9224	S2	Tides	240	1	8:01	AM	124	4-May	May	Spr	3	1	Sand	23.65208333	924.24	34.10626	-77.8777	234540.252	3777677.908
9225	S119	Tides	240	17	6:14	AM	196	15-Jul	Jul	Sum	1	1	Sand	28.88884211	917.25	34.10616	-77.8778	234530.7117	3777667.075
9226	NT	Tides	240	1	8:00	AM	124	4-May	May	Spr	0	1	Sand	23.65208333	931.89	-77.87791353	34.10628988	234520.6417	3777681.778
9227	NT	Tides	240	2	7:32	AM	138	18-May	May	Spr	0	0	Sand	24.94653125	931.89	-77.87791353	34.10628988	234520.6417	3777681.778
9228	NT	Tides	240	3	8:19	AM	139	19-May	May	Spr	0	0	Sand	25.44751042	931.89	-77.87791353	34.10628988	234520.6417	3777681.778
9229	NT	Tides	240	4	9:57	AM	141	21-May	May	Spr	0	0	Sand	26.22	931.89	-77.87791353	34.10628988	234520.6417	3777681.778
9230	NT	Tides	240	5	7:40	AM	155	4-Jun	Jun	Spr	0	0	Sand	26.23233333	931.89	-77.87791353	34.10628988	234520.6417	3777681.778
9231	NT	Tides	240	6	10:20	AM	158	7-Jun	Jun	Spr	0	0	Sand	25.97405208	931.89	-77.87791353	34.10628988	234520.6417	3777681.778
9232	NT	Tides	240	7	17:10	PM	165	14-Jun	Jun	Spr	0	0	Sand	24.78561458	931.89	-77.87791353	34.10628988	234520.6417	3777681.778
9233	NT	Tides	240	8	18:00	PM	166	15-Jun	Jun	Spr	0	0	Sand	24.76908333	931.89	-77.87791353	34.10628988	234520.6417	3777681.778
9234	NT	Tides	240	9	7:45	AM	169	18-Jun	Jun	Spr	0	0	Sand	28.55813542	931.89	-77.87791353	34.10628988	234520.6417	3777681.778
9235	NT	Tides	240	10	8:30	AM	170	19-Jun	Jun	Spr	0	0	Sand	29.05126042	931.89	-77.87791353	34.10628988	234520.6417	3777681.778
9236	NT	Tides	240	11	11:00	AM	173	22-Jun	Jun	Spr	0	0	Sand	27.37678125	931.89	-77.87791353	34.10628988	234520.6417	3777681.778
9237	NT	Tides	240	12	13:10	PM	176	25-Jun	Jun	Spr	0	0	Sand	28.76210417	931.89	-77.87791353	34.10628988	234520.6417	3777681.778
9238	NT	Tides	240	13	14:50	PM	178	27-Jun	Jun	Spr	0	0	Sand	29.73161458	931.89	-77.87791353	34.10628988	234520.6417	3777681.778
9239	NT	Tides	240	14	6:30	AM	183	2-Jul	Jul	Sum	0	0	Sand	29.47958333	931.89	-77.87791353	34.10628988	234520.6417	3777681.778
9240	NT	Tides	240	15	7:15	AM	183	2-Jul	Jul	Sum	0	0	Sand	28.53113542	931.89	-77.87791353	34.10628988	234520.6417	3777681.778
9241	NT	Tides	240	16	17:40	PM	195	14-Jul	Jul	Sum	0	0	Sand	34.13572	931.89	-77.87791353	34.10628988	234520.6417	3777681.778
9242	NT	Tides	240	17	6:00	AM	196	15-Jul	Jul	Sum	0	1	Sand	34.13644	931.89	-77.87791353	34.10628988	234520.6417	3777681.778
9243	NT	Tides	240	18	6:40	AM	197	16-Jul	Jul	Sum	0	0	Sand	30.49569792	931.89	-77.87791353	34.10628988	234520.6417	3777681.778
9244	NT	Tides	240	19	7:20	AM	198	17-Jul	Jul	Sum	0	0	Sand	30.6433125	931.89	-77.87791353	34.10628988	234520.6417	3777681.778
9245	NT	Tides	240	20	8:00	AM	199	18-Jul	Jul	Sum	0	0	Sand	30.436125	931.89	-77.87791353	34.10628988	234520.6417	3777681.778
9246	NT	Tides	240	21	12:20	PM	205	24-Jul	Jul	Sum	0	0	Sand	24.7152708	931.89	-77.87791353	34.10628988	234520.6417	3777681.778
9247	NT	Tides	240	22	16:00	PM	209	28-Jul	Jul	Sum	0	0	Sand	27.84802083	931.89	-77.87791353	34.10628988	234520.6417	3777681.778
9248	NT	Tides	240	23	16:15	PM	210	29-Jul	Jul	Sum	0	0	Sand	28.2296875	931.89	-77.87791353	34.10628988	234520.6417	3777681.778
9249	NT	Tides	240	24	18:00	PM	212	31-Jul	Jul	Sum	0	0	Sand	29.28764583	931.89	-77.87791353	34.10628988	234520.6417	3777681.778
9250	NT	Tides	240	25	10:20	AM	232	20-Aug	Aug	Sum	0	0	Sand	29.49013542	931.89	-77.87791353	34.10628988	234520.6417	3777681.778
9251	NT	Tides	240	26	17:20	PM	240	28-Aug	Aug	Sum	0	0	Sand	28.22386458	931.89	-77.87791353	34.10628988	234520.6417	3777681.778
9252	NT	Tides	240	27	6:40	AM	242	30-Aug	Aug	Sum	0	0	Sand	28.55140625	931.89	-77.87791353	34.10628988	234520.6417	3777681.778
9253	NT	Tides	240	28	7:30	AM	243	31-Aug	Aug	Sum	0	0	Sand	27.908875	931.89	-77.87791353	34.10628988	234520.6417	3777681.778
9254	NT	Tides	240	29	5:30	AM	254	11-Sep	Sep	Fall	0	0	Sand	29.12091667	931.89	-77.87791353	34.10628988	234520.6417	3777681.778
9255	NT	Tides	240	30	7:45	AM	258	15-Sep	Sep	Fall	0	0	Sand	28.96096875	931.89	-77.87791353	34.10628988	234520.6417	3777681.778
9256	NT	Tides	240	31	12:00	PM	264	21-Sep	Sep	Fall	0	0	Sand	24.54764583	931.89	-77.87791353	34.10628988	234520.6417	3777681.778
9257	NT	Tides	240	32	15:00	PM	267	24-Sep	Sep	Fall	0	0	Sand	24.54764583	931.89	-77.87791353	34.10628988	234520.6417	3777681.778
9258	NT	Tides	240	33	7:15	AM	272	29-Sep	Sep	Fall	0	0	Sand	28.08547917	931.89	-77.87791353	34.10628988	234520.6417	3777681.778
9259	NT	Tides	240	34	11:45	AM	277	4-Oct	Oct	Fall	0	0	Sand	27.73998958	931.89	-77.87791353	34.10628988	234520.6417	3777681.778
9260	NT	Tides	240	35	9:55	AM	291	18-Oct	Oct	Fall	0	0	Sand	19.16932292	931.89	-77.87791353	34.10628988	234520.6417	3777681.778
9261	NT	Tides	240	36	14:40	PM	296	23-Oct	Oct	Fall	0	0	Sand	21.22984375	931.89	-77.87791353	34.10628988	234520.6417	3777681.778
9262	NT	Tides	240	37	16:20	PM	298	25-Oct	Oct	Fall	0	0	Sand	21.962125	931.89	-77.87791353	34.10628988	234520.6417	3777681.778
9264	NT	Tides	241	1	8:00	AM	124	4-May	May	Spr	0	0	Sand	23.65208333	920.85	-77.87737171	34.10628478	234570.6229	3777679.803
9265	NT	Tides	241	2	7:32	AM	138	18-May	May	Spr	0	0	Sand	24.94653125	920.85	-77.87737171	34.10628478	234570.6229	3777679.803
9266	NT	Tides	241	3	8:19	AM	139	19-May	May	Spr	0	0	Sand	25.44751042	920.85	-77.87737171	34.10628478	234570.6229	3777679.803
9267	NT	Tides	241	4	9:57	AM	141	21-May	May	Spr	0	0	Sand	26.22	920.85	-77.87737171	34.10628478	234570.6229	3777679.803
9268	NT	Tides	241	5	7:40	AM	155	4-Jun	Jun	Spr	0	0	Sand	26.23233333	920.85	-77.87737171	34.10628478	234570.6229	3777679.803
9269	NT	Tides	241	6	10:20	AM	158	7-Jun	Jun	Spr	0	0	Sand	25.97405208	920.85	-77.87737171	34.10628478	234570.6229	3777679.803
9270	NT	Tides	241	7	17:10	PM	165	14-Jun	Jun	Spr	0	0	Sand	24.78561458	920.85	-77.87737171	34.10628478	234570.6229	3777679.803
9271	NT	Tides	241	8	18:00	PM	166	15-Jun	Jun	Spr	0	0	Sand	24.76908333	920.85	-77.87737171	34.10628478	234570.6229	3777679.803
9272	NT	Tides	241	9	7:45	AM	169	18-Jun	Jun	Spr	0	0	Sand	28.55813542	920.85	-77.87737171	34.10628478	234570.6229	3777679.803
9273	NT	Tides	241	10	8:30	AM	170	19-Jun	Jun	Spr	0	0	Sand	29.05126042	920.85	-77.87737171	34.10628478	234570.6229	3777679.803
9274	NT	Tides	241	11	11:00	AM	173	22-Jun	Jun	Spr	0	0	Sand	27.37678125	920.85	-77.87737171	34.10628478	234570.6229	3777679.803
9275	NT	Tides	241	12	13:10	PM	176	25-Jun	Jun	Spr	0	0	Sand	28.76210417	920.85	-77.87737171	34.10628478	234570.6229	3777679.803
9276	NT	Tides	241	13	14:50	PM	178	27-Jun	Jun	Spr	0	0	Sand	29.73161458	920.85	-77.87737171	34.10628478	234570.6229	3777679.803
9277	NT	Tides	241	14	6:30	AM	183	2-Jul	Jul	Sum	0	0	Sand	29.47958333	920.85	-77.87737171	34.10628478	234570.6229	3777679.803
9278	NT	Tides	241	15	7:15	AM	183	2-Jul	Jul	Sum	0	0	Sand	28.53113542	920.85	-77.87737171	34.10628478	234570.6229	3777679.803
9279	NT	Tides	241	16	17:40	PM	195	14-Jul	Jul	Sum	0	0	Sand	34.13572	920.85	-77.87737171	34.10628478	234570.6229	3777679.803
9280	NT	Tides	241	17	6:00	AM	196	15-Jul	Jul	Sum	0	0	Sand	34.13644	920.85	-77.87737171	34.10628478	234570.6229	3777679.803
9281	NT	Tides	241	18	6:40	AM	197	16-Jul	Jul	Sum	0	0	Sand	30.49569792	920.85	-77.87737171	34.10628478	234570.6229	3777679.803
9282	NT	Tides	241	19	7:20	AM	198	17-Jul	Jul	Sum	0	0	Sand	30.6433125	920.85	-77.87737171	34.10628478	234570.6229	3777679.803
9283	NT	Tides	241	20	8:00	AM	199	18-Jul	Jul	Sum	0	0	Sand	30.436125	920.85	-77.87737171	34.10628478	234570.6229	3777679.803
9284	NT	Tides	241	21	12:20	PM	205	24-Jul	Jul	Sum	0	0	Sand	24.7152708	920.85	-77.87737171	34.10628478	234570.6229	3777679.803
9285	NT	Tides	241	22	16:00	PM	209	28-Jul	Jul	Sum	0	0	Sand	27.84802083	920.85	-77.87737171	34.10628478	234570.6229	3777679.803
9286	NT	Tides	241	23	16:15	PM	210	29-Jul	Jul	Sum	0	0	Sand	28.2296875	920.85	-77.87737171	34.10628478	234570.6229	3777679.803
9287	NT	Tides	241	24	18:00	PM	212	31-Jul	Jul	Sum	0	0	Sand	29.28764583	920.85	-77.87737171	34.10628478	234570.6229	3777679.803
9288	NT	Tides	241	25	10:20	AM	232	20-Aug	Aug	Sum	0	0	Sand	29.49013542	920.85	-77.87737171	34.10628478	234570.6229	3777679.803
9289	NT	Tides	241	26	17:20	PM	240	28-Aug	Aug	Sum	0	0	Sand	28.22386458	920.85	-77.87737171	34.10628478	234570.6229	3777679.803
9290	NT	Tides	241	27	6:40	AM	242	30-Aug	Aug	Sum	0	0	Sand	28.55140625	920.85	-77.87737171	34.10628478	234570.6229	3777679.803
9291	NT	Tides	241	28	7:30	AM	243	31-Aug	Aug	Sum	0	0	Sand	27.908875	920.85	-77.87737171	34.10628478	234570.6229	3777679.803
9292	NT	Tides	241	29	5:30	AM	254	11-Sep	Sep	Fall	0	0	Sand	29.12091667	920.85	-77.87737171	34.10628478	234570.6229	3777679.803
9293	NT	Tides	241	30	7:45	AM	258	15-Sep	Sep	Fall	0	0	Sand	28.96096875	920.85	-77.87737171	34.10628478	234570.6229	3777679.803
9294	NT	Tides	241	31	12:00	PM	264	21-Sep	Sep	Fall	0	0	Sand	24.54764583	920.85	-77.87737171	34.10628478	234570.6229	3777679.803
9295	NT	Tides	241	32	15:00	PM	267	24-Sep	Sep	Fall	0	0	Sand	24.54764583	920.85	-77.87737171	34.10628478	234570.6229	3777679.803
9296	NT	Tides	241	33	7:15	AM	272	29-Sep	Sep	Fall	0	0	Sand	28.08547917	920.85	-77.87737171	34.10628478	234570.6229	3777679.803
9297	NT	Tides	241	34	11:45	AM	277	4-Oct	Oct	Fall	0	0	Sand	27.73998958	920.85	-77.87737171	34.10628478	234570.6229	3777679.803
9298	NT	Tides	241	35	9:55	AM	291	18-Oct	Oct	Fall	0	0	Sand	19.16932292	920.85	-77.87737171	34.10628478	234570.6229	3777679.803
9299	NT	Tides	241	36	14:40	PM	296	23-Oct	Oct	Fall	0	0	Sand	21.22984375	920.85	-77.87737171	34.10628478	234570.6229	3777679.803
9300	NT	Tides	241	37	16:20	PM	298	25-Oct	Oct	Fall	0	0	Sand	21.962125	920.85	-77.87737171	34.10628478	234570.6229	3777679.803
9302	NT	Tides	242	1	8:00	AM	124	4-May	May	Spr	0	0	Channel	23.65208333	912.3	-77.87682989	34.10627969	234620.604	3777677.83
9303	NT	Tides	242	2	7:32	AM	138	18-May	May	Spr	0	0	Channel	24.94653125	912.3	-77.87682989	34.10627969	234620.604	3777677.83
9304	NT	Tides	242	3	8:19	AM	139	19-May	May	Spr	0	0	Channel	25.44751042	912.3	-77.87682989	34.10627969	234620.604	3777677.83
9305	NT	Tides	242	4	9:57	AM	141	21-May	May	Spr	0	0	Channel	26.22	912.3	-77.87682989	34.10627969	234620.604	3777677.83
9306	NT	Tides	242	5	7:40	AM	155	4-Jun	Jun	Spr	0	0	Channel	26.23233333	912.3	-77.87682989	34.10627969	234620.604	3777677.83
9307	NT	Tides	242	6	10:20	AM	158	7-Jun	Jun	Spr	0	0	Channel	25.97405208	912.3	-77.87682989	34.10627969	234620.604	3777677.83
9308	NT	Tides	242	7	17:10	PM	165	14-Jun	Jun	Spr	0	0	Channel	24.78561458	912.3	-77.87682989	34.10627969	234620.604	3777677.83
9309	NT	Tides	242	8	18:00	PM	166	15-Jun	Jun	Spr	0	0	Channel	24.76908333	912.3	-77.87682989	34.10627969	234620.604	3777677.83
9310	NT	Tides	242	9	7:45	AM	169	18-Jun	Jun	Spr	0	0	Channel	28.55813542	912.3	-77.87682989	34.10627969	234620.604	3777677.83
9311	NT	Tides	242	10	8:30	AM	170	19-Jun	Jun	Spr	0	0	Channel	29.05126042	912.3	-77.87682989	34.10627969	234620.604	3777677.83
9312	NT	Tides	242	11	11:00	AM	173	22-Jun	Jun	Spr	0	0	Channel	27.37678125	912.3	-77.87682989	34.10627969	234620.604	3777677.83
9313	NT	Tides	242	12	13:10	PM	176	25-Jun	Jun	Spr	0	0	Channel	28.76210417	912.3	-77.87682989	34.10627969	234620.604	3777677.83
9314	NT	Tides	242	13	14:50	PM	178	27-Jun	Jun	Spr	0	0	Channel	29.73161458	912.3	-77.87682989	34.10627969	234620.604	3777677.83
9315	NT	Tides	242	14	6:30	AM	183	2-Jul	Jul	Sum	0	0	Channel	29.47958333	912.3	-77.87682989	34.10627969	234620.604	3777677.83
9316	NT	Tides	242	15	7:15	AM	183	2-Jul	Jul	Sum	0	0	Channel	28.53113542	912.3	-77.87682989	34.10627969	234620.604	3777677.83
9317	NT	Tides	242	16	17:40	PM	195	14-Jul	Jul	Sum	0	0	Channel	34.13572	912.3	-77.87682989	34.10627969	234620.604	3777677.83
9318	NT	Tides	242	17	6:00	AM	196	15-Jul	Jul	Sum	0	0	Channel	34.13644	912.3	-77.87682989	34.10627969	234620.604	3777677.83
9319	NT	Tides	242	18	6:40	AM	197	16-Jul	Jul	Sum	0	0	Channel	30.49569792	912.3	-77.87682989	34.10627969	234620.604	3777677.83
9320	NT	Tides	242	19	7:20	AM	198	17-Jul	Jul	Sum	0	0	Channel	30.6433125	912.3	-77.87682989	34.10627969	234620.604	3777677.83
9321	NT	Tides	242	20	8:00	AM	199	18-Jul	Jul	Sum	0	0	Channel	30.436125	912.3	-77.87682989	34.10627969	234620.604	3777677.83
9322	NT	Tides	242	21	12:20	PM	205	24-Jul	Jul	Sum	0	0	Channel	24.7152708	912.3	-77.87682989	34.10627969	234620.604	3777677.83
9323	NT	Tides	242	22	16:00	PM	209	28-Jul	Jul	Sum	0	0	Channel	27.84802083	912.3	-77.87682989	34.10627969	234620.604	3777677.83
9324	NT	Tides	242	23	16:15	PM	210	29-Jul	Jul	Sum	0	0	Channel	28.2296875	912.3	-77.87682989	34.10627969	234620.604	3777677.83
9325	NT	Tides	242	24	18:00	PM	212	31-Jul	Jul	Sum	0	0	Channel	29.28764583	912.3	-77.87682989	34.10627969	234620.604	3777677.83
9326	NT	Tides	242	25	10:20	AM	232	20-Aug	Aug	Sum	0	0	Channel	29.49013542	912.3	-77.87682989	34.10627969	234620.604	3777677.83
9327	NT	Tides	242	26	17:20	PM	240	28-Aug	Aug	Sum	0	0	Channel	28.22386458	912.3	-77.87682989	34.10627969	234620.604	3777677.83
9328	NT	Tides	242	27	6:40	AM	242	30-Aug	Aug	Sum	0	0	Channel	28.55140625	912.3	-77.87682989	34.10627969	234620.604	3777677.83
9329	NT	Tides	242	28	7:30	AM	243	31-Aug	Aug	Sum	0	0	Channel	27.908875	912.3	-77.87682989	34.10627969	234620.604	3777677.83
9330	NT	Tides	242	29	5:30	AM	254	11-Sep	Sep	Fall	0	0	Channel	29.12091667	912.3	-77.87682989	34.10627969	234620.604	3777677.83
9331	NT	Tides	242	30	7:45	AM	258	15-Sep	Sep	Fall	0	0	Channel	28.96096875	912.3	-77.87682989	34.10627969	234620.604	3777677.83
9332	NT	Tides	242	31	12:00	PM	264	21-Sep	Sep	Fall	0	0	Channel	24.54764583	912.3	-77.87682989	34.10627969	234620.604	3777677.83
9333	NT	Tides	242	32	15:00	PM	267	24-Sep	Sep	Fall	0	0	Channel	24.54764583	912.3	-77.87682989	34.10627969	234620.604	3777677.83
9334	NT	Tides	242	33	7:15	AM	272	29-Sep	Sep	Fall	0	0	Channel	28.08547917	912.3	-77.87682989	34.10627969	234620.604	3777677.83
9335	NT	Tides	242	34	11:45	AM	277	4-Oct	Oct	Fall	0	0	Channel	27.73998958	912.3	-77.87682989	34.10627969	234620.604	3777677.83
9336	NT	Tides	242	35	9:55	AM	291	18-Oct	Oct	Fall	0	0	Channel	19.16932292	912.3	-77.87682989	34.10627969	234620.604	3777677.83
9337	NT	Tides	242	36	14:40	PM	296	23-Oct	Oct	Fall	0	0	Channel	21.22984375	912.3	-77.87682989	34.10627969	234620.604	3777677.83
9338	NT	Tides	242	37	16:20	PM	298	25-Oct	Oct	Fall	0	0	Channel	21.962125	912.3	-77.87682989	34.10627969	234620.604	3777677.83
9340	NT	Tides	243	1	8:00	AM	124	4-May	May	Spr	0	0	Channel	23.65208333	906.33	-77.87628807	34.10627459	234670.5851	3777675.855
9341	NT	Tides	243	2	7:32	AM	138	18-May	May	Spr	0	0	Channel	24.94653125	906.33	-77.87628807	34.10627459	234670.5851	3777675.855
9342	NT	Tides	243	3	8:19	AM	139	19-May	May	Spr	0	0	Channel	25.44751042	906.33	-77.87628807	34.10627459	234670.5851	3777675.855
9343	NT	Tides	243	4	9:57	AM	141	21-May	May	Spr	0	0	Channel	26.22	906.33	-77.87628807	34.10627459	234670.5851	3777675.855
9344	NT	Tides	243	5	7:40	AM	155	4-Jun	Jun	Spr	0	0	Channel	26.23233333	906.33	-77.87628807	34.10627459	234670.5851	3777675.855
9345	NT	Tides	243	6	10:20	AM	158	7-Jun	Jun	Spr	0	0	Channel	25.97405208	906.33	-77.87628807	34.10627459	234670.5851	3777675.855
9346	NT	Tides	243	7	17:10	PM	165	14-Jun	Jun	Spr	0	0	Channel	24.78561458	906.33	-77.87628807	34.10627459	234670.5851	3777675.855
9347	NT	Tides	243	8	18:00	PM	166	15-Jun	Jun	Spr	0	0	Channel	24.76908333	906.33	-77.87628807	34.10627459	234670.5851	3777675.855
9348	NT	Tides	243	9	7:45	AM	169	18-Jun	Jun	Spr	0	0	Channel	28.55813542	906.33	-77.87628807	34.10627459	234670.5851	3777675.855
9349	NT	Tides	243	10	8:30	AM	170	19-Jun	Jun	Spr	0	0	Channel	29.05126042	906.33	-77.87628807	34.10627459	234670.5851	3777675.855
9350	NT	Tides	243	11	11:00	AM	173	22-Jun	Jun	Spr	0	0	Channel	27.37678125	906.33	-77.87628807	34.10627459	234670.5851	3777675.855
9351	NT	Tides	243	12	13:10	PM	176	25-Jun	Jun	Spr	0	0	Channel	28.76210417	906.33	-77.87628807	34.10627459	234670.5851	3777675.855
9352	NT	Tides	243	13	14:50	PM	178	27-Jun	Jun	Spr	0	0	Channel	29.73161458	906.33	-77.87628807	34.10627459	234670.5851	3777675.855
9353	NT	Tides	243	14	6:30	AM	183	2-Jul	Jul	Sum	0	0	Channel	29.47958333	906.33	-77.87628807	34.10627459	234670.5851	3777675.855
9354	NT	Tides	243	15	7:15	AM	183	2-Jul	Jul	Sum	0	0	Channel	28.53113542	906.33	-77.87628807	34.10627459	234670.5851	3777675.855
9355	NT	Tides	243	16	17:40	PM	195	14-Jul	Jul	Sum	0	0	Channel	34.13572	906.33	-77.87628807	34.10627459	234670.5851	3777675.855
9356	NT	Tides	243	17	6:00	AM	196	15-Jul	Jul	Sum	0	0	Channel	34.13644	906.33	-77.87628807	34.10627459	234670.5851	3777675.855
9357	NT	Tides	243	18	6:40	AM	197	16-Jul	Jul	Sum	0	0	Channel	30.49569792	906.33	-77.87628807	34.10627459	234670.5851	3777675.855
9358	NT	Tides	243	19	7:20	AM	198	17-Jul	Jul	Sum	0	0	Channel	30.6433125	906.33	-77.87628807	34.10627459	234670.5851	3777675.855
9359	NT	Tides	243	20	8:00	AM	199	18-Jul	Jul	Sum	0	0	Channel	30.436125	906.33	-77.87628807	34.10627459	234670.5851	3777675.855
9360	NT	Tides	243	21	12:20	PM	205	24-Jul	Jul	Sum	0	0	Channel	24.7152708	906.33	-77.87628807	34.10627459	234670.5851	3777675.855
9361	NT	Tides	243	22	16:00	PM	209	28-Jul	Jul	Sum	0	0	Channel	27.84802083	906.33	-77.87628807	34.10627459	234670.5851	3777675.855
9362	NT	Tides	243	23	16:15	PM	210	29-Jul	Jul	Sum	0	0	Channel	28.2296875	906.33	-77.87628807	34.10627459	234670.5851	3777675.855
9363	NT	Tides	243	24	18:00	PM	212	31-Jul	Jul	Sum	0	0	Channel	29.28764583	906.33	-77.87628807	34.10627459	234670.5851	3777675.855
9364	NT	Tides	243	25	10:20	AM	232	20-Aug	Aug	Sum	0	0	Channel	29.49013542	906.33	-77.87628807	34.10627459	234670.5851	3777675.855
9365	NT	Tides	243	26	17:20	PM	240	28-Aug	Aug	Sum	0	0	Channel	28.22386458	906.33	-77.87628807	34.10627459	234670.5851	3777675.855
9366	NT	Tides	243	27	6:40	AM	242	30-Aug	Aug	Sum	0	0	Channel	28.55140625	906.33	-77.87628807	34.10627459	234670.5851	3777675.855
9367	NT	Tides	243	28	7:30	AM	243	31-Aug	Aug	Sum	0	0	Channel	27.908875	906.33	-77.87628807	34.10627459	234670.5851	3777675.855
9368	NT	Tides	243	29	5:30	AM	254	11-Sep	Sep	Fall	0	0	Channel	29.12091667	906.33	-77.87628807	34.10627459	234670.5851	3777675.855
9369	NT	Tides	243	30	7:45	AM	258	15-Sep	Sep	Fall	0	0	Channel	28.96096875	906.33	-77.87628807	34.10627459	234670.5851	3777675.855
9370	NT	Tides	243	31	12:00	PM	264	21-Sep	Sep	Fall	0	0	Channel	24.54764583	906.33	-77.87628807	34.10627459	234670.5851	3777675.855
9371	NT	Tides	243	32	15:00	PM	267	24-Sep	Sep	Fall	0	0	Channel	24.54764583	906.33	-77.87628807	34.10627459	234670.5851	3777675.855
9372	NT	Tides	243	33	7:15	AM	272	29-Sep	Sep	Fall	0	0	Channel	28.08547917	906.33	-77.87628807	34.10627459	234670.5851	3777675.855
9373	NT	Tides	243	34	11:45	AM	277	4-Oct	Oct	Fall	0	0	Channel	27.73998958	906.33	-77.87628807	34.10627459	234670.5851	3777675.855
9374	NT	Tides	243	35	9:55	AM	291	18-Oct	Oct	Fall	0	0	Channel	19.16932292	906.33	-77.87628807	34.10627459	234670.5851	3777675.855
9375	NT	Tides	243	36	14:40	PM	296	23-Oct	Oct	Fall	0	0	Channel	21.22984375	906.33	-77.87628807	34.10627459	234670.5851	3777675.855
9376	NT	Tides	243	37	16:20	PM	298	25-Oct	Oct	Fall	0	0	Channel	21.962125	906.33	-77.87628807	34.10627459	234670.5851	3777675.855
9378	NT	Tides	244	1	8:00	AM	124	4-May	May	Spr	0	0	Channel	23.65208333	903.29	-77.87574626	34.10626948	234720.5653	3777673.88
9379	NT	Tides	244	2	7:32	AM	138	18-May	May	Spr	0	0	Channel	24.94653125	903.29	-77.87574626	34.10626948	234720.5653	3777673.88
9380	NT	Tides	244	3	8:19	AM	139	19-May	May	Spr	0	0	Channel	25.44751042	903.29	-77.87574626	34.10626948	234720.5653	3777673.88
9381	NT	Tides	244	4	9:57	AM	141	21-May	May	Spr	0	0	Channel	26.22	903.29	-77.87574626	34.10626948	234720.5653	3777673.88
9382	NT	Tides	244	5	7:40	AM	155	4-Jun	Jun	Spr	0	0	Channel	26.23233333	903.29	-77.87574626	34.10626948	234720.5653	3777673.88
9383	NT	Tides	244	6	10:20	AM	158	7-Jun	Jun	Spr	0	0	Channel	25.97405208	903.29	-77.87574626	34.10626948	234720.5653	3777673.88
9384	NT	Tides	244	7	17:10	PM	165	14-Jun	Jun	Spr	0	0	Channel	24.78561458	903.29	-77.87574626	34.10626948	234720.5653	3777673.88
9385	NT	Tides	244	8	18:00	PM	166	15-Jun	Jun	Spr	0	0	Channel	24.76908333	903.29	-77.87574626	34.10626948	234720.5653	3777673.88
9386	NT	Tides	244	9	7:45	AM	169	18-Jun	Jun	Spr	0	0	Channel	28.55813542	903.29	-77.87574626	34.10626948	234720.5653	3777673.88
9387	NT	Tides	244	10	8:30	AM	170	19-Jun	Jun	Spr	0	0	Channel	29.05126042	903.29	-77.87574626	34.10626948	234720.5653	3777673.88
9388	NT	Tides	244	11	11:00	AM	173	22-Jun	Jun	Spr	0	0	Channel	27.37678125	903.29	-77.87574626	34.10626948	234720.5653	3777673.88
9389	NT	Tides	244	12	13:10	PM	176	25-Jun	Jun	Spr	0	0	Channel	28.76210417	903.29	-77.87574626	34.10626948	234720.5653	3777673.88
9390	NT	Tides	244	13	14:50	PM	178	27-Jun	Jun	Spr	0	0	Channel	29.73161458	903.29	-77.87574626	34.10626948	234720.5653	3777673.88
9391	NT	Tides	244	14	6:30	AM	183	2-Jul	Jul	Sum	0	0	Channel	29.47958333	903.29	-77.87574626	34.10626948	234720.5653	3777673.88
9392	NT	Tides	244	15	7:15	AM	183	2-Jul	Jul	Sum	0	0	Channel	28.53113542	903.29	-77.87574626	34.10626948	234720.5653	3777673.88
9393	NT	Tides	244	16	17:40	PM	195	14-Jul	Jul	Sum	0	0	Channel	34.13572	903.29	-77.87574626	34.10626948	234720.5653	3777673.88
9394	NT	Tides	244	17	6:00	AM	196	15-Jul	Jul	Sum	0	0	Channel	34.13644	903.29	-77.87574626	34.10626948	234720.5653	3777673.88
9395	NT	Tides	244	18	6:40	AM	197	16-Jul	Jul	Sum	0	0	Channel	30.49569792	903.29	-77.87574626	34.10626948	234720.5653	3777673.88
9396	NT	Tides	244	19	7:20	AM	198	17-Jul	Jul	Sum	0	0	Channel	30.6433125	903.29	-77.87574626	34.10626948	234720.5653	3777673.88
9397	NT	Tides	244	20	8:00	AM	199	18-Jul	Jul	Sum	0	0	Channel	30.436125	903.29	-77.87574626	34.10626948	234720.5653	3777673.88
9398	NT	Tides	244	21	12:20	PM	205	24-Jul	Jul	Sum	0	0	Channel	24.7152708	903.29	-77.87574626	34.10626948	234720.5653	3777673.88
9399	NT	Tides	244	22	16:00	PM	209	28-Jul	Jul	Sum	0	0	Channel	27.84802083	903.29	-77.87574626	34.10626948	234720.5653	3777673.88
9400	NT	Tides	244	23	16:15	PM	210	29-Jul	Jul	Sum	0	0	Channel	28.2296875	903.29	-77.87574626	34.10626948	234720.5653	3777673.88
9401	NT	Tides	244	24	18:00	PM	212	31-Jul	Jul	Sum	0	0	Channel	29.28764583	903.29	-77.87574626	34.10626948	234720.5653	3777673.88
9402	NT	Tides	244	25	10:20	AM	232	20-Aug	Aug	Sum	0	0	Channel	29.49013542	903.29	-77.87574626	34.10626948	234720.5653	3777673.88
9403	NT	Tides	244	26	17:20	PM	240	28-Aug	Aug	Sum	0	0	Channel	28.22386458	903.29	-77.87574626	34.10626948	234720.5653	3777673.88
9404	NT	Tides	244	27	6:40	AM	242	30-Aug	Aug	Sum	0	0	Channel	28.55140625	903.29	-77.87574626	34.10626948	234720.5653	3777673.88
9405	NT	Tides	244	28	7:30	AM	243	31-Aug	Aug	Sum	0	0	Channel	27.908875	903.29	-77.87574626	34.10626948	234720.5653	3777673.88
9406	NT	Tides	244	29	5:30	AM	254	11-Sep	Sep	Fall	0	0	Channel	29.12091667	903.29	-77.87574626	34.10626948	234720.5653	3777673.88
9407	NT	Tides	244	30	7:45	AM	258	15-Sep	Sep	Fall	0	0	Channel	28.96096875	903.29	-77.87574626	34.10626948	234720.5653	3777673.88
9408	NT	Tides	244	31	12:00	PM	264	21-Sep	Sep	Fall	0	0	Channel	24.54764583	903.29	-77.87574626	34.10626948	234720.5653	3777673.88
9409	NT	Tides	244	32	15:00	PM	267	24-Sep	Sep	Fall	0	0	Channel	24.54764583	903.29	-77.87574626	34.10626948	234720.5653	3777673.88
9410	NT	Tides	244	33	7:15	AM	272	29-Sep	Sep	Fall	0	0	Channel	28.08547917	903.29	-77.87574626	34.10626948	234720.5653	3777673.88
9411	NT	Tides	244	34	11:45	AM	277	4-Oct	Oct	Fall	0	0	Channel	27.73998958	903.29	-77.87574626	34.10626948	234720.5653	3777673.88
9412	NT	Tides	244	35	9:55	AM	291	18-Oct	Oct	Fall	0	0	Channel	19.16932292	903.29	-77.87574626	34.10626948	234720.5653	3777673.88
9413	NT	Tides	244	36	14:40	PM	296	23-Oct	Oct	Fall	0	0	Channel	21.22984375	903.29	-77.87574626	34.10626948	234720.5653	3777673.88
9414	NT	Tides	244	37	16:20	PM	298	25-Oct	Oct	Fall	0	0	Channel	21.962125	903.29	-77.87574626	34.10626948	234720.5653	3777673.88
9416	NT	Tides	245	1	8:00	AM	124	4-May	May	Spr	0	0	Channel	23.65208333	902.92	-77.87520444	34.10626438	234770.5464	3777671.906
9417	NT	Tides	245	2	7:32	AM	138	18-May	May	Spr	0	0	Channel	24.94653125	902.92	-77.87520444	34.10626438	234770.5464	3777671.906
9418	NT	Tides	245	3	8:19	AM	139	19-May	May	Spr	0	0	Channel	25.44751042	902.92	-77.87520444	34.10626438	234770.5464	3777671.906
9419	NT	Tides	245	4	9:57	AM	141	21-May	May	Spr	0	0	Channel	26.22	902.92	-77.87520444	34.10626438	234770.5464	3777671.906
9420	NT	Tides	245	5	7:40	AM	155	4-Jun	Jun	Spr	0	0	Channel	26.23233333	902.92	-77.87520444	34.10626438	234770.5464	3777671.906
9421	NT	Tides	245	6	10:20	AM	158	7-Jun	Jun	Spr	0	0	Channel	25.97405208	902.92	-77.87520444	34.10626438	234770.5464	3777671.906
9422	NT	Tides	245	7	17:10	PM	165	14-Jun	Jun	Spr	0	0	Channel	24.78561458	902.92	-77.87520444	34.10626438	234770.5464	3777671.906
9423	NT	Tides	245	8	18:00	PM	166	15-Jun	Jun	Spr	0	0	Channel	24.76908333	902.92	-77.87520444	34.10626438	234770.5464	3777671.906
9424	NT	Tides	245	9	7:45	AM	169	18-Jun	Jun	Spr	0	0	Channel	28.55813542	902.92	-77.87520444	34.10626438	234770.5464	3777671.906
9425	NT	Tides	245	10	8:30	AM	170	19-Jun	Jun	Spr	0	0	Channel	29.05126042	902.92	-77.87520444	34.10626438	234770.5464	3777671.906
9426	NT	Tides	245	11	11:00	AM	173	22-Jun	Jun	Spr	0	0	Channel	27.37678125	902.92	-77.87520444	34.10626438	234770.5464	3777671.906
9427	NT	Tides	245	12	13:10	PM	176	25-Jun	Jun	Spr	0	0	Channel	28.76210417	902.92	-77.87520444	34.10626438	234770.5464	3777671.906
9428	NT	Tides	245	13	14:50	PM	178	27-Jun	Jun	Spr	0	0	Channel	29.73161458	902.92	-77.87520444	34.10626438	234770.5464	3777671.906
9429	NT	Tides	245	14	6:30	AM	183	2-Jul	Jul	Sum	0	0	Channel	29.47958333	902.92	-77.87520444	34.10626438	234770.5464	3777671.906
9430	NT	Tides	245	15	7:15	AM	183	2-Jul	Jul	Sum	0	0	Channel	28.53113542	902.92	-77.87520444	34.10626438	234770.5464	3777671.906
9431	NT	Tides	245	16	17:40	PM	195	14-Jul	Jul	Sum	0	0	Channel	34.13572	902.92	-77.87520444	34.10626438	234770.5464	3777671.906
9432	NT	Tides	245	17	6:00	AM	196	15-Jul	Jul	Sum	0	0	Channel	34.13644	902.92	-77.87520444	34.10626438	234770.5464	3777671.906
9433	NT	Tides	245	18	6:40	AM	197	16-Jul	Jul	Sum	0	0	Channel	30.49569792	902.92	-77.87520444	34.10626438	234770.5464	3777671.906
9434	NT	Tides	245	19	7:20	AM	198	17-Jul	Jul	Sum	0	0	Channel	30.6433125	902.92	-77.87520444	34.10626438	234770.5464	3777671.906
9435	NT	Tides	245	20	8:00	AM	199	18-Jul	Jul	Sum	0	0	Channel	30.436125	902.92	-77.87520444	34.10626438	234770.5464	3777671.906
9436	NT	Tides	245	21	12:20	PM	205	24-Jul	Jul	Sum	0	0	Channel	24.7152708	902.92	-77.87520444	34.10626438	234770.5464	3777671.906
9437	NT	Tides	245	22	16:00	PM	209	28-Jul	Jul	Sum	0	0	Channel	27.84802083	902.92	-77.87520444	34.10626438	234770.5464	3777671.906
9438	NT	Tides	245	23	16:15	PM	210	29-Jul	Jul	Sum	0	0	Channel	28.2296875	902.92	-77.87520444	34.10626438	234770.5464	3777671.906
9439	NT	Tides	245	24	18:00	PM	212	31-Jul	Jul	Sum	0	0	Channel	29.28764583	902.92	-77.87520444	34.10626438	234770.5464	3777671.906
9440	NT	Tides	245	25	10:20	AM	232	20-Aug	Aug	Sum	0	0	Channel	29.49013542	902.92	-77.87520444	34.10626438	234770.5464	3777671.906
9441	NT	Tides	245	26	17:20	PM	240	28-Aug	Aug	Sum	0	0	Channel	28.22386458	902.92	-77.87520444	34.10626438	234770.5464	3777671.906
9442	NT	Tides	245	27	6:40	AM	242	30-Aug	Aug	Sum	0	0	Channel	28.55140625	902.92	-77.87520444	34.10626438	234770.5464	3777671.906
9443	NT	Tides	245	28	7:30	AM	243	31-Aug	Aug	Sum	0	0	Channel	27.908875	902.92	-77.87520444	34.10626438	234770.5464	3777671.906
9444	NT	Tides	245	29	5:30	AM	254	11-Sep	Sep	Fall	0	0	Channel	29.12091667	902.92	-77.87520444	34.10626438	234770.5464	3777671.906
9445	NT	Tides	245	30	7:45	AM	258	15-Sep	Sep	Fall	0	0	Channel	28.96096875	902.92	-77.87520444	34.10626438	234770.5464	3777671.906
9446	NT	Tides	245	31	12:00	PM	264	21-Sep	Sep	Fall	0	0	Channel	24.54764583	902.92	-77.87520444	34.10626438	234770.5464	3777671.906
9447	NT	Tides	245	32	15:00	PM	267	24-Sep	Sep	Fall	0	0	Channel	24.54764583	902.92	-77.87520444	34.10626438	234770.5464	3777671.906
9448	NT	Tides	245	33	7:15	AM	272	29-Sep	Sep	Fall	0	0	Channel	28.08547917	902.92	-77.87520444	34.10626438	234770.5464	3777671.906
9449	NT	Tides	245	34	11:45	AM	277	4-Oct	Oct	Fall	0	0	Channel	27.73998958	902.92	-77.87520444	34.10626438	234770.5464	3777671.906
9450	NT	Tides	245	35	9:55	AM	291	18-Oct	Oct	Fall	0	0	Channel	19.16932292	902.92	-77.87520444	34.10626438	234770.5464	3777671.906
9451	NT	Tides	245	36	14:40	PM	296	23-Oct	Oct	Fall	0	0	Channel	21.22984375	902.92	-77.87520444	34.10626438	234770.5464	3777671.906
9452	NT	Tides	245	37	16:20	PM	298	25-Oct	Oct	Fall	0	0	Channel	21.962125	902.92	-77.87520444	34.10626438	234770.5464	3777671.906
9454	NT	Tides	246	1	8:00	AM	124	4-May	May	Spr	0	0	Channel	23.65208333	905.31	-77.87466262	34.10625927	234820.5275	3777669.931
9455	NT	Tides	246	2	7:32	AM	138	18-May	May	Spr	0	0	Channel	24.94653125	905.31	-77.87466262	34.10625927	234820.5275	3777669.931
9456	NT	Tides	246	3	8:19	AM	139	19-May	May	Spr	0	0	Channel	25.44751042	905.31	-77.87466262	34.10625927	234820.5275	3777669.931
9457	NT	Tides	246	4	9:57	AM	141	21-May	May	Spr	0	0	Channel	26.22	905.31	-77.87466262	34.10625927	234820.5275	3777669.931
9458	NT	Tides	246	5	7:40	AM	155	4-Jun	Jun	Spr	0	0	Channel	26.23233333	905.31	-77.87466262	34.10625927	234820.5275	3777669.931
9459	NT	Tides	246	6	10:20	AM	158	7-Jun	Jun	Spr	0	0	Channel	25.97405208	905.31	-77.87466262	34.10625927	234820.5275	3777669.931
9460	NT	Tides	246	7	17:10	PM	165	14-Jun	Jun	Spr	0	0	Channel	24.78561458	905.31	-77.87466262	34.10625927	234820.5275	3777669.931
9461	NT	Tides	246	8	18:00	PM	166	15-Jun	Jun	Spr	0	0	Channel	24.76908333	905.31	-77.87466262	34.10625927	234820.5275	3777669.931
9462	NT	Tides	246	9	7:45	AM	169	18-Jun	Jun	Spr	0	0	Channel	28.55813542	905.31	-77.87466262	34.10625927	234820.5275	3777669.931
9463	NT	Tides	246	10	8:30	AM	170	19-Jun	Jun	Spr	0	0	Channel	29.05126042	905.31	-77.87466262	34.10625927	234820.5275	3777669.931
9464	NT	Tides	246	11	11:00	AM	173	22-Jun	Jun	Spr	0	0	Channel	27.37678125	905.31	-77.87466262	34.10625927	234820.5275	3777669.931
9465	NT	Tides	246	12	13:10	PM	176	25-Jun	Jun	Spr	0	0	Channel	28.76210417	905.31	-77.87466262	34.10625927	234820.5275	3777669.931
9466	NT	Tides	246	13	14:50	PM	178	27-Jun	Jun	Spr	0	0	Channel	29.73161458	905.31	-77.87466262	34.10625927	234820.5275	3777669.931
9467	NT	Tides	246	14	6:30	AM	183	2-Jul	Jul	Sum	0	0	Channel	29.47958333	905.31	-77.87466262	34.10625927	234820.5275	3777669.931
9468	NT	Tides	246	15	7:15	AM	183	2-Jul	Jul	Sum	0	0	Channel	28.53113542	905.31	-77.87466262	34.10625927	234820.5275	3777669.931
9469	NT	Tides	246	16	17:40	PM	195	14-Jul	Jul	Sum	0	0	Channel	34.13572	905.31	-77.87466262	34.10625927	234820.5275	3777669.931
9470	NT	Tides	246	17	6:00	AM	196	15-Jul	Jul	Sum	0	0	Channel	34.13644	905.31	-77.87466262	34.10625927	234820.5275	3777669.931
9471	NT	Tides	246	18	6:40	AM	197	16-Jul	Jul	Sum	0	0	Channel	30.49569792	905.31	-77.87466262	34.10625927	234820.5275	3777669.931
9472	NT	Tides	246	19	7:20	AM	198	17-Jul	Jul	Sum	0	0	Channel	30.6433125	905.31	-77.87466262	34.10625927	234820.5275	3777669.931
9473	NT	Tides	246	20	8:00	AM	199	18-Jul	Jul	Sum	0	0	Channel	30.436125	905.31	-77.87466262	34.10625927	234820.5275	3777669.931
9474	NT	Tides	246	21	12:20	PM	205	24-Jul	Jul	Sum	0	0	Channel	24.7152708	905.31	-77.87466262	34.10625927	234820.5275	3777669.931
9475	NT	Tides	246	22	16:00	PM	209	28-Jul	Jul	Sum	0	0	Channel	27.84802083	905.31	-77.87466262	34.10625927	234820.5275	3777669.931
9476	NT	Tides	246	23	16:15	PM	210	29-Jul	Jul	Sum	0	0	Channel	28.2296875	905.31	-77.87466262	34.10625927	234820.5275	3777669.931
9477	NT	Tides	246	24	18:00	PM	212	31-Jul	Jul	Sum	0	0	Channel	29.28764583	905.31	-77.87466262	34.10625927	234820.5275	3777669.931
9478	NT	Tides	246	25	10:20	AM	232	20-Aug	Aug	Sum	0	0	Channel	29.49013542	905.31	-77.87466262	34.10625927	234820.5275	3777669.931
9479	NT	Tides	246	26	17:20	PM	240	28-Aug	Aug	Sum	0	0	Channel	28.22386458	905.31	-77.87466262	34.10625927	234820.5275	3777669.931
9480	NT	Tides	246	27	6:40	AM	242	30-Aug	Aug	Sum	0	0	Channel	28.55140625	905.31	-77.87466262	34.10625927	234820.5275	3777669.931
9481	NT	Tides	246	28	7:30	AM	243	31-Aug	Aug	Sum	0	0	Channel	27.908875	905.31	-77.87466262	34.10625927	234820.5275	3777669.931
9482	NT	Tides	246	29	5:30	AM	254	11-Sep	Sep	Fall	0	0	Channel	29.12091667	905.31	-77.87466262	34.10625927	234820.5275	3777669.931
9483	NT	Tides	246	30	7:45	AM	258	15-Sep	Sep	Fall	0	0	Channel	28.96096875	905.31	-77.87466262	34.10625927	234820.5275	3777669.931
9484	NT	Tides	246	31	12:00	PM	264	21-Sep	Sep	Fall	0	0	Channel	24.54764583	905.31	-77.87466262	34.10625927	234820.5275	3777669.931
9485	NT	Tides	246	32	15:00	PM	267	24-Sep	Sep	Fall	0	0	Channel	24.54764583	905.31	-77.87466262	34.10625927	234820.5275	3777669.931
9486	NT	Tides	246	33	7:15	AM	272	29-Sep	Sep	Fall	0	0	Channel	28.08547917	905.31	-77.87466262	34.10625927	234820.5275	3777669.931
9487	NT	Tides	246	34	11:45	AM	277	4-Oct	Oct	Fall	0	0	Channel	27.73998958	905.31	-77.87466262	34.10625927	234820.5275	3777669.931
9488	NT	Tides	246	35	9:55	AM	291	18-Oct	Oct	Fall	0	0	Channel	19.16932292	905.31	-77.87466262	34.10625927	234820.5275	3777669.931
9489	NT	Tides	246	36	14:40	PM	296	23-Oct	Oct	Fall	0	0	Channel	21.22984375	905.31	-77.87466262	34.10625927	234820.5275	3777669.931
9490	NT	Tides	246	37	16:20	PM	298	25-Oct	Oct	Fall	0	0	Channel	21.962125	905.31	-77.87466262	34.10625927	234820.5275	3777669.931
9492	NT	Tides	247	1	8:00	AM	124	4-May	May	Spr	0	0	Channel	23.65208333	910.55	-77.8741208	34.10625416	234870.5086	3777667.957
9493	NT	Tides	247	2	7:32	AM	138	18-May	May	Spr	0	0	Channel	24.94653125	910.55	-77.8741208	34.10625416	234870.5086	3777667.957
9494	NT	Tides	247	3	8:19	AM	139	19-May	May	Spr	0	0	Channel	25.44751042	910.55	-77.8741208	34.10625416	234870.5086	3777667.957
9495	NT	Tides	247	4	9:57	AM	141	21-May	May	Spr	0	0	Channel	26.22	910.55	-77.8741208	34.10625416	234870.5086	3777667.957
9496	NT	Tides	247	5	7:40	AM	155	4-Jun	Jun	Spr	0	0	Channel	26.23233333	910.55	-77.8741208	34.10625416	234870.5086	3777667.957
9497	NT	Tides	247	6	10:20	AM	158	7-Jun	Jun	Spr	0	0	Channel	25.97405208	910.55	-77.8741208	34.10625416	234870.5086	3777667.957
9498	NT	Tides	247	7	17:10	PM	165	14-Jun	Jun	Spr	0	0	Channel	24.78561458	910.55	-77.8741208	34.10625416	234870.5086	3777667.957
9499	NT	Tides	247	8	18:00	PM	166	15-Jun	Jun	Spr	0	0	Channel	24.76908333	910.55	-77.8741208	34.10625416	234870.5086	3777667.957
9500	NT	Tides	247	9	7:45	AM	169	18-Jun	Jun	Spr	0	0	Channel	28.55813542	910.55	-77.8741208	34.10625416	234870.5086	3777667.957
9501	NT	Tides	247	10	8:30	AM	170	19-Jun	Jun	Spr	0	0	Channel	29.05126042	910.55	-77.8741208	34.10625416	234870.5086	3777667.957
9502	NT	Tides	247	11	11:00	AM	173	22-Jun	Jun	Spr	0	0	Channel	27.37678125	910.55	-77.8741208	34.10625416	234870.5086	3777667.957
9503	NT	Tides	247	12	13:10	PM	176	25-Jun	Jun	Spr	0	0	Channel	28.76210417	910.55	-77.8741208	34.10625416	234870.5086	3777667.957
9504	NT	Tides	247	13	14:50	PM	178	27-Jun	Jun	Spr	0	0	Channel	29.73161458	910.55	-77.8741208	34.10625416	234870.5086	3777667.957
9505	NT	Tides	247	14	6:30	AM	183	2-Jul	Jul	Sum	0	0	Channel	29.47958333	910.55	-77.8741208	34.10625416	234870.5086	3777667.957
9506	NT	Tides	247	15	7:15	AM	183	2-Jul	Jul	Sum	0	0	Channel	28.53113542	910.55	-77.8741208	34.10625416	234870.5086	3777667.957
9507	NT	Tides	247	16	17:40	PM	195	14-Jul	Jul	Sum	0	0	Channel	34.13572	910.55	-77.8741208	34.10625416	234870.5086	3777667.957
9508	NT	Tides	247	17	6:00	AM	196	15-Jul	Jul	Sum	0	0	Channel	34.13644	910.55	-77.8741208	34.10625416	234870.5086	3777667.957
9509	NT	Tides	247	18	6:40	AM	197	16-Jul	Jul	Sum	0	0	Channel	30.49569792	910.55	-77.8741208	34.10625416	234870.5086	3777667.957
9510	NT	Tides	247	19	7:20	AM	198	17-Jul	Jul	Sum	0	0	Channel	30.6433125	910.55	-77.8741208	34.10625416	234870.5086	3777667.957
9511	NT	Tides	247	20	8:00	AM	199	18-Jul	Jul	Sum	0	0	Channel	30.436125	910.55	-77.8741208	34.10625416	234870.5086	3777667.957
9512	NT	Tides	247	21	12:20	PM	205	24-Jul	Jul	Sum	0	0	Channel	24.7152708	910.55	-77.8741208	34.10625416	234870.5086	3777667.957
9513	NT	Tides	247	22	16:00	PM	209	28-Jul	Jul	Sum	0	0	Channel	27.84802083	910.55	-77.8741208	34.10625416	234870.5086	3777667.957
9514	NT	Tides	247	23	16:15	PM	210	29-Jul	Jul	Sum	0	0	Channel	28.2296875	910.55	-77.8741208	34.10625416	234870.5086	3777667.957
9515	NT	Tides	247	24	18:00	PM	212	31-Jul	Jul	Sum	0	0	Channel	29.28764583	910.55	-77.8741208	34.10625416	234870.5086	3777667.957
9516	NT	Tides	247	25	10:20	AM	232	20-Aug	Aug	Sum	0	0	Channel	29.49013542	910.55	-77.8741208	34.10625416	234870.5086	3777667.957
9517	NT	Tides	247	26	17:20	PM	240	28-Aug	Aug	Sum	0	0	Channel	28.22386458	910.55	-77.8741208	34.10625416	234870.5086	3777667.957
9518	NT	Tides	247	27	6:40	AM	242	30-Aug	Aug	Sum	0	0	Channel	28.55140625	910.55	-77.8741208	34.10625416	234870.5086	3777667.957
9519	NT	Tides	247	28	7:30	AM	243	31-Aug	Aug	Sum	0	0	Channel	27.908875	910.55	-77.8741208	34.10625416	234870.5086	3777667.957
9520	NT	Tides	247	29	5:30	AM	254	11-Sep	Sep	Fall	0	0	Channel	29.12091667	910.55	-77.8741208	34.10625416	234870.5086	3777667.957
9521	NT	Tides	247	30	7:45	AM	258	15-Sep	Sep	Fall	0	0	Channel	28.96096875	910.55	-77.8741208	34.10625416	234870.5086	3777667.957
9522	NT	Tides	247	31	12:00	PM	264	21-Sep	Sep	Fall	0	0	Channel	24.54764583	910.55	-77.8741208	34.10625416	234870.5086	3777667.957
9523	NT	Tides	247	32	15:00	PM	267	24-Sep	Sep	Fall	0	0	Channel	24.54764583	910.55	-77.8741208	34.10625416	234870.5086	3777667.957
9524	NT	Tides	247	33	7:15	AM	272	29-Sep	Sep	Fall	0	0	Channel	28.08547917	910.55	-77.8741208	34.10625416	234870.5086	3777667.957
9525	NT	Tides	247	34	11:45	AM	277	4-Oct	Oct	Fall	0	0	Channel	27.73998958	910.55	-77.8741208	34.10625416	234870.5086	3777667.957
9526	NT	Tides	247	35	9:55	AM	291	18-Oct	Oct	Fall	0	0	Channel	19.16932292	910.55	-77.8741208	34.10625416	234870.5086	3777667.957
9527	NT	Tides	247	36	14:40	PM	296	23-Oct	Oct	Fall	0	0	Channel	21.22984375	910.55	-77.8741208	34.10625416	234870.5086	3777667.957
9528	NT	Tides	247	37	16:20	PM	298	25-Oct	Oct	Fall	0	0	Channel	21.962125	910.55	-77.8741208	34.10625416	234870.5086	3777667.957
9530	NT	Tides	248	1	8:00	AM	124	4-May	May	Spr	0	0	Sand	23.65208333	885.34	-77.87791965	34.10583918	234518.6676	3777631.797
9531	NT	Tides	248	2	7:32	AM	138	18-May	May	Spr	0	0	Sand	24.94653125	885.34	-77.87791965	34.10583918	234518.6676	3777631.797
9532	NT	Tides	248	3	8:19	AM	139	19-May	May	Spr	0	0	Sand	25.44751042	885.34	-77.87791965	34.10583918	234518.6676	3777631.797
9533	NT	Tides	248	4	9:57	AM	141	21-May	May	Spr	0	0	Sand	26.22	885.34	-77.87791965	34.10583918	234518.6676	3777631.797
9534	NT	Tides	248	5	7:40	AM	155	4-Jun	Jun	Spr	0	0	Sand	26.23233333	885.34	-77.87791965	34.10583918	234518.6676	3777631.797
9535	NT	Tides	248	6	10:20	AM	158	7-Jun	Jun	Spr	0	0	Sand	25.97405208	885.34	-77.87791965	34.10583918	234518.6676	3777631.797
9536	NT	Tides	248	7	17:10	PM	165	14-Jun	Jun	Spr	0	0	Sand	24.78561458	885.34	-77.87791965	34.10583918	234518.6676	3777631.797
9537	NT	Tides	248	8	18:00	PM	166	15-Jun	Jun	Spr	0	0	Sand	24.76908333	885.34	-77.87791965	34.10583918	234518.6676	3777631.797
9538	NT	Tides	248	9	7:45	AM	169	18-Jun	Jun	Spr	0	0	Sand	28.55813542	885.34	-77.87791965	34.10583918	234518.6676	3777631.797
9539	NT	Tides	248	10	8:30	AM	170	19-Jun	Jun	Spr	0	0	Sand	29.05126042	885.34	-77.87791965	34.10583918	234518.6676	3777631.797
9540	NT	Tides	248	11	11:00	AM	173	22-Jun	Jun	Spr	0	0	Sand	27.37678125	885.34	-77.87791965	34.10583918	234518.6676	3777631.797
9541	NT	Tides	248	12	13:10	PM	176	25-Jun	Jun	Spr	0	0	Sand	28.76210417	885.34	-77.87791965	34.10583918	234518.6676	3777631.797
9542	NT	Tides	248	13	14:50	PM	178	27-Jun	Jun	Spr	0	0	Sand	29.73161458	885.34	-77.87791965	34.10583918	234518.6676	3777631.797
9543	NT	Tides	248	14	6:30	AM	183	2-Jul	Jul	Sum	0	0	Sand	29.47958333	885.34	-77.87791965	34.10583918	234518.6676	3777631.797
9544	NT	Tides	248	15	7:15	AM	183	2-Jul	Jul	Sum	0	0	Sand	28.53113542	885.34	-77.87791965	34.10583918	234518.6676	3777631.797
9545	NT	Tides	248	16	17:40	PM	195	14-Jul	Jul	Sum	0	0	Sand	34.13572	885.34	-77.87791965	34.10583918	234518.6676	3777631.797
9546	NT	Tides	248	17	6:00	AM	196	15-Jul	Jul	Sum	0	0	Sand	34.13644	885.34	-77.87791965	34.10583918	234518.6676	3777631.797
9547	NT	Tides	248	18	6:40	AM	197	16-Jul	Jul	Sum	0	0	Sand	30.49569792	885.34	-77.87791965	34.10583918	234518.6676	3777631.797
9548	NT	Tides	248	19	7:20	AM	198	17-Jul	Jul	Sum	0	0	Sand	30.6433125	885.34	-77.87791965	34.10583918	234518.6676	3777631.797
9549	NT	Tides	248	20	8:00	AM	199	18-Jul	Jul	Sum	0	0	Sand	30.436125	885.34	-77.87791965	34.10583918	234518.6676	3777631.797
9550	NT	Tides	248	21	12:20	PM	205	24-Jul	Jul	Sum	0	0	Sand	24.7152708	885.34	-77.87791965	34.10583918	234518.6676	3777631.797
9551	NT	Tides	248	22	16:00	PM	209	28-Jul	Jul	Sum	0	0	Sand	27.84802083	885.34	-77.87791965	34.10583918	234518.6676	3777631.797
9552	NT	Tides	248	23	16:15	PM	210	29-Jul	Jul	Sum	0	0	Sand	28.2296875	885.34	-77.87791965	34.10583918	234518.6676	3777631.797
9553	NT	Tides	248	24	18:00	PM	212	31-Jul	Jul	Sum	0	0	Sand	29.28764583	885.34	-77.87791965	34.10583918	234518.6676	3777631.797
9554	NT	Tides	248	25	10:20	AM	232	20-Aug	Aug	Sum	0	0	Sand	29.49013542	885.34	-77.87791965	34.10583918	234518.6676	3777631.797
9555	NT	Tides	248	26	17:20	PM	240	28-Aug	Aug	Sum	0	0	Sand	28.22386458	885.34	-77.87791965	34.10583918	234518.6676	3777631.797
9556	NT	Tides	248	27	6:40	AM	242	30-Aug	Aug	Sum	0	0	Sand	28.55140625	885.34	-77.87791965	34.10583918	234518.6676	3777631.797
9557	NT	Tides	248	28	7:30	AM	243	31-Aug	Aug	Sum	0	0	Sand	27.908875	885.34	-77.87791965	34.10583918	234518.6676	3777631.797
9558	NT	Tides	248	29	5:30	AM	254	11-Sep	Sep	Fall	0	0	Sand	29.12091667	885.34	-77.87791965	34.10583918	234518.6676	3777631.797
9559	NT	Tides	248	30	7:45	AM	258	15-Sep	Sep	Fall	0	0	Sand	28.96096875	885.34	-77.87791965	34.10583918	234518.6676	3777631.797
9560	NT	Tides	248	31	12:00	PM	264	21-Sep	Sep	Fall	0	0	Sand	24.54764583	885.34	-77.87791965	34.10583918	234518.6676	3777631.797
9561	NT	Tides	248	32	15:00	PM	267	24-Sep	Sep	Fall	0	0	Sand	24.54764583	885.34	-77.87791965	34.10583918	234518.6676	3777631.797
9562	NT	Tides	248	33	7:15	AM	272	29-Sep	Sep	Fall	0	0	Sand	28.08547917	885.34	-77.87791965	34.10583918	234518.6676	3777631.797
9563	NT	Tides	248	34	11:45	AM	277	4-Oct	Oct	Fall	0	0	Sand	27.73998958	885.34	-77.87791965	34.10583918	234518.6676	3777631.797
9564	NT	Tides	248	35	9:55	AM	291	18-Oct	Oct	Fall	0	0	Sand	19.16932292	885.34	-77.87791965	34.10583918	234518.6676	3777631.797
9565	NT	Tides	248	36	14:40	PM	296	23-Oct	Oct	Fall	0	0	Sand	21.22984375	885.34	-77.87791965	34.10583918	234518.6676	3777631.797
9566	NT	Tides	248	37	16:20	PM	298	25-Oct	Oct	Fall	0	0	Sand	21.962125	885.34	-77.87791965	34.10583918	234518.6676	3777631.797
9568	S3	Tides	249	1	8:07	AM	124	4-May	May	Spr	1	1	Channel	23.65208333	882.85	34.10588	-77.8776	234548.2915	3777635.494
9569	S4	Tides	249	1	8:08	AM	124	4-May	May	Spr	1	1	Channel	23.65208333	873.11	34.10579	-77.8776	234548.0101	3777625.51
9570	S31	Tides	249	1	9:55	AM	124	4-May	May	Spr	1	1	Channel	23.65208333	856.26	34.10565	-77.8776	234547.5724	3777609.979
9571	NT	Tides	249	1	8:00	AM	124	4-May	May	Spr	0	1	Channel	23.65208333	871.89	-77.87737784	34.10583409	234568.6481	3777629.823
9572	NT	Tides	249	2	7:32	AM	138	18-May	May	Spr	0	0	Channel	24.94653125	871.89	-77.87737784	34.10583409	234568.6481	3777629.823
9573	NT	Tides	249	3	8:19	AM	139	19-May	May	Spr	0	0	Channel	25.44751042	871.89	-77.87737784	34.10583409	234568.6481	3777629.823
9574	NT	Tides	249	4	9:57	AM	141	21-May	May	Spr	0	0	Channel	26.22	871.89	-77.87737784	34.10583409	234568.6481	3777629.823
9575	NT	Tides	249	5	7:40	AM	155	4-Jun	Jun	Spr	0	0	Channel	26.23233333	871.89	-77.87737784	34.10583409	234568.6481	3777629.823
9576	NT	Tides	249	6	10:20	AM	158	7-Jun	Jun	Spr	0	0	Channel	25.97405208	871.89	-77.87737784	34.10583409	234568.6481	3777629.823
9577	NT	Tides	249	7	17:10	PM	165	14-Jun	Jun	Spr	0	0	Channel	24.78561458	871.89	-77.87737784	34.10583409	234568.6481	3777629.823
9578	NT	Tides	249	8	18:00	PM	166	15-Jun	Jun	Spr	0	0	Channel	24.76908333	871.89	-77.87737784	34.10583409	234568.6481	3777629.823
9579	NT	Tides	249	9	7:45	AM	169	18-Jun	Jun	Spr	0	0	Channel	28.55813542	871.89	-77.87737784	34.10583409	234568.6481	3777629.823
9580	NT	Tides	249	10	8:30	AM	170	19-Jun	Jun	Spr	0	0	Channel	29.05126042	871.89	-77.87737784	34.10583409	234568.6481	3777629.823
9581	NT	Tides	249	11	11:00	AM	173	22-Jun	Jun	Spr	0	0	Channel	27.37678125	871.89	-77.87737784	34.10583409	234568.6481	3777629.823
9582	NT	Tides	249	12	13:10	PM	176	25-Jun	Jun	Spr	0	0	Channel	28.76210417	871.89	-77.87737784	34.10583409	234568.6481	3777629.823
9583	NT	Tides	249	13	14:50	PM	178	27-Jun	Jun	Spr	0	0	Channel	29.73161458	871.89	-77.87737784	34.10583409	234568.6481	3777629.823
9584	NT	Tides	249	14	6:30	AM	183	2-Jul	Jul	Sum	0	0	Channel	29.47958333	871.89	-77.87737784	34.10583409	234568.6481	3777629.823
9585	NT	Tides	249	15	7:15	AM	183	2-Jul	Jul	Sum	0	0	Channel	28.53113542	871.89	-77.87737784	34.10583409	234568.6481	3777629.823
9586	NT	Tides	249	16	17:40	PM	195	14-Jul	Jul	Sum	0	0	Channel	34.13572	871.89	-77.87737784	34.10583409	234568.6481	3777629.823
9587	NT	Tides	249	17	6:00	AM	196	15-Jul	Jul	Sum	0	0	Channel	34.13644	871.89	-77.87737784	34.10583409	234568.6481	3777629.823
9588	NT	Tides	249	18	6:40	AM	197	16-Jul	Jul	Sum	0	0	Channel	30.49569792	871.89	-77.87737784	34.10583409	234568.6481	3777629.823
9589	NT	Tides	249	19	7:20	AM	198	17-Jul	Jul	Sum	0	0	Channel	30.6433125	871.89	-77.87737784	34.10583409	234568.6481	3777629.823
9590	NT	Tides	249	20	8:00	AM	199	18-Jul	Jul	Sum	0	0	Channel	30.436125	871.89	-77.87737784	34.10583409	234568.6481	3777629.823
9591	NT	Tides	249	21	12:20	PM	205	24-Jul	Jul	Sum	0	0	Channel	24.7152708	871.89	-77.87737784	34.10583409	234568.6481	3777629.823
9592	NT	Tides	249	22	16:00	PM	209	28-Jul	Jul	Sum	0	0	Channel	27.84802083	871.89	-77.87737784	34.10583409	234568.6481	3777629.823
9593	NT	Tides	249	23	16:15	PM	210	29-Jul	Jul	Sum	0	0	Channel	28.2296875	871.89	-77.87737784	34.10583409	234568.6481	3777629.823
9594	NT	Tides	249	24	18:00	PM	212	31-Jul	Jul	Sum	0	0	Channel	29.28764583	871.89	-77.87737784	34.10583409	234568.6481	3777629.823
9595	NT	Tides	249	25	10:20	AM	232	20-Aug	Aug	Sum	0	0	Channel	29.49013542	871.89	-77.87737784	34.10583409	234568.6481	3777629.823
9596	NT	Tides	249	26	17:20	PM	240	28-Aug	Aug	Sum	0	0	Channel	28.22386458	871.89	-77.87737784	34.10583409	234568.6481	3777629.823
9597	NT	Tides	249	27	6:40	AM	242	30-Aug	Aug	Sum	0	0	Channel	28.55140625	871.89	-77.87737784	34.10583409	234568.6481	3777629.823
9598	NT	Tides	249	28	7:30	AM	243	31-Aug	Aug	Sum	0	0	Channel	27.908875	871.89	-77.87737784	34.10583409	234568.6481	3777629.823
9599	NT	Tides	249	29	5:30	AM	254	11-Sep	Sep	Fall	0	0	Channel	29.12091667	871.89	-77.87737784	34.10583409	234568.6481	3777629.823
9600	NT	Tides	249	30	7:45	AM	258	15-Sep	Sep	Fall	0	0	Channel	28.96096875	871.89	-77.87737784	34.10583409	234568.6481	3777629.823
9601	NT	Tides	249	31	12:00	PM	264	21-Sep	Sep	Fall	0	0	Channel	24.54764583	871.89	-77.87737784	34.10583409	234568.6481	3777629.823
9602	NT	Tides	249	32	15:00	PM	267	24-Sep	Sep	Fall	0	0	Channel	24.54764583	871.89	-77.87737784	34.10583409	234568.6481	3777629.823
9603	NT	Tides	249	33	7:15	AM	272	29-Sep	Sep	Fall	0	0	Channel	28.08547917	871.89	-77.87737784	34.10583409	234568.6481	3777629.823
9604	NT	Tides	249	34	11:45	AM	277	4-Oct	Oct	Fall	0	0	Channel	27.73998958	871.89	-77.87737784	34.10583409	234568.6481	3777629.823
9605	NT	Tides	249	35	9:55	AM	291	18-Oct	Oct	Fall	0	0	Channel	19.16932292	871.89	-77.87737784	34.10583409	234568.6481	3777629.823
9606	NT	Tides	249	36	14:40	PM	296	23-Oct	Oct	Fall	0	0	Channel	21.22984375	871.89	-77.87737784	34.10583409	234568.6481	3777629.823
9607	NT	Tides	249	37	16:20	PM	298	25-Oct	Oct	Fall	0	0	Channel	21.962125	871.89	-77.87737784	34.10583409	234568.6481	3777629.823
9609	NT	Tides	250	1	8:00	AM	124	4-May	May	Spr	0	0	Channel	23.65208333	862.85	-77.87683602	34.10582899	234618.6295	3777627.848
9610	NT	Tides	250	2	7:32	AM	138	18-May	May	Spr	0	0	Channel	24.94653125	862.85	-77.87683602	34.10582899	234618.6295	3777627.848
9611	NT	Tides	250	3	8:19	AM	139	19-May	May	Spr	0	0	Channel	25.44751042	862.85	-77.87683602	34.10582899	234618.6295	3777627.848
9612	NT	Tides	250	4	9:57	AM	141	21-May	May	Spr	0	0	Channel	26.22	862.85	-77.87683602	34.10582899	234618.6295	3777627.848
9613	NT	Tides	250	5	7:40	AM	155	4-Jun	Jun	Spr	0	0	Channel	26.23233333	862.85	-77.87683602	34.10582899	234618.6295	3777627.848
9614	NT	Tides	250	6	10:20	AM	158	7-Jun	Jun	Spr	0	0	Channel	25.97405208	862.85	-77.87683602	34.10582899	234618.6295	3777627.848
9615	NT	Tides	250	7	17:10	PM	165	14-Jun	Jun	Spr	0	0	Channel	24.78561458	862.85	-77.87683602	34.10582899	234618.6295	3777627.848
9616	NT	Tides	250	8	18:00	PM	166	15-Jun	Jun	Spr	0	0	Channel	24.76908333	862.85	-77.87683602	34.10582899	234618.6295	3777627.848
9617	NT	Tides	250	9	7:45	AM	169	18-Jun	Jun	Spr	0	0	Channel	28.55813542	862.85	-77.87683602	34.10582899	234618.6295	3777627.848
9618	NT	Tides	250	10	8:30	AM	170	19-Jun	Jun	Spr	0	0	Channel	29.05126042	862.85	-77.87683602	34.10582899	234618.6295	3777627.848
9619	NT	Tides	250	11	11:00	AM	173	22-Jun	Jun	Spr	0	0	Channel	27.37678125	862.85	-77.87683602	34.10582899	234618.6295	3777627.848
9620	NT	Tides	250	12	13:10	PM	176	25-Jun	Jun	Spr	0	0	Channel	28.76210417	862.85	-77.87683602	34.10582899	234618.6295	3777627.848
9621	NT	Tides	250	13	14:50	PM	178	27-Jun	Jun	Spr	0	0	Channel	29.73161458	862.85	-77.87683602	34.10582899	234618.6295	3777627.848
9622	NT	Tides	250	14	6:30	AM	183	2-Jul	Jul	Sum	0	0	Channel	29.47958333	862.85	-77.87683602	34.10582899	234618.6295	3777627.848
9623	NT	Tides	250	15	7:15	AM	183	2-Jul	Jul	Sum	0	0	Channel	28.53113542	862.85	-77.87683602	34.10582899	234618.6295	3777627.848
9624	NT	Tides	250	16	17:40	PM	195	14-Jul	Jul	Sum	0	0	Channel	34.13572	862.85	-77.87683602	34.10582899	234618.6295	3777627.848
9625	NT	Tides	250	17	6:00	AM	196	15-Jul	Jul	Sum	0	0	Channel	34.13644	862.85	-77.87683602	34.10582899	234618.6295	3777627.848
9626	NT	Tides	250	18	6:40	AM	197	16-Jul	Jul	Sum	0	0	Channel	30.49569792	862.85	-77.87683602	34.10582899	234618.6295	3777627.848
9627	NT	Tides	250	19	7:20	AM	198	17-Jul	Jul	Sum	0	0	Channel	30.6433125	862.85	-77.87683602	34.10582899	234618.6295	3777627.848
9628	NT	Tides	250	20	8:00	AM	199	18-Jul	Jul	Sum	0	0	Channel	30.436125	862.85	-77.87683602	34.10582899	234618.6295	3777627.848
9629	NT	Tides	250	21	12:20	PM	205	24-Jul	Jul	Sum	0	0	Channel	24.7152708	862.85	-77.87683602	34.10582899	234618.6295	3777627.848
9630	NT	Tides	250	22	16:00	PM	209	28-Jul	Jul	Sum	0	0	Channel	27.84802083	862.85	-77.87683602	34.10582899	234618.6295	3777627.848
9631	NT	Tides	250	23	16:15	PM	210	29-Jul	Jul	Sum	0	0	Channel	28.2296875	862.85	-77.87683602	34.10582899	234618.6295	3777627.848
9632	NT	Tides	250	24	18:00	PM	212	31-Jul	Jul	Sum	0	0	Channel	29.28764583	862.85	-77.87683602	34.10582899	234618.6295	3777627.848
9633	NT	Tides	250	25	10:20	AM	232	20-Aug	Aug	Sum	0	0	Channel	29.49013542	862.85	-77.87683602	34.10582899	234618.6295	3777627.848
9634	NT	Tides	250	26	17:20	PM	240	28-Aug	Aug	Sum	0	0	Channel	28.22386458	862.85	-77.87683602	34.10582899	234618.6295	3777627.848
9635	NT	Tides	250	27	6:40	AM	242	30-Aug	Aug	Sum	0	0	Channel	28.55140625	862.85	-77.87683602	34.10582899	234618.6295	3777627.848
9636	NT	Tides	250	28	7:30	AM	243	31-Aug	Aug	Sum	0	0	Channel	27.908875	862.85	-77.87683602	34.10582899	234618.6295	3777627.848
9637	NT	Tides	250	29	5:30	AM	254	11-Sep	Sep	Fall	0	0	Channel	29.12091667	862.85	-77.87683602	34.10582899	234618.6295	3777627.848
9638	NT	Tides	250	30	7:45	AM	258	15-Sep	Sep	Fall	0	0	Channel	28.96096875	862.85	-77.87683602	34.10582899	234618.6295	3777627.848
9639	NT	Tides	250	31	12:00	PM	264	21-Sep	Sep	Fall	0	0	Channel	24.54764583	862.85	-77.87683602	34.10582899	234618.6295	3777627.848
9640	NT	Tides	250	32	15:00	PM	267	24-Sep	Sep	Fall	0	0	Channel	24.54764583	862.85	-77.87683602	34.10582899	234618.6295	3777627.848
9641	NT	Tides	250	33	7:15	AM	272	29-Sep	Sep	Fall	0	0	Channel	28.08547917	862.85	-77.87683602	34.10582899	234618.6295	3777627.848
9642	NT	Tides	250	34	11:45	AM	277	4-Oct	Oct	Fall	0	0	Channel	27.73998958	862.85	-77.87683602	34.10582899	234618.6295	3777627.848
9643	NT	Tides	250	35	9:55	AM	291	18-Oct	Oct	Fall	0	0	Channel	19.16932292	862.85	-77.87683602	34.10582899	234618.6295	3777627.848
9644	NT	Tides	250	36	14:40	PM	296	23-Oct	Oct	Fall	0	0	Channel	21.22984375	862.85	-77.87683602	34.10582899	234618.6295	3777627.848
9645	NT	Tides	250	37	16:20	PM	298	25-Oct	Oct	Fall	0	0	Channel	21.962125	862.85	-77.87683602	34.10582899	234618.6295	3777627.848
9647	NT	Tides	251	1	8:00	AM	124	4-May	May	Spr	0	0	Channel	23.65208333	856.64	-77.87629421	34.10582389	234668.61	3777625.874
9648	NT	Tides	251	2	7:32	AM	138	18-May	May	Spr	0	0	Channel	24.94653125	856.64	-77.87629421	34.10582389	234668.61	3777625.874
9649	NT	Tides	251	3	8:19	AM	139	19-May	May	Spr	0	0	Channel	25.44751042	856.64	-77.87629421	34.10582389	234668.61	3777625.874
9650	NT	Tides	251	4	9:57	AM	141	21-May	May	Spr	0	0	Channel	26.22	856.64	-77.87629421	34.10582389	234668.61	3777625.874
9651	NT	Tides	251	5	7:40	AM	155	4-Jun	Jun	Spr	0	0	Channel	26.23233333	856.64	-77.87629421	34.10582389	234668.61	3777625.874
9652	NT	Tides	251	6	10:20	AM	158	7-Jun	Jun	Spr	0	0	Channel	25.97405208	856.64	-77.87629421	34.10582389	234668.61	3777625.874
9653	NT	Tides	251	7	17:10	PM	165	14-Jun	Jun	Spr	0	0	Channel	24.78561458	856.64	-77.87629421	34.10582389	234668.61	3777625.874
9654	NT	Tides	251	8	18:00	PM	166	15-Jun	Jun	Spr	0	0	Channel	24.76908333	856.64	-77.87629421	34.10582389	234668.61	3777625.874
9655	NT	Tides	251	9	7:45	AM	169	18-Jun	Jun	Spr	0	0	Channel	28.55813542	856.64	-77.87629421	34.10582389	234668.61	3777625.874
9656	NT	Tides	251	10	8:30	AM	170	19-Jun	Jun	Spr	0	0	Channel	29.05126042	856.64	-77.87629421	34.10582389	234668.61	3777625.874
9657	NT	Tides	251	11	11:00	AM	173	22-Jun	Jun	Spr	0	0	Channel	27.37678125	856.64	-77.87629421	34.10582389	234668.61	3777625.874
9658	NT	Tides	251	12	13:10	PM	176	25-Jun	Jun	Spr	0	0	Channel	28.76210417	856.64	-77.87629421	34.10582389	234668.61	3777625.874
9659	NT	Tides	251	13	14:50	PM	178	27-Jun	Jun	Spr	0	0	Channel	29.73161458	856.64	-77.87629421	34.10582389	234668.61	3777625.874
9660	NT	Tides	251	14	6:30	AM	183	2-Jul	Jul	Sum	0	0	Channel	29.47958333	856.64	-77.87629421	34.10582389	234668.61	3777625.874
9661	NT	Tides	251	15	7:15	AM	183	2-Jul	Jul	Sum	0	0	Channel	28.53113542	856.64	-77.87629421	34.10582389	234668.61	3777625.874
9662	NT	Tides	251	16	17:40	PM	195	14-Jul	Jul	Sum	0	0	Channel	34.13572	856.64	-77.87629421	34.10582389	234668.61	3777625.874
9663	NT	Tides	251	17	6:00	AM	196	15-Jul	Jul	Sum	0	0	Channel	34.13644	856.64	-77.87629421	34.10582389	234668.61	3777625.874
9664	NT	Tides	251	18	6:40	AM	197	16-Jul	Jul	Sum	0	0	Channel	30.49569792	856.64	-77.87629421	34.10582389	234668.61	3777625.874
9665	NT	Tides	251	19	7:20	AM	198	17-Jul	Jul	Sum	0	0	Channel	30.6433125	856.64	-77.87629421	34.10582389	234668.61	3777625.874
9666	NT	Tides	251	20	8:00	AM	199	18-Jul	Jul	Sum	0	0	Channel	30.436125	856.64	-77.87629421	34.10582389	234668.61	3777625.874
9667	NT	Tides	251	21	12:20	PM	205	24-Jul	Jul	Sum	0	0	Channel	24.7152708	856.64	-77.87629421	34.10582389	234668.61	3777625.874
9668	NT	Tides	251	22	16:00	PM	209	28-Jul	Jul	Sum	0	0	Channel	27.84802083	856.64	-77.87629421	34.10582389	234668.61	3777625.874
9669	NT	Tides	251	23	16:15	PM	210	29-Jul	Jul	Sum	0	0	Channel	28.2296875	856.64	-77.87629421	34.10582389	234668.61	3777625.874
9670	NT	Tides	251	24	18:00	PM	212	31-Jul	Jul	Sum	0	0	Channel	29.28764583	856.64	-77.87629421	34.10582389	234668.61	3777625.874
9671	NT	Tides	251	25	10:20	AM	232	20-Aug	Aug	Sum	0	0	Channel	29.49013542	856.64	-77.87629421	34.10582389	234668.61	3777625.874
9672	NT	Tides	251	26	17:20	PM	240	28-Aug	Aug	Sum	0	0	Channel	28.22386458	856.64	-77.87629421	34.10582389	234668.61	3777625.874
9673	NT	Tides	251	27	6:40	AM	242	30-Aug	Aug	Sum	0	0	Channel	28.55140625	856.64	-77.87629421	34.10582389	234668.61	3777625.874
9674	NT	Tides	251	28	7:30	AM	243	31-Aug	Aug	Sum	0	0	Channel	27.908875	856.64	-77.87629421	34.10582389	234668.61	3777625.874
9675	NT	Tides	251	29	5:30	AM	254	11-Sep	Sep	Fall	0	0	Channel	29.12091667	856.64	-77.87629421	34.10582389	234668.61	3777625.874
9676	NT	Tides	251	30	7:45	AM	258	15-Sep	Sep	Fall	0	0	Channel	28.96096875	856.64	-77.87629421	34.10582389	234668.61	3777625.874
9677	NT	Tides	251	31	12:00	PM	264	21-Sep	Sep	Fall	0	0	Channel	24.54764583	856.64	-77.87629421	34.10582389	234668.61	3777625.874
9678	NT	Tides	251	32	15:00	PM	267	24-Sep	Sep	Fall	0	0	Channel	24.54764583	856.64	-77.87629421	34.10582389	234668.61	3777625.874
9679	NT	Tides	251	33	7:15	AM	272	29-Sep	Sep	Fall	0	0	Channel	28.08547917	856.64	-77.87629421	34.10582389	234668.61	3777625.874
9680	NT	Tides	251	34	11:45	AM	277	4-Oct	Oct	Fall	0	0	Channel	27.73998958	856.64	-77.87629421	34.10582389	234668.61	3777625.874
9681	NT	Tides	251	35	9:55	AM	291	18-Oct	Oct	Fall	0	0	Channel	19.16932292	856.64	-77.87629421	34.10582389	234668.61	3777625.874
9682	NT	Tides	251	36	14:40	PM	296	23-Oct	Oct	Fall	0	0	Channel	21.22984375	856.64	-77.87629421	34.10582389	234668.61	3777625.874
9683	NT	Tides	251	37	16:20	PM	298	25-Oct	Oct	Fall	0	0	Channel	21.962125	856.64	-77.87629421	34.10582389	234668.61	3777625.874
9685	NT	Tides	252	1	8:00	AM	124	4-May	May	Spr	0	0	Channel	23.65208333	853.32	-77.87575239	34.10581879	234718.5914	3777623.9
9686	NT	Tides	252	2	7:32	AM	138	18-May	May	Spr	0	0	Channel	24.94653125	853.32	-77.87575239	34.10581879	234718.5914	3777623.9
9687	NT	Tides	252	3	8:19	AM	139	19-May	May	Spr	0	0	Channel	25.44751042	853.32	-77.87575239	34.10581879	234718.5914	3777623.9
9688	NT	Tides	252	4	9:57	AM	141	21-May	May	Spr	0	0	Channel	26.22	853.32	-77.87575239	34.10581879	234718.5914	3777623.9
9689	NT	Tides	252	5	7:40	AM	155	4-Jun	Jun	Spr	0	0	Channel	26.23233333	853.32	-77.87575239	34.10581879	234718.5914	3777623.9
9690	NT	Tides	252	6	10:20	AM	158	7-Jun	Jun	Spr	0	0	Channel	25.97405208	853.32	-77.87575239	34.10581879	234718.5914	3777623.9
9691	NT	Tides	252	7	17:10	PM	165	14-Jun	Jun	Spr	0	0	Channel	24.78561458	853.32	-77.87575239	34.10581879	234718.5914	3777623.9
9692	NT	Tides	252	8	18:00	PM	166	15-Jun	Jun	Spr	0	0	Channel	24.76908333	853.32	-77.87575239	34.10581879	234718.5914	3777623.9
9693	NT	Tides	252	9	7:45	AM	169	18-Jun	Jun	Spr	0	0	Channel	28.55813542	853.32	-77.87575239	34.10581879	234718.5914	3777623.9
9694	NT	Tides	252	10	8:30	AM	170	19-Jun	Jun	Spr	0	0	Channel	29.05126042	853.32	-77.87575239	34.10581879	234718.5914	3777623.9
9695	NT	Tides	252	11	11:00	AM	173	22-Jun	Jun	Spr	0	0	Channel	27.37678125	853.32	-77.87575239	34.10581879	234718.5914	3777623.9
9696	NT	Tides	252	12	13:10	PM	176	25-Jun	Jun	Spr	0	0	Channel	28.76210417	853.32	-77.87575239	34.10581879	234718.5914	3777623.9
9697	NT	Tides	252	13	14:50	PM	178	27-Jun	Jun	Spr	0	0	Channel	29.73161458	853.32	-77.87575239	34.10581879	234718.5914	3777623.9
9698	NT	Tides	252	14	6:30	AM	183	2-Jul	Jul	Sum	0	0	Channel	29.47958333	853.32	-77.87575239	34.10581879	234718.5914	3777623.9
9699	NT	Tides	252	15	7:15	AM	183	2-Jul	Jul	Sum	0	0	Channel	28.53113542	853.32	-77.87575239	34.10581879	234718.5914	3777623.9
9700	NT	Tides	252	16	17:40	PM	195	14-Jul	Jul	Sum	0	0	Channel	34.13572	853.32	-77.87575239	34.10581879	234718.5914	3777623.9
9701	NT	Tides	252	17	6:00	AM	196	15-Jul	Jul	Sum	0	0	Channel	34.13644	853.32	-77.87575239	34.10581879	234718.5914	3777623.9
9702	NT	Tides	252	18	6:40	AM	197	16-Jul	Jul	Sum	0	0	Channel	30.49569792	853.32	-77.87575239	34.10581879	234718.5914	3777623.9
9703	NT	Tides	252	19	7:20	AM	198	17-Jul	Jul	Sum	0	0	Channel	30.6433125	853.32	-77.87575239	34.10581879	234718.5914	3777623.9
9704	NT	Tides	252	20	8:00	AM	199	18-Jul	Jul	Sum	0	0	Channel	30.436125	853.32	-77.87575239	34.10581879	234718.5914	3777623.9
9705	NT	Tides	252	21	12:20	PM	205	24-Jul	Jul	Sum	0	0	Channel	24.7152708	853.32	-77.87575239	34.10581879	234718.5914	3777623.9
9706	NT	Tides	252	22	16:00	PM	209	28-Jul	Jul	Sum	0	0	Channel	27.84802083	853.32	-77.87575239	34.10581879	234718.5914	3777623.9
9707	NT	Tides	252	23	16:15	PM	210	29-Jul	Jul	Sum	0	0	Channel	28.2296875	853.32	-77.87575239	34.10581879	234718.5914	3777623.9
9708	NT	Tides	252	24	18:00	PM	212	31-Jul	Jul	Sum	0	0	Channel	29.28764583	853.32	-77.87575239	34.10581879	234718.5914	3777623.9
9709	NT	Tides	252	25	10:20	AM	232	20-Aug	Aug	Sum	0	0	Channel	29.49013542	853.32	-77.87575239	34.10581879	234718.5914	3777623.9
9710	NT	Tides	252	26	17:20	PM	240	28-Aug	Aug	Sum	0	0	Channel	28.22386458	853.32	-77.87575239	34.10581879	234718.5914	3777623.9
9711	NT	Tides	252	27	6:40	AM	242	30-Aug	Aug	Sum	0	0	Channel	28.55140625	853.32	-77.87575239	34.10581879	234718.5914	3777623.9
9712	NT	Tides	252	28	7:30	AM	243	31-Aug	Aug	Sum	0	0	Channel	27.908875	853.32	-77.87575239	34.10581879	234718.5914	3777623.9
9713	NT	Tides	252	29	5:30	AM	254	11-Sep	Sep	Fall	0	0	Channel	29.12091667	853.32	-77.87575239	34.10581879	234718.5914	3777623.9
9714	NT	Tides	252	30	7:45	AM	258	15-Sep	Sep	Fall	0	0	Channel	28.96096875	853.32	-77.87575239	34.10581879	234718.5914	3777623.9
9715	NT	Tides	252	31	12:00	PM	264	21-Sep	Sep	Fall	0	0	Channel	24.54764583	853.32	-77.87575239	34.10581879	234718.5914	3777623.9
9716	NT	Tides	252	32	15:00	PM	267	24-Sep	Sep	Fall	0	0	Channel	24.54764583	853.32	-77.87575239	34.10581879	234718.5914	3777623.9
9717	NT	Tides	252	33	7:15	AM	272	29-Sep	Sep	Fall	0	0	Channel	28.08547917	853.32	-77.87575239	34.10581879	234718.5914	3777623.9
9718	NT	Tides	252	34	11:45	AM	277	4-Oct	Oct	Fall	0	0	Channel	27.73998958	853.32	-77.87575239	34.10581879	234718.5914	3777623.9
9719	NT	Tides	252	35	9:55	AM	291	18-Oct	Oct	Fall	0	0	Channel	19.16932292	853.32	-77.87575239	34.10581879	234718.5914	3777623.9
9720	NT	Tides	252	36	14:40	PM	296	23-Oct	Oct	Fall	0	0	Channel	21.22984375	853.32	-77.87575239	34.10581879	234718.5914	3777623.9
9721	NT	Tides	252	37	16:20	PM	298	25-Oct	Oct	Fall	0	0	Channel	21.962125	853.32	-77.87575239	34.10581879	234718.5914	3777623.9
9723	NT	Tides	253	1	8:00	AM	124	4-May	May	Spr	0	0	Channel	23.65208333	852.93	-77.87521058	34.10581368	234768.5718	3777621.925
9724	NT	Tides	253	2	7:32	AM	138	18-May	May	Spr	0	0	Channel	24.94653125	852.93	-77.87521058	34.10581368	234768.5718	3777621.925
9725	NT	Tides	253	3	8:19	AM	139	19-May	May	Spr	0	0	Channel	25.44751042	852.93	-77.87521058	34.10581368	234768.5718	3777621.925
9726	NT	Tides	253	4	9:57	AM	141	21-May	May	Spr	0	0	Channel	26.22	852.93	-77.87521058	34.10581368	234768.5718	3777621.925
9727	NT	Tides	253	5	7:40	AM	155	4-Jun	Jun	Spr	0	0	Channel	26.23233333	852.93	-77.87521058	34.10581368	234768.5718	3777621.925
9728	NT	Tides	253	6	10:20	AM	158	7-Jun	Jun	Spr	0	0	Channel	25.97405208	852.93	-77.87521058	34.10581368	234768.5718	3777621.925
9729	NT	Tides	253	7	17:10	PM	165	14-Jun	Jun	Spr	0	0	Channel	24.78561458	852.93	-77.87521058	34.10581368	234768.5718	3777621.925
9730	NT	Tides	253	8	18:00	PM	166	15-Jun	Jun	Spr	0	0	Channel	24.76908333	852.93	-77.87521058	34.10581368	234768.5718	3777621.925
9731	NT	Tides	253	9	7:45	AM	169	18-Jun	Jun	Spr	0	0	Channel	28.55813542	852.93	-77.87521058	34.10581368	234768.5718	3777621.925
9732	NT	Tides	253	10	8:30	AM	170	19-Jun	Jun	Spr	0	0	Channel	29.05126042	852.93	-77.87521058	34.10581368	234768.5718	3777621.925
9733	NT	Tides	253	11	11:00	AM	173	22-Jun	Jun	Spr	0	0	Channel	27.37678125	852.93	-77.87521058	34.10581368	234768.5718	3777621.925
9734	NT	Tides	253	12	13:10	PM	176	25-Jun	Jun	Spr	0	0	Channel	28.76210417	852.93	-77.87521058	34.10581368	234768.5718	3777621.925
9735	NT	Tides	253	13	14:50	PM	178	27-Jun	Jun	Spr	0	0	Channel	29.73161458	852.93	-77.87521058	34.10581368	234768.5718	3777621.925
9736	NT	Tides	253	14	6:30	AM	183	2-Jul	Jul	Sum	0	0	Channel	29.47958333	852.93	-77.87521058	34.10581368	234768.5718	3777621.925
9737	NT	Tides	253	15	7:15	AM	183	2-Jul	Jul	Sum	0	0	Channel	28.53113542	852.93	-77.87521058	34.10581368	234768.5718	3777621.925
9738	NT	Tides	253	16	17:40	PM	195	14-Jul	Jul	Sum	0	0	Channel	34.13572	852.93	-77.87521058	34.10581368	234768.5718	3777621.925
9739	NT	Tides	253	17	6:00	AM	196	15-Jul	Jul	Sum	0	0	Channel	34.13644	852.93	-77.87521058	34.10581368	234768.5718	3777621.925
9740	NT	Tides	253	18	6:40	AM	197	16-Jul	Jul	Sum	0	0	Channel	30.49569792	852.93	-77.87521058	34.10581368	234768.5718	3777621.925
9741	NT	Tides	253	19	7:20	AM	198	17-Jul	Jul	Sum	0	0	Channel	30.6433125	852.93	-77.87521058	34.10581368	234768.5718	3777621.925
9742	NT	Tides	253	20	8:00	AM	199	18-Jul	Jul	Sum	0	0	Channel	30.436125	852.93	-77.87521058	34.10581368	234768.5718	3777621.925
9743	NT	Tides	253	21	12:20	PM	205	24-Jul	Jul	Sum	0	0	Channel	24.7152708	852.93	-77.87521058	34.10581368	234768.5718	3777621.925
9744	NT	Tides	253	22	16:00	PM	209	28-Jul	Jul	Sum	0	0	Channel	27.84802083	852.93	-77.87521058	34.10581368	234768.5718	3777621.925
9745	NT	Tides	253	23	16:15	PM	210	29-Jul	Jul	Sum	0	0	Channel	28.2296875	852.93	-77.87521058	34.10581368	234768.5718	3777621.925
9746	NT	Tides	253	24	18:00	PM	212	31-Jul	Jul	Sum	0	0	Channel	29.28764583	852.93	-77.87521058	34.10581368	234768.5718	3777621.925
9747	NT	Tides	253	25	10:20	AM	232	20-Aug	Aug	Sum	0	0	Channel	29.49013542	852.93	-77.87521058	34.10581368	234768.5718	3777621.925
9748	NT	Tides	253	26	17:20	PM	240	28-Aug	Aug	Sum	0	0	Channel	28.22386458	852.93	-77.87521058	34.10581368	234768.5718	3777621.925
9749	NT	Tides	253	27	6:40	AM	242	30-Aug	Aug	Sum	0	0	Channel	28.55140625	852.93	-77.87521058	34.10581368	234768.5718	3777621.925
9750	NT	Tides	253	28	7:30	AM	243	31-Aug	Aug	Sum	0	0	Channel	27.908875	852.93	-77.87521058	34.10581368	234768.5718	3777621.925
9751	NT	Tides	253	29	5:30	AM	254	11-Sep	Sep	Fall	0	0	Channel	29.12091667	852.93	-77.87521058	34.10581368	234768.5718	3777621.925
9752	NT	Tides	253	30	7:45	AM	258	15-Sep	Sep	Fall	0	0	Channel	28.96096875	852.93	-77.87521058	34.10581368	234768.5718	3777621.925
9753	NT	Tides	253	31	12:00	PM	264	21-Sep	Sep	Fall	0	0	Channel	24.54764583	852.93	-77.87521058	34.10581368	234768.5718	3777621.925
9754	NT	Tides	253	32	15:00	PM	267	24-Sep	Sep	Fall	0	0	Channel	24.54764583	852.93	-77.87521058	34.10581368	234768.5718	3777621.925
9755	NT	Tides	253	33	7:15	AM	272	29-Sep	Sep	Fall	0	0	Channel	28.08547917	852.93	-77.87521058	34.10581368	234768.5718	3777621.925
9756	NT	Tides	253	34	11:45	AM	277	4-Oct	Oct	Fall	0	0	Channel	27.73998958	852.93	-77.87521058	34.10581368	234768.5718	3777621.925
9757	NT	Tides	253	35	9:55	AM	291	18-Oct	Oct	Fall	0	0	Channel	19.16932292	852.93	-77.87521058	34.10581368	234768.5718	3777621.925
9758	NT	Tides	253	36	14:40	PM	296	23-Oct	Oct	Fall	0	0	Channel	21.22984375	852.93	-77.87521058	34.10581368	234768.5718	3777621.925
9759	NT	Tides	253	37	16:20	PM	298	25-Oct	Oct	Fall	0	0	Channel	21.962125	852.93	-77.87521058	34.10581368	234768.5718	3777621.925
9761	NT	Tides	254	1	8:00	AM	124	4-May	May	Spr	0	0	Channel	23.65208333	855.46	-77.87466876	34.10580857	234818.5531	3777619.95
9762	NT	Tides	254	2	7:32	AM	138	18-May	May	Spr	0	0	Channel	24.94653125	855.46	-77.87466876	34.10580857	234818.5531	3777619.95
9763	NT	Tides	254	3	8:19	AM	139	19-May	May	Spr	0	0	Channel	25.44751042	855.46	-77.87466876	34.10580857	234818.5531	3777619.95
9764	NT	Tides	254	4	9:57	AM	141	21-May	May	Spr	0	0	Channel	26.22	855.46	-77.87466876	34.10580857	234818.5531	3777619.95
9765	NT	Tides	254	5	7:40	AM	155	4-Jun	Jun	Spr	0	0	Channel	26.23233333	855.46	-77.87466876	34.10580857	234818.5531	3777619.95
9766	NT	Tides	254	6	10:20	AM	158	7-Jun	Jun	Spr	0	0	Channel	25.97405208	855.46	-77.87466876	34.10580857	234818.5531	3777619.95
9767	NT	Tides	254	7	17:10	PM	165	14-Jun	Jun	Spr	0	0	Channel	24.78561458	855.46	-77.87466876	34.10580857	234818.5531	3777619.95
9768	NT	Tides	254	8	18:00	PM	166	15-Jun	Jun	Spr	0	0	Channel	24.76908333	855.46	-77.87466876	34.10580857	234818.5531	3777619.95
9769	NT	Tides	254	9	7:45	AM	169	18-Jun	Jun	Spr	0	0	Channel	28.55813542	855.46	-77.87466876	34.10580857	234818.5531	3777619.95
9770	NT	Tides	254	10	8:30	AM	170	19-Jun	Jun	Spr	0	0	Channel	29.05126042	855.46	-77.87466876	34.10580857	234818.5531	3777619.95
9771	NT	Tides	254	11	11:00	AM	173	22-Jun	Jun	Spr	0	0	Channel	27.37678125	855.46	-77.87466876	34.10580857	234818.5531	3777619.95
9772	NT	Tides	254	12	13:10	PM	176	25-Jun	Jun	Spr	0	0	Channel	28.76210417	855.46	-77.87466876	34.10580857	234818.5531	3777619.95
9773	NT	Tides	254	13	14:50	PM	178	27-Jun	Jun	Spr	0	0	Channel	29.73161458	855.46	-77.87466876	34.10580857	234818.5531	3777619.95
9774	NT	Tides	254	14	6:30	AM	183	2-Jul	Jul	Sum	0	0	Channel	29.47958333	855.46	-77.87466876	34.10580857	234818.5531	3777619.95
9775	NT	Tides	254	15	7:15	AM	183	2-Jul	Jul	Sum	0	0	Channel	28.53113542	855.46	-77.87466876	34.10580857	234818.5531	3777619.95
9776	NT	Tides	254	16	17:40	PM	195	14-Jul	Jul	Sum	0	0	Channel	34.13572	855.46	-77.87466876	34.10580857	234818.5531	3777619.95
9777	NT	Tides	254	17	6:00	AM	196	15-Jul	Jul	Sum	0	0	Channel	34.13644	855.46	-77.87466876	34.10580857	234818.5531	3777619.95
9778	NT	Tides	254	18	6:40	AM	197	16-Jul	Jul	Sum	0	0	Channel	30.49569792	855.46	-77.87466876	34.10580857	234818.5531	3777619.95
9779	NT	Tides	254	19	7:20	AM	198	17-Jul	Jul	Sum	0	0	Channel	30.6433125	855.46	-77.87466876	34.10580857	234818.5531	3777619.95
9780	NT	Tides	254	20	8:00	AM	199	18-Jul	Jul	Sum	0	0	Channel	30.436125	855.46	-77.87466876	34.10580857	234818.5531	3777619.95
9781	NT	Tides	254	21	12:20	PM	205	24-Jul	Jul	Sum	0	0	Channel	24.7152708	855.46	-77.87466876	34.10580857	234818.5531	3777619.95
9782	NT	Tides	254	22	16:00	PM	209	28-Jul	Jul	Sum	0	0	Channel	27.84802083	855.46	-77.87466876	34.10580857	234818.5531	3777619.95
9783	NT	Tides	254	23	16:15	PM	210	29-Jul	Jul	Sum	0	0	Channel	28.2296875	855.46	-77.87466876	34.10580857	234818.5531	3777619.95
9784	NT	Tides	254	24	18:00	PM	212	31-Jul	Jul	Sum	0	0	Channel	29.28764583	855.46	-77.87466876	34.10580857	234818.5531	3777619.95
9785	NT	Tides	254	25	10:20	AM	232	20-Aug	Aug	Sum	0	0	Channel	29.49013542	855.46	-77.87466876	34.10580857	234818.5531	3777619.95
9786	NT	Tides	254	26	17:20	PM	240	28-Aug	Aug	Sum	0	0	Channel	28.22386458	855.46	-77.87466876	34.10580857	234818.5531	3777619.95
9787	NT	Tides	254	27	6:40	AM	242	30-Aug	Aug	Sum	0	0	Channel	28.55140625	855.46	-77.87466876	34.10580857	234818.5531	3777619.95
9788	NT	Tides	254	28	7:30	AM	243	31-Aug	Aug	Sum	0	0	Channel	27.908875	855.46	-77.87466876	34.10580857	234818.5531	3777619.95
9789	NT	Tides	254	29	5:30	AM	254	11-Sep	Sep	Fall	0	0	Channel	29.12091667	855.46	-77.87466876	34.10580857	234818.5531	3777619.95
9790	NT	Tides	254	30	7:45	AM	258	15-Sep	Sep	Fall	0	0	Channel	28.96096875	855.46	-77.87466876	34.10580857	234818.5531	3777619.95
9791	NT	Tides	254	31	12:00	PM	264	21-Sep	Sep	Fall	0	0	Channel	24.54764583	855.46	-77.87466876	34.10580857	234818.5531	3777619.95
9792	NT	Tides	254	32	15:00	PM	267	24-Sep	Sep	Fall	0	0	Channel	24.54764583	855.46	-77.87466876	34.10580857	234818.5531	3777619.95
9793	NT	Tides	254	33	7:15	AM	272	29-Sep	Sep	Fall	0	0	Channel	28.08547917	855.46	-77.87466876	34.10580857	234818.5531	3777619.95
9794	NT	Tides	254	34	11:45	AM	277	4-Oct	Oct	Fall	0	0	Channel	27.73998958	855.46	-77.87466876	34.10580857	234818.5531	3777619.95
9795	NT	Tides	254	35	9:55	AM	291	18-Oct	Oct	Fall	0	0	Channel	19.16932292	855.46	-77.87466876	34.10580857	234818.5531	3777619.95
9796	NT	Tides	254	36	14:40	PM	296	23-Oct	Oct	Fall	0	0	Channel	21.22984375	855.46	-77.87466876	34.10580857	234818.5531	3777619.95
9797	NT	Tides	254	37	16:20	PM	298	25-Oct	Oct	Fall	0	0	Channel	21.962125	855.46	-77.87466876	34.10580857	234818.5531	3777619.95
9799	NT	Tides	255	1	8:00	AM	124	4-May	May	Spr	0	0	Sand	23.65208333	860.89	-77.87412695	34.10580346	234868.5336	3777617.976
9800	NT	Tides	255	2	7:32	AM	138	18-May	May	Spr	0	0	Sand	24.94653125	860.89	-77.87412695	34.10580346	234868.5336	3777617.976
9801	NT	Tides	255	3	8:19	AM	139	19-May	May	Spr	0	0	Sand	25.44751042	860.89	-77.87412695	34.10580346	234868.5336	3777617.976
9802	NT	Tides	255	4	9:57	AM	141	21-May	May	Spr	0	0	Sand	26.22	860.89	-77.87412695	34.10580346	234868.5336	3777617.976
9803	NT	Tides	255	5	7:40	AM	155	4-Jun	Jun	Spr	0	0	Sand	26.23233333	860.89	-77.87412695	34.10580346	234868.5336	3777617.976
9804	NT	Tides	255	6	10:20	AM	158	7-Jun	Jun	Spr	0	0	Sand	25.97405208	860.89	-77.87412695	34.10580346	234868.5336	3777617.976
9805	NT	Tides	255	7	17:10	PM	165	14-Jun	Jun	Spr	0	0	Sand	24.78561458	860.89	-77.87412695	34.10580346	234868.5336	3777617.976
9806	NT	Tides	255	8	18:00	PM	166	15-Jun	Jun	Spr	0	0	Sand	24.76908333	860.89	-77.87412695	34.10580346	234868.5336	3777617.976
9807	NT	Tides	255	9	7:45	AM	169	18-Jun	Jun	Spr	0	0	Sand	28.55813542	860.89	-77.87412695	34.10580346	234868.5336	3777617.976
9808	NT	Tides	255	10	8:30	AM	170	19-Jun	Jun	Spr	0	0	Sand	29.05126042	860.89	-77.87412695	34.10580346	234868.5336	3777617.976
9809	NT	Tides	255	11	11:00	AM	173	22-Jun	Jun	Spr	0	0	Sand	27.37678125	860.89	-77.87412695	34.10580346	234868.5336	3777617.976
9810	NT	Tides	255	12	13:10	PM	176	25-Jun	Jun	Spr	0	0	Sand	28.76210417	860.89	-77.87412695	34.10580346	234868.5336	3777617.976
9811	NT	Tides	255	13	14:50	PM	178	27-Jun	Jun	Spr	0	0	Sand	29.73161458	860.89	-77.87412695	34.10580346	234868.5336	3777617.976
9812	NT	Tides	255	14	6:30	AM	183	2-Jul	Jul	Sum	0	0	Sand	29.47958333	860.89	-77.87412695	34.10580346	234868.5336	3777617.976
9813	NT	Tides	255	15	7:15	AM	183	2-Jul	Jul	Sum	0	0	Sand	28.53113542	860.89	-77.87412695	34.10580346	234868.5336	3777617.976
9814	NT	Tides	255	16	17:40	PM	195	14-Jul	Jul	Sum	0	0	Sand	34.13572	860.89	-77.87412695	34.10580346	234868.5336	3777617.976
9815	NT	Tides	255	17	6:00	AM	196	15-Jul	Jul	Sum	0	0	Sand	34.13644	860.89	-77.87412695	34.10580346	234868.5336	3777617.976
9816	NT	Tides	255	18	6:40	AM	197	16-Jul	Jul	Sum	0	0	Sand	30.49569792	860.89	-77.87412695	34.10580346	234868.5336	3777617.976
9817	NT	Tides	255	19	7:20	AM	198	17-Jul	Jul	Sum	0	0	Sand	30.6433125	860.89	-77.87412695	34.10580346	234868.5336	3777617.976
9818	NT	Tides	255	20	8:00	AM	199	18-Jul	Jul	Sum	0	0	Sand	30.436125	860.89	-77.87412695	34.10580346	234868.5336	3777617.976
9819	NT	Tides	255	21	12:20	PM	205	24-Jul	Jul	Sum	0	0	Sand	24.7152708	860.89	-77.87412695	34.10580346	234868.5336	3777617.976
9820	NT	Tides	255	22	16:00	PM	209	28-Jul	Jul	Sum	0	0	Sand	27.84802083	860.89	-77.87412695	34.10580346	234868.5336	3777617.976
9821	NT	Tides	255	23	16:15	PM	210	29-Jul	Jul	Sum	0	0	Sand	28.2296875	860.89	-77.87412695	34.10580346	234868.5336	3777617.976
9822	NT	Tides	255	24	18:00	PM	212	31-Jul	Jul	Sum	0	0	Sand	29.28764583	860.89	-77.87412695	34.10580346	234868.5336	3777617.976
9823	NT	Tides	255	25	10:20	AM	232	20-Aug	Aug	Sum	0	0	Sand	29.49013542	860.89	-77.87412695	34.10580346	234868.5336	3777617.976
9824	NT	Tides	255	26	17:20	PM	240	28-Aug	Aug	Sum	0	0	Sand	28.22386458	860.89	-77.87412695	34.10580346	234868.5336	3777617.976
9825	NT	Tides	255	27	6:40	AM	242	30-Aug	Aug	Sum	0	0	Sand	28.55140625	860.89	-77.87412695	34.10580346	234868.5336	3777617.976
9826	NT	Tides	255	28	7:30	AM	243	31-Aug	Aug	Sum	0	0	Sand	27.908875	860.89	-77.87412695	34.10580346	234868.5336	3777617.976
9827	NT	Tides	255	29	5:30	AM	254	11-Sep	Sep	Fall	0	0	Sand	29.12091667	860.89	-77.87412695	34.10580346	234868.5336	3777617.976
9828	NT	Tides	255	30	7:45	AM	258	15-Sep	Sep	Fall	0	0	Sand	28.96096875	860.89	-77.87412695	34.10580346	234868.5336	3777617.976
9829	NT	Tides	255	31	12:00	PM	264	21-Sep	Sep	Fall	0	0	Sand	24.54764583	860.89	-77.87412695	34.10580346	234868.5336	3777617.976
9830	NT	Tides	255	32	15:00	PM	267	24-Sep	Sep	Fall	0	0	Sand	24.54764583	860.89	-77.87412695	34.10580346	234868.5336	3777617.976
9831	NT	Tides	255	33	7:15	AM	272	29-Sep	Sep	Fall	0	0	Sand	28.08547917	860.89	-77.87412695	34.10580346	234868.5336	3777617.976
9832	NT	Tides	255	34	11:45	AM	277	4-Oct	Oct	Fall	0	0	Sand	27.73998958	860.89	-77.87412695	34.10580346	234868.5336	3777617.976
9833	NT	Tides	255	35	9:55	AM	291	18-Oct	Oct	Fall	0	0	Sand	19.16932292	860.89	-77.87412695	34.10580346	234868.5336	3777617.976
9834	NT	Tides	255	36	14:40	PM	296	23-Oct	Oct	Fall	0	0	Sand	21.22984375	860.89	-77.87412695	34.10580346	234868.5336	3777617.976
9835	NT	Tides	255	37	16:20	PM	298	25-Oct	Oct	Fall	0	0	Sand	21.962125	860.89	-77.87412695	34.10580346	234868.5336	3777617.976
9837	S42	Tides	256	4	8:54	AM	141	21-May	May	Spr	1	1	Sand	23.14139583	837.91	34.10545776	-77.87768546	234539.0853	3777588.876
9838	S123	Tides	256	17	6:17	AM	196	15-Jul	Jul	Sum	1	1	Sand	28.88884211	837.91	34.10545	-77.8777	234537.7193	3777588.053
9839	S124	Tides	256	17	6:18	AM	196	15-Jul	Jul	Sum	2	1	Sand	28.88884211	837.91	34.10546	-77.8777	234537.7506	3777589.162
9840	S198	Tides	256	34	12:33	PM	277	4-Oct	Oct	Fall	1	1	Sand	22.55576842	837.91	34.10547	-77.8777	234537.7819	3777590.272
9841	NT	Tides	256	1	8:00	AM	124	4-May	May	Spr	0	0	Sand	23.65208333	835.53	-77.87792578	34.10538849	234516.6927	3777581.817
9842	NT	Tides	256	2	7:32	AM	138	18-May	May	Spr	0	0	Sand	24.94653125	835.53	-77.87792578	34.10538849	234516.6927	3777581.817
9843	NT	Tides	256	3	8:19	AM	139	19-May	May	Spr	0	0	Sand	25.44751042	835.53	-77.87792578	34.10538849	234516.6927	3777581.817
9844	NT	Tides	256	4	9:57	AM	141	21-May	May	Spr	0	1	Sand	26.22	835.53	-77.87792578	34.10538849	234516.6927	3777581.817
9845	NT	Tides	256	5	7:40	AM	155	4-Jun	Jun	Spr	0	0	Sand	26.23233333	835.53	-77.87792578	34.10538849	234516.6927	3777581.817
9846	NT	Tides	256	6	10:20	AM	158	7-Jun	Jun	Spr	0	0	Sand	25.97405208	835.53	-77.87792578	34.10538849	234516.6927	3777581.817
9847	NT	Tides	256	7	17:10	PM	165	14-Jun	Jun	Spr	0	0	Sand	24.78561458	835.53	-77.87792578	34.10538849	234516.6927	3777581.817
9848	NT	Tides	256	8	18:00	PM	166	15-Jun	Jun	Spr	0	0	Sand	24.76908333	835.53	-77.87792578	34.10538849	234516.6927	3777581.817
9849	NT	Tides	256	9	7:45	AM	169	18-Jun	Jun	Spr	0	0	Sand	28.55813542	835.53	-77.87792578	34.10538849	234516.6927	3777581.817
9850	NT	Tides	256	10	8:30	AM	170	19-Jun	Jun	Spr	0	0	Sand	29.05126042	835.53	-77.87792578	34.10538849	234516.6927	3777581.817
9851	NT	Tides	256	11	11:00	AM	173	22-Jun	Jun	Spr	0	0	Sand	27.37678125	835.53	-77.87792578	34.10538849	234516.6927	3777581.817
9852	NT	Tides	256	12	13:10	PM	176	25-Jun	Jun	Spr	0	0	Sand	28.76210417	835.53	-77.87792578	34.10538849	234516.6927	3777581.817
9853	NT	Tides	256	13	14:50	PM	178	27-Jun	Jun	Spr	0	0	Sand	29.73161458	835.53	-77.87792578	34.10538849	234516.6927	3777581.817
9854	NT	Tides	256	14	6:30	AM	183	2-Jul	Jul	Sum	0	0	Sand	29.47958333	835.53	-77.87792578	34.10538849	234516.6927	3777581.817
9855	NT	Tides	256	15	7:15	AM	183	2-Jul	Jul	Sum	0	0	Sand	28.53113542	835.53	-77.87792578	34.10538849	234516.6927	3777581.817
9856	NT	Tides	256	16	17:40	PM	195	14-Jul	Jul	Sum	0	0	Sand	34.13572	835.53	-77.87792578	34.10538849	234516.6927	3777581.817
9857	NT	Tides	256	17	6:00	AM	196	15-Jul	Jul	Sum	0	1	Sand	34.13644	835.53	-77.87792578	34.10538849	234516.6927	3777581.817
9858	NT	Tides	256	18	6:40	AM	197	16-Jul	Jul	Sum	0	0	Sand	30.49569792	835.53	-77.87792578	34.10538849	234516.6927	3777581.817
9859	NT	Tides	256	19	7:20	AM	198	17-Jul	Jul	Sum	0	0	Sand	30.6433125	835.53	-77.87792578	34.10538849	234516.6927	3777581.817
9860	NT	Tides	256	20	8:00	AM	199	18-Jul	Jul	Sum	0	0	Sand	30.436125	835.53	-77.87792578	34.10538849	234516.6927	3777581.817
9861	NT	Tides	256	21	12:20	PM	205	24-Jul	Jul	Sum	0	0	Sand	24.7152708	835.53	-77.87792578	34.10538849	234516.6927	3777581.817
9862	NT	Tides	256	22	16:00	PM	209	28-Jul	Jul	Sum	0	0	Sand	27.84802083	835.53	-77.87792578	34.10538849	234516.6927	3777581.817
9863	NT	Tides	256	23	16:15	PM	210	29-Jul	Jul	Sum	0	0	Sand	28.2296875	835.53	-77.87792578	34.10538849	234516.6927	3777581.817
9864	NT	Tides	256	24	18:00	PM	212	31-Jul	Jul	Sum	0	0	Sand	29.28764583	835.53	-77.87792578	34.10538849	234516.6927	3777581.817
9865	NT	Tides	256	25	10:20	AM	232	20-Aug	Aug	Sum	0	0	Sand	29.49013542	835.53	-77.87792578	34.10538849	234516.6927	3777581.817
9866	NT	Tides	256	26	17:20	PM	240	28-Aug	Aug	Sum	0	0	Sand	28.22386458	835.53	-77.87792578	34.10538849	234516.6927	3777581.817
9867	NT	Tides	256	27	6:40	AM	242	30-Aug	Aug	Sum	0	0	Sand	28.55140625	835.53	-77.87792578	34.10538849	234516.6927	3777581.817
9868	NT	Tides	256	28	7:30	AM	243	31-Aug	Aug	Sum	0	0	Sand	27.908875	835.53	-77.87792578	34.10538849	234516.6927	3777581.817
9869	NT	Tides	256	29	5:30	AM	254	11-Sep	Sep	Fall	0	0	Sand	29.12091667	835.53	-77.87792578	34.10538849	234516.6927	3777581.817
9870	NT	Tides	256	30	7:45	AM	258	15-Sep	Sep	Fall	0	0	Sand	28.96096875	835.53	-77.87792578	34.10538849	234516.6927	3777581.817
9871	NT	Tides	256	31	12:00	PM	264	21-Sep	Sep	Fall	0	0	Sand	24.54764583	835.53	-77.87792578	34.10538849	234516.6927	3777581.817
9872	NT	Tides	256	32	15:00	PM	267	24-Sep	Sep	Fall	0	0	Sand	24.54764583	835.53	-77.87792578	34.10538849	234516.6927	3777581.817
9873	NT	Tides	256	33	7:15	AM	272	29-Sep	Sep	Fall	0	0	Sand	28.08547917	835.53	-77.87792578	34.10538849	234516.6927	3777581.817
9874	NT	Tides	256	34	11:45	AM	277	4-Oct	Oct	Fall	0	1	Sand	27.73998958	835.53	-77.87792578	34.10538849	234516.6927	3777581.817
9875	NT	Tides	256	35	9:55	AM	291	18-Oct	Oct	Fall	0	0	Sand	19.16932292	835.53	-77.87792578	34.10538849	234516.6927	3777581.817
9876	NT	Tides	256	36	14:40	PM	296	23-Oct	Oct	Fall	0	0	Sand	21.22984375	835.53	-77.87792578	34.10538849	234516.6927	3777581.817
9877	NT	Tides	256	37	16:20	PM	298	25-Oct	Oct	Fall	0	0	Sand	21.962125	835.53	-77.87792578	34.10538849	234516.6927	3777581.817
9879	S5	Tides	257	1	8:09	AM	124	4-May	May	Spr	1	1	Sand	23.65208333	832.31	34.10546	-77.8774	234565.4337	3777588.382
9880	S6	Tides	257	1	8:09	AM	124	4-May	May	Spr	1	1	Sand	23.65208333	809.54	34.10524	-77.8774	234564.7459	3777563.977
9881	S8	Tides	257	1	8:11	AM	124	4-May	May	Spr	1	1	Sand	23.65208333	823.92	34.1054	-77.8773	234574.4738	3777581.466
9882	S9	Tides	257	1	8:11	AM	124	4-May	May	Spr	1	1	Sand	23.65208333	837.41	34.10547	-77.8776	234547.0096	3777590.012
9883	S10	Tides	257	1	8:12	AM	124	4-May	May	Spr	1	1	Sand	23.65208333	803.34	34.10518	-77.8775	234555.3306	3777557.581
9884	S11	Tides	257	1	8:12	AM	124	4-May	May	Spr	1	1	Sand	23.65208333	801.28	34.10518	-77.8774	234564.5583	3777557.321
9885	S13	Tides	257	1	8:13	AM	124	4-May	May	Spr	1	1	Sand	23.65208333	808.33	34.10521	-77.8775	234555.4244	3777560.909
9886	S14	Tides	257	1	8:13	AM	124	4-May	May	Spr	1	1	Sand	23.65208333	795.31	34.10516	-77.8772	234582.9513	3777554.582
9887	S121	Tides	257	17	6:16	AM	196	15-Jul	Jul	Sum	1	1	Sand	28.88884211	809.54	34.10525	-77.8774	234564.7772	3777565.086
9888	S162	Tides	257	20	8:18	AM	199	18-Jul	Jul	Sum	1	1	Sand	28.87226596	832.44	34.10543	-77.8776	234546.8845	3777585.574
9889	S163	Tides	257	20	8:19	AM	199	18-Jul	Jul	Sum	1	1	Sand	28.87226596	837.41	34.10547	-77.8776	234547.0096	3777590.012
9890	NT	Tides	257	1	8:00	AM	124	4-May	May	Spr	0	1	Sand	23.65208333	824.78	-77.87738396	34.10538339	234566.6743	3777579.842
9891	NT	Tides	257	2	7:32	AM	138	18-May	May	Spr	0	0	Sand	24.94653125	824.78	-77.87738396	34.10538339	234566.6743	3777579.842
9892	NT	Tides	257	3	8:19	AM	139	19-May	May	Spr	0	0	Sand	25.44751042	824.78	-77.87738396	34.10538339	234566.6743	3777579.842
9893	NT	Tides	257	4	9:57	AM	141	21-May	May	Spr	0	0	Sand	26.22	824.78	-77.87738396	34.10538339	234566.6743	3777579.842
9894	NT	Tides	257	5	7:40	AM	155	4-Jun	Jun	Spr	0	0	Sand	26.23233333	824.78	-77.87738396	34.10538339	234566.6743	3777579.842
9895	NT	Tides	257	6	10:20	AM	158	7-Jun	Jun	Spr	0	0	Sand	25.97405208	824.78	-77.87738396	34.10538339	234566.6743	3777579.842
9896	NT	Tides	257	7	17:10	PM	165	14-Jun	Jun	Spr	0	0	Sand	24.78561458	824.78	-77.87738396	34.10538339	234566.6743	3777579.842
9897	NT	Tides	257	8	18:00	PM	166	15-Jun	Jun	Spr	0	0	Sand	24.76908333	824.78	-77.87738396	34.10538339	234566.6743	3777579.842
9898	NT	Tides	257	9	7:45	AM	169	18-Jun	Jun	Spr	0	0	Sand	28.55813542	824.78	-77.87738396	34.10538339	234566.6743	3777579.842
9899	NT	Tides	257	10	8:30	AM	170	19-Jun	Jun	Spr	0	0	Sand	29.05126042	824.78	-77.87738396	34.10538339	234566.6743	3777579.842
9900	NT	Tides	257	11	11:00	AM	173	22-Jun	Jun	Spr	0	0	Sand	27.37678125	824.78	-77.87738396	34.10538339	234566.6743	3777579.842
9901	NT	Tides	257	12	13:10	PM	176	25-Jun	Jun	Spr	0	0	Sand	28.76210417	824.78	-77.87738396	34.10538339	234566.6743	3777579.842
9902	NT	Tides	257	13	14:50	PM	178	27-Jun	Jun	Spr	0	0	Sand	29.73161458	824.78	-77.87738396	34.10538339	234566.6743	3777579.842
9903	NT	Tides	257	14	6:30	AM	183	2-Jul	Jul	Sum	0	0	Sand	29.47958333	824.78	-77.87738396	34.10538339	234566.6743	3777579.842
9904	NT	Tides	257	15	7:15	AM	183	2-Jul	Jul	Sum	0	0	Sand	28.53113542	824.78	-77.87738396	34.10538339	234566.6743	3777579.842
9905	NT	Tides	257	16	17:40	PM	195	14-Jul	Jul	Sum	0	0	Sand	34.13572	824.78	-77.87738396	34.10538339	234566.6743	3777579.842
9906	NT	Tides	257	17	6:00	AM	196	15-Jul	Jul	Sum	0	1	Sand	34.13644	824.78	-77.87738396	34.10538339	234566.6743	3777579.842
9907	NT	Tides	257	18	6:40	AM	197	16-Jul	Jul	Sum	0	0	Sand	30.49569792	824.78	-77.87738396	34.10538339	234566.6743	3777579.842
9908	NT	Tides	257	19	7:20	AM	198	17-Jul	Jul	Sum	0	0	Sand	30.6433125	824.78	-77.87738396	34.10538339	234566.6743	3777579.842
9909	NT	Tides	257	20	8:00	AM	199	18-Jul	Jul	Sum	0	1	Sand	30.436125	824.78	-77.87738396	34.10538339	234566.6743	3777579.842
9910	NT	Tides	257	21	12:20	PM	205	24-Jul	Jul	Sum	0	0	Sand	24.7152708	824.78	-77.87738396	34.10538339	234566.6743	3777579.842
9911	NT	Tides	257	22	16:00	PM	209	28-Jul	Jul	Sum	0	0	Sand	27.84802083	824.78	-77.87738396	34.10538339	234566.6743	3777579.842
9912	NT	Tides	257	23	16:15	PM	210	29-Jul	Jul	Sum	0	0	Sand	28.2296875	824.78	-77.87738396	34.10538339	234566.6743	3777579.842
9913	NT	Tides	257	24	18:00	PM	212	31-Jul	Jul	Sum	0	0	Sand	29.28764583	824.78	-77.87738396	34.10538339	234566.6743	3777579.842
9914	NT	Tides	257	25	10:20	AM	232	20-Aug	Aug	Sum	0	0	Sand	29.49013542	824.78	-77.87738396	34.10538339	234566.6743	3777579.842
9915	NT	Tides	257	26	17:20	PM	240	28-Aug	Aug	Sum	0	0	Sand	28.22386458	824.78	-77.87738396	34.10538339	234566.6743	3777579.842
9916	NT	Tides	257	27	6:40	AM	242	30-Aug	Aug	Sum	0	0	Sand	28.55140625	824.78	-77.87738396	34.10538339	234566.6743	3777579.842
9917	NT	Tides	257	28	7:30	AM	243	31-Aug	Aug	Sum	0	0	Sand	27.908875	824.78	-77.87738396	34.10538339	234566.6743	3777579.842
9918	NT	Tides	257	29	5:30	AM	254	11-Sep	Sep	Fall	0	0	Sand	29.12091667	824.78	-77.87738396	34.10538339	234566.6743	3777579.842
9919	NT	Tides	257	30	7:45	AM	258	15-Sep	Sep	Fall	0	0	Sand	28.96096875	824.78	-77.87738396	34.10538339	234566.6743	3777579.842
9920	NT	Tides	257	31	12:00	PM	264	21-Sep	Sep	Fall	0	0	Sand	24.54764583	824.78	-77.87738396	34.10538339	234566.6743	3777579.842
9921	NT	Tides	257	32	15:00	PM	267	24-Sep	Sep	Fall	0	0	Sand	24.54764583	824.78	-77.87738396	34.10538339	234566.6743	3777579.842
9922	NT	Tides	257	33	7:15	AM	272	29-Sep	Sep	Fall	0	0	Sand	28.08547917	824.78	-77.87738396	34.10538339	234566.6743	3777579.842
9923	NT	Tides	257	34	11:45	AM	277	4-Oct	Oct	Fall	0	0	Sand	27.73998958	824.78	-77.87738396	34.10538339	234566.6743	3777579.842
9924	NT	Tides	257	35	9:55	AM	291	18-Oct	Oct	Fall	0	0	Sand	19.16932292	824.78	-77.87738396	34.10538339	234566.6743	3777579.842
9925	NT	Tides	257	36	14:40	PM	296	23-Oct	Oct	Fall	0	0	Sand	21.22984375	824.78	-77.87738396	34.10538339	234566.6743	3777579.842
9926	NT	Tides	257	37	16:20	PM	298	25-Oct	Oct	Fall	0	0	Sand	21.962125	824.78	-77.87738396	34.10538339	234566.6743	3777579.842
9928	NT	Tides	258	1	8:00	AM	124	4-May	May	Spr	0	0	Channel	23.65208333	813.48	-77.87684215	34.10537829	234616.6551	3777577.867
9929	NT	Tides	258	2	7:32	AM	138	18-May	May	Spr	0	0	Channel	24.94653125	813.48	-77.87684215	34.10537829	234616.6551	3777577.867
9930	NT	Tides	258	3	8:19	AM	139	19-May	May	Spr	0	0	Channel	25.44751042	813.48	-77.87684215	34.10537829	234616.6551	3777577.867
9931	NT	Tides	258	4	9:57	AM	141	21-May	May	Spr	0	0	Channel	26.22	813.48	-77.87684215	34.10537829	234616.6551	3777577.867
9932	NT	Tides	258	5	7:40	AM	155	4-Jun	Jun	Spr	0	0	Channel	26.23233333	813.48	-77.87684215	34.10537829	234616.6551	3777577.867
9933	NT	Tides	258	6	10:20	AM	158	7-Jun	Jun	Spr	0	0	Channel	25.97405208	813.48	-77.87684215	34.10537829	234616.6551	3777577.867
9934	NT	Tides	258	7	17:10	PM	165	14-Jun	Jun	Spr	0	0	Channel	24.78561458	813.48	-77.87684215	34.10537829	234616.6551	3777577.867
9935	NT	Tides	258	8	18:00	PM	166	15-Jun	Jun	Spr	0	0	Channel	24.76908333	813.48	-77.87684215	34.10537829	234616.6551	3777577.867
9936	NT	Tides	258	9	7:45	AM	169	18-Jun	Jun	Spr	0	0	Channel	28.55813542	813.48	-77.87684215	34.10537829	234616.6551	3777577.867
9937	NT	Tides	258	10	8:30	AM	170	19-Jun	Jun	Spr	0	0	Channel	29.05126042	813.48	-77.87684215	34.10537829	234616.6551	3777577.867
9938	NT	Tides	258	11	11:00	AM	173	22-Jun	Jun	Spr	0	0	Channel	27.37678125	813.48	-77.87684215	34.10537829	234616.6551	3777577.867
9939	NT	Tides	258	12	13:10	PM	176	25-Jun	Jun	Spr	0	0	Channel	28.76210417	813.48	-77.87684215	34.10537829	234616.6551	3777577.867
9940	NT	Tides	258	13	14:50	PM	178	27-Jun	Jun	Spr	0	0	Channel	29.73161458	813.48	-77.87684215	34.10537829	234616.6551	3777577.867
9941	NT	Tides	258	14	6:30	AM	183	2-Jul	Jul	Sum	0	0	Channel	29.47958333	813.48	-77.87684215	34.10537829	234616.6551	3777577.867
9942	NT	Tides	258	15	7:15	AM	183	2-Jul	Jul	Sum	0	0	Channel	28.53113542	813.48	-77.87684215	34.10537829	234616.6551	3777577.867
9943	NT	Tides	258	16	17:40	PM	195	14-Jul	Jul	Sum	0	0	Channel	34.13572	813.48	-77.87684215	34.10537829	234616.6551	3777577.867
9944	NT	Tides	258	17	6:00	AM	196	15-Jul	Jul	Sum	0	0	Channel	34.13644	813.48	-77.87684215	34.10537829	234616.6551	3777577.867
9945	NT	Tides	258	18	6:40	AM	197	16-Jul	Jul	Sum	0	0	Channel	30.49569792	813.48	-77.87684215	34.10537829	234616.6551	3777577.867
9946	NT	Tides	258	19	7:20	AM	198	17-Jul	Jul	Sum	0	0	Channel	30.6433125	813.48	-77.87684215	34.10537829	234616.6551	3777577.867
9947	NT	Tides	258	20	8:00	AM	199	18-Jul	Jul	Sum	0	0	Channel	30.436125	813.48	-77.87684215	34.10537829	234616.6551	3777577.867
9948	NT	Tides	258	21	12:20	PM	205	24-Jul	Jul	Sum	0	0	Channel	24.7152708	813.48	-77.87684215	34.10537829	234616.6551	3777577.867
9949	NT	Tides	258	22	16:00	PM	209	28-Jul	Jul	Sum	0	0	Channel	27.84802083	813.48	-77.87684215	34.10537829	234616.6551	3777577.867
9950	NT	Tides	258	23	16:15	PM	210	29-Jul	Jul	Sum	0	0	Channel	28.2296875	813.48	-77.87684215	34.10537829	234616.6551	3777577.867
9951	NT	Tides	258	24	18:00	PM	212	31-Jul	Jul	Sum	0	0	Channel	29.28764583	813.48	-77.87684215	34.10537829	234616.6551	3777577.867
9952	NT	Tides	258	25	10:20	AM	232	20-Aug	Aug	Sum	0	0	Channel	29.49013542	813.48	-77.87684215	34.10537829	234616.6551	3777577.867
9953	NT	Tides	258	26	17:20	PM	240	28-Aug	Aug	Sum	0	0	Channel	28.22386458	813.48	-77.87684215	34.10537829	234616.6551	3777577.867
9954	NT	Tides	258	27	6:40	AM	242	30-Aug	Aug	Sum	0	0	Channel	28.55140625	813.48	-77.87684215	34.10537829	234616.6551	3777577.867
9955	NT	Tides	258	28	7:30	AM	243	31-Aug	Aug	Sum	0	0	Channel	27.908875	813.48	-77.87684215	34.10537829	234616.6551	3777577.867
9956	NT	Tides	258	29	5:30	AM	254	11-Sep	Sep	Fall	0	0	Channel	29.12091667	813.48	-77.87684215	34.10537829	234616.6551	3777577.867
9957	NT	Tides	258	30	7:45	AM	258	15-Sep	Sep	Fall	0	0	Channel	28.96096875	813.48	-77.87684215	34.10537829	234616.6551	3777577.867
9958	NT	Tides	258	31	12:00	PM	264	21-Sep	Sep	Fall	0	0	Channel	24.54764583	813.48	-77.87684215	34.10537829	234616.6551	3777577.867
9959	NT	Tides	258	32	15:00	PM	267	24-Sep	Sep	Fall	0	0	Channel	24.54764583	813.48	-77.87684215	34.10537829	234616.6551	3777577.867
9960	NT	Tides	258	33	7:15	AM	272	29-Sep	Sep	Fall	0	0	Channel	28.08547917	813.48	-77.87684215	34.10537829	234616.6551	3777577.867
9961	NT	Tides	258	34	11:45	AM	277	4-Oct	Oct	Fall	0	0	Channel	27.73998958	813.48	-77.87684215	34.10537829	234616.6551	3777577.867
9962	NT	Tides	258	35	9:55	AM	291	18-Oct	Oct	Fall	0	0	Channel	19.16932292	813.48	-77.87684215	34.10537829	234616.6551	3777577.867
9963	NT	Tides	258	36	14:40	PM	296	23-Oct	Oct	Fall	0	0	Channel	21.22984375	813.48	-77.87684215	34.10537829	234616.6551	3777577.867
9964	NT	Tides	258	37	16:20	PM	298	25-Oct	Oct	Fall	0	0	Channel	21.962125	813.48	-77.87684215	34.10537829	234616.6551	3777577.867
9966	NT	Tides	259	1	8:00	AM	124	4-May	May	Spr	0	0	Channel	23.65208333	805.63	-77.87467491	34.10535787	234816.5779	3777569.969
9967	NT	Tides	259	2	7:32	AM	138	18-May	May	Spr	0	0	Channel	24.94653125	805.63	-77.87467491	34.10535787	234816.5779	3777569.969
9968	NT	Tides	259	3	8:19	AM	139	19-May	May	Spr	0	0	Channel	25.44751042	805.63	-77.87467491	34.10535787	234816.5779	3777569.969
9969	NT	Tides	259	4	9:57	AM	141	21-May	May	Spr	0	0	Channel	26.22	805.63	-77.87467491	34.10535787	234816.5779	3777569.969
9970	NT	Tides	259	5	7:40	AM	155	4-Jun	Jun	Spr	0	0	Channel	26.23233333	805.63	-77.87467491	34.10535787	234816.5779	3777569.969
9971	NT	Tides	259	6	10:20	AM	158	7-Jun	Jun	Spr	0	0	Channel	25.97405208	805.63	-77.87467491	34.10535787	234816.5779	3777569.969
9972	NT	Tides	259	7	17:10	PM	165	14-Jun	Jun	Spr	0	0	Channel	24.78561458	805.63	-77.87467491	34.10535787	234816.5779	3777569.969
9973	NT	Tides	259	8	18:00	PM	166	15-Jun	Jun	Spr	0	0	Channel	24.76908333	805.63	-77.87467491	34.10535787	234816.5779	3777569.969
9974	NT	Tides	259	9	7:45	AM	169	18-Jun	Jun	Spr	0	0	Channel	28.55813542	805.63	-77.87467491	34.10535787	234816.5779	3777569.969
9975	NT	Tides	259	10	8:30	AM	170	19-Jun	Jun	Spr	0	0	Channel	29.05126042	805.63	-77.87467491	34.10535787	234816.5779	3777569.969
9976	NT	Tides	259	11	11:00	AM	173	22-Jun	Jun	Spr	0	0	Channel	27.37678125	805.63	-77.87467491	34.10535787	234816.5779	3777569.969
9977	NT	Tides	259	12	13:10	PM	176	25-Jun	Jun	Spr	0	0	Channel	28.76210417	805.63	-77.87467491	34.10535787	234816.5779	3777569.969
9978	NT	Tides	259	13	14:50	PM	178	27-Jun	Jun	Spr	0	0	Channel	29.73161458	805.63	-77.87467491	34.10535787	234816.5779	3777569.969
9979	NT	Tides	259	14	6:30	AM	183	2-Jul	Jul	Sum	0	0	Channel	29.47958333	805.63	-77.87467491	34.10535787	234816.5779	3777569.969
9980	NT	Tides	259	15	7:15	AM	183	2-Jul	Jul	Sum	0	0	Channel	28.53113542	805.63	-77.87467491	34.10535787	234816.5779	3777569.969
9981	NT	Tides	259	16	17:40	PM	195	14-Jul	Jul	Sum	0	0	Channel	34.13572	805.63	-77.87467491	34.10535787	234816.5779	3777569.969
9982	NT	Tides	259	17	6:00	AM	196	15-Jul	Jul	Sum	0	0	Channel	34.13644	805.63	-77.87467491	34.10535787	234816.5779	3777569.969
9983	NT	Tides	259	18	6:40	AM	197	16-Jul	Jul	Sum	0	0	Channel	30.49569792	805.63	-77.87467491	34.10535787	234816.5779	3777569.969
9984	NT	Tides	259	19	7:20	AM	198	17-Jul	Jul	Sum	0	0	Channel	30.6433125	805.63	-77.87467491	34.10535787	234816.5779	3777569.969
9985	NT	Tides	259	20	8:00	AM	199	18-Jul	Jul	Sum	0	0	Channel	30.436125	805.63	-77.87467491	34.10535787	234816.5779	3777569.969
9986	NT	Tides	259	21	12:20	PM	205	24-Jul	Jul	Sum	0	0	Channel	24.7152708	805.63	-77.87467491	34.10535787	234816.5779	3777569.969
9987	NT	Tides	259	22	16:00	PM	209	28-Jul	Jul	Sum	0	0	Channel	27.84802083	805.63	-77.87467491	34.10535787	234816.5779	3777569.969
9988	NT	Tides	259	23	16:15	PM	210	29-Jul	Jul	Sum	0	0	Channel	28.2296875	805.63	-77.87467491	34.10535787	234816.5779	3777569.969
9989	NT	Tides	259	24	18:00	PM	212	31-Jul	Jul	Sum	0	0	Channel	29.28764583	805.63	-77.87467491	34.10535787	234816.5779	3777569.969
9990	NT	Tides	259	25	10:20	AM	232	20-Aug	Aug	Sum	0	0	Channel	29.49013542	805.63	-77.87467491	34.10535787	234816.5779	3777569.969
9991	NT	Tides	259	26	17:20	PM	240	28-Aug	Aug	Sum	0	0	Channel	28.22386458	805.63	-77.87467491	34.10535787	234816.5779	3777569.969
9992	NT	Tides	259	27	6:40	AM	242	30-Aug	Aug	Sum	0	0	Channel	28.55140625	805.63	-77.87467491	34.10535787	234816.5779	3777569.969
9993	NT	Tides	259	28	7:30	AM	243	31-Aug	Aug	Sum	0	0	Channel	27.908875	805.63	-77.87467491	34.10535787	234816.5779	3777569.969
9994	NT	Tides	259	29	5:30	AM	254	11-Sep	Sep	Fall	0	0	Channel	29.12091667	805.63	-77.87467491	34.10535787	234816.5779	3777569.969
9995	NT	Tides	259	30	7:45	AM	258	15-Sep	Sep	Fall	0	0	Channel	28.96096875	805.63	-77.87467491	34.10535787	234816.5779	3777569.969
9996	NT	Tides	259	31	12:00	PM	264	21-Sep	Sep	Fall	0	0	Channel	24.54764583	805.63	-77.87467491	34.10535787	234816.5779	3777569.969
9997	NT	Tides	259	32	15:00	PM	267	24-Sep	Sep	Fall	0	0	Channel	24.54764583	805.63	-77.87467491	34.10535787	234816.5779	3777569.969
9998	NT	Tides	259	33	7:15	AM	272	29-Sep	Sep	Fall	0	0	Channel	28.08547917	805.63	-77.87467491	34.10535787	234816.5779	3777569.969
9999	NT	Tides	259	34	11:45	AM	277	4-Oct	Oct	Fall	0	0	Channel	27.73998958	805.63	-77.87467491	34.10535787	234816.5779	3777569.969
10000	NT	Tides	259	35	9:55	AM	291	18-Oct	Oct	Fall	0	0	Channel	19.16932292	805.63	-77.87467491	34.10535787	234816.5779	3777569.969
10001	NT	Tides	259	36	14:40	PM	296	23-Oct	Oct	Fall	0	0	Channel	21.22984375	805.63	-77.87467491	34.10535787	234816.5779	3777569.969
10002	NT	Tides	259	37	16:20	PM	298	25-Oct	Oct	Fall	0	0	Channel	21.962125	805.63	-77.87467491	34.10535787	234816.5779	3777569.969
10004	NT	Tides	260	1	8:00	AM	124	4-May	May	Spr	0	0	Sand	23.65208333	811.39	-77.87413309	34.10535276	234866.5595	3777567.994
10005	NT	Tides	260	2	7:32	AM	138	18-May	May	Spr	0	0	Sand	24.94653125	811.39	-77.87413309	34.10535276	234866.5595	3777567.994
10006	NT	Tides	260	3	8:19	AM	139	19-May	May	Spr	0	0	Sand	25.44751042	811.39	-77.87413309	34.10535276	234866.5595	3777567.994
10007	NT	Tides	260	4	9:57	AM	141	21-May	May	Spr	0	0	Sand	26.22	811.39	-77.87413309	34.10535276	234866.5595	3777567.994
10008	NT	Tides	260	5	7:40	AM	155	4-Jun	Jun	Spr	0	0	Sand	26.23233333	811.39	-77.87413309	34.10535276	234866.5595	3777567.994
10009	NT	Tides	260	6	10:20	AM	158	7-Jun	Jun	Spr	0	0	Sand	25.97405208	811.39	-77.87413309	34.10535276	234866.5595	3777567.994
10010	NT	Tides	260	7	17:10	PM	165	14-Jun	Jun	Spr	0	0	Sand	24.78561458	811.39	-77.87413309	34.10535276	234866.5595	3777567.994
10011	NT	Tides	260	8	18:00	PM	166	15-Jun	Jun	Spr	0	0	Sand	24.76908333	811.39	-77.87413309	34.10535276	234866.5595	3777567.994
10012	NT	Tides	260	9	7:45	AM	169	18-Jun	Jun	Spr	0	0	Sand	28.55813542	811.39	-77.87413309	34.10535276	234866.5595	3777567.994
10013	NT	Tides	260	10	8:30	AM	170	19-Jun	Jun	Spr	0	0	Sand	29.05126042	811.39	-77.87413309	34.10535276	234866.5595	3777567.994
10014	NT	Tides	260	11	11:00	AM	173	22-Jun	Jun	Spr	0	0	Sand	27.37678125	811.39	-77.87413309	34.10535276	234866.5595	3777567.994
10015	NT	Tides	260	12	13:10	PM	176	25-Jun	Jun	Spr	0	0	Sand	28.76210417	811.39	-77.87413309	34.10535276	234866.5595	3777567.994
10016	NT	Tides	260	13	14:50	PM	178	27-Jun	Jun	Spr	0	0	Sand	29.73161458	811.39	-77.87413309	34.10535276	234866.5595	3777567.994
10017	NT	Tides	260	14	6:30	AM	183	2-Jul	Jul	Sum	0	0	Sand	29.47958333	811.39	-77.87413309	34.10535276	234866.5595	3777567.994
10018	NT	Tides	260	15	7:15	AM	183	2-Jul	Jul	Sum	0	0	Sand	28.53113542	811.39	-77.87413309	34.10535276	234866.5595	3777567.994
10019	NT	Tides	260	16	17:40	PM	195	14-Jul	Jul	Sum	0	0	Sand	34.13572	811.39	-77.87413309	34.10535276	234866.5595	3777567.994
10020	NT	Tides	260	17	6:00	AM	196	15-Jul	Jul	Sum	0	0	Sand	34.13644	811.39	-77.87413309	34.10535276	234866.5595	3777567.994
10021	NT	Tides	260	18	6:40	AM	197	16-Jul	Jul	Sum	0	0	Sand	30.49569792	811.39	-77.87413309	34.10535276	234866.5595	3777567.994
10022	NT	Tides	260	19	7:20	AM	198	17-Jul	Jul	Sum	0	0	Sand	30.6433125	811.39	-77.87413309	34.10535276	234866.5595	3777567.994
10023	NT	Tides	260	20	8:00	AM	199	18-Jul	Jul	Sum	0	0	Sand	30.436125	811.39	-77.87413309	34.10535276	234866.5595	3777567.994
10024	NT	Tides	260	21	12:20	PM	205	24-Jul	Jul	Sum	0	0	Sand	24.7152708	811.39	-77.87413309	34.10535276	234866.5595	3777567.994
10025	NT	Tides	260	22	16:00	PM	209	28-Jul	Jul	Sum	0	0	Sand	27.84802083	811.39	-77.87413309	34.10535276	234866.5595	3777567.994
10026	NT	Tides	260	23	16:15	PM	210	29-Jul	Jul	Sum	0	0	Sand	28.2296875	811.39	-77.87413309	34.10535276	234866.5595	3777567.994
10027	NT	Tides	260	24	18:00	PM	212	31-Jul	Jul	Sum	0	0	Sand	29.28764583	811.39	-77.87413309	34.10535276	234866.5595	3777567.994
10028	NT	Tides	260	25	10:20	AM	232	20-Aug	Aug	Sum	0	0	Sand	29.49013542	811.39	-77.87413309	34.10535276	234866.5595	3777567.994
10029	NT	Tides	260	26	17:20	PM	240	28-Aug	Aug	Sum	0	0	Sand	28.22386458	811.39	-77.87413309	34.10535276	234866.5595	3777567.994
10030	NT	Tides	260	27	6:40	AM	242	30-Aug	Aug	Sum	0	0	Sand	28.55140625	811.39	-77.87413309	34.10535276	234866.5595	3777567.994
10031	NT	Tides	260	28	7:30	AM	243	31-Aug	Aug	Sum	0	0	Sand	27.908875	811.39	-77.87413309	34.10535276	234866.5595	3777567.994
10032	NT	Tides	260	29	5:30	AM	254	11-Sep	Sep	Fall	0	0	Sand	29.12091667	811.39	-77.87413309	34.10535276	234866.5595	3777567.994
10033	NT	Tides	260	30	7:45	AM	258	15-Sep	Sep	Fall	0	0	Sand	28.96096875	811.39	-77.87413309	34.10535276	234866.5595	3777567.994
10034	NT	Tides	260	31	12:00	PM	264	21-Sep	Sep	Fall	0	0	Sand	24.54764583	811.39	-77.87413309	34.10535276	234866.5595	3777567.994
10035	NT	Tides	260	32	15:00	PM	267	24-Sep	Sep	Fall	0	0	Sand	24.54764583	811.39	-77.87413309	34.10535276	234866.5595	3777567.994
10036	NT	Tides	260	33	7:15	AM	272	29-Sep	Sep	Fall	0	0	Sand	28.08547917	811.39	-77.87413309	34.10535276	234866.5595	3777567.994
10037	NT	Tides	260	34	11:45	AM	277	4-Oct	Oct	Fall	0	0	Sand	27.73998958	811.39	-77.87413309	34.10535276	234866.5595	3777567.994
10038	NT	Tides	260	35	9:55	AM	291	18-Oct	Oct	Fall	0	0	Sand	19.16932292	811.39	-77.87413309	34.10535276	234866.5595	3777567.994
10039	NT	Tides	260	36	14:40	PM	296	23-Oct	Oct	Fall	0	0	Sand	21.22984375	811.39	-77.87413309	34.10535276	234866.5595	3777567.994
10040	NT	Tides	260	37	16:20	PM	298	25-Oct	Oct	Fall	0	0	Sand	21.962125	811.39	-77.87413309	34.10535276	234866.5595	3777567.994
10042	S125	Tides	261	17	6:21	AM	196	15-Jul	Jul	Sum	1	1	Sand	28.88884211	777.28	34.10488	-77.8777	234535.9371	3777524.822
10043	S133	Tides	261	18	7:14	AM	197	16-Jul	Jul	Sum	2	1	Sand	29.02115625	766.51	34.10479	-77.8777	234535.6557	3777514.838
10044	NT	Tides	261	1	8:00	AM	124	4-May	May	Spr	0	0	Sand	23.65208333	787.61	-77.8779319	34.10493779	234514.7186	3777531.836
10045	NT	Tides	261	2	7:32	AM	138	18-May	May	Spr	0	0	Sand	24.94653125	787.61	-77.8779319	34.10493779	234514.7186	3777531.836
10046	NT	Tides	261	3	8:19	AM	139	19-May	May	Spr	0	0	Sand	25.44751042	787.61	-77.8779319	34.10493779	234514.7186	3777531.836
10047	NT	Tides	261	4	9:57	AM	141	21-May	May	Spr	0	0	Sand	26.22	787.61	-77.8779319	34.10493779	234514.7186	3777531.836
10048	NT	Tides	261	5	7:40	AM	155	4-Jun	Jun	Spr	0	0	Sand	26.23233333	787.61	-77.8779319	34.10493779	234514.7186	3777531.836
10049	NT	Tides	261	6	10:20	AM	158	7-Jun	Jun	Spr	0	0	Sand	25.97405208	787.61	-77.8779319	34.10493779	234514.7186	3777531.836
10050	NT	Tides	261	7	17:10	PM	165	14-Jun	Jun	Spr	0	0	Sand	24.78561458	787.61	-77.8779319	34.10493779	234514.7186	3777531.836
10051	NT	Tides	261	8	18:00	PM	166	15-Jun	Jun	Spr	0	0	Sand	24.76908333	787.61	-77.8779319	34.10493779	234514.7186	3777531.836
10052	NT	Tides	261	9	7:45	AM	169	18-Jun	Jun	Spr	0	0	Sand	28.55813542	787.61	-77.8779319	34.10493779	234514.7186	3777531.836
10053	NT	Tides	261	10	8:30	AM	170	19-Jun	Jun	Spr	0	0	Sand	29.05126042	787.61	-77.8779319	34.10493779	234514.7186	3777531.836
10054	NT	Tides	261	11	11:00	AM	173	22-Jun	Jun	Spr	0	0	Sand	27.37678125	787.61	-77.8779319	34.10493779	234514.7186	3777531.836
10055	NT	Tides	261	12	13:10	PM	176	25-Jun	Jun	Spr	0	0	Sand	28.76210417	787.61	-77.8779319	34.10493779	234514.7186	3777531.836
10056	NT	Tides	261	13	14:50	PM	178	27-Jun	Jun	Spr	0	0	Sand	29.73161458	787.61	-77.8779319	34.10493779	234514.7186	3777531.836
10057	NT	Tides	261	14	6:30	AM	183	2-Jul	Jul	Sum	0	0	Sand	29.47958333	787.61	-77.8779319	34.10493779	234514.7186	3777531.836
10058	NT	Tides	261	15	7:15	AM	183	2-Jul	Jul	Sum	0	0	Sand	28.53113542	787.61	-77.8779319	34.10493779	234514.7186	3777531.836
10059	NT	Tides	261	16	17:40	PM	195	14-Jul	Jul	Sum	0	0	Sand	34.13572	787.61	-77.8779319	34.10493779	234514.7186	3777531.836
10060	NT	Tides	261	17	6:00	AM	196	15-Jul	Jul	Sum	0	1	Sand	34.13644	787.61	-77.8779319	34.10493779	234514.7186	3777531.836
10061	NT	Tides	261	18	6:40	AM	197	16-Jul	Jul	Sum	0	1	Sand	30.49569792	787.61	-77.8779319	34.10493779	234514.7186	3777531.836
10062	NT	Tides	261	19	7:20	AM	198	17-Jul	Jul	Sum	0	0	Sand	30.6433125	787.61	-77.8779319	34.10493779	234514.7186	3777531.836
10063	NT	Tides	261	20	8:00	AM	199	18-Jul	Jul	Sum	0	0	Sand	30.436125	787.61	-77.8779319	34.10493779	234514.7186	3777531.836
10064	NT	Tides	261	21	12:20	PM	205	24-Jul	Jul	Sum	0	0	Sand	24.7152708	787.61	-77.8779319	34.10493779	234514.7186	3777531.836
10065	NT	Tides	261	22	16:00	PM	209	28-Jul	Jul	Sum	0	0	Sand	27.84802083	787.61	-77.8779319	34.10493779	234514.7186	3777531.836
10066	NT	Tides	261	23	16:15	PM	210	29-Jul	Jul	Sum	0	0	Sand	28.2296875	787.61	-77.8779319	34.10493779	234514.7186	3777531.836
10067	NT	Tides	261	24	18:00	PM	212	31-Jul	Jul	Sum	0	0	Sand	29.28764583	787.61	-77.8779319	34.10493779	234514.7186	3777531.836
10068	NT	Tides	261	25	10:20	AM	232	20-Aug	Aug	Sum	0	0	Sand	29.49013542	787.61	-77.8779319	34.10493779	234514.7186	3777531.836
10069	NT	Tides	261	26	17:20	PM	240	28-Aug	Aug	Sum	0	0	Sand	28.22386458	787.61	-77.8779319	34.10493779	234514.7186	3777531.836
10070	NT	Tides	261	27	6:40	AM	242	30-Aug	Aug	Sum	0	0	Sand	28.55140625	787.61	-77.8779319	34.10493779	234514.7186	3777531.836
10071	NT	Tides	261	28	7:30	AM	243	31-Aug	Aug	Sum	0	0	Sand	27.908875	787.61	-77.8779319	34.10493779	234514.7186	3777531.836
10072	NT	Tides	261	29	5:30	AM	254	11-Sep	Sep	Fall	0	0	Sand	29.12091667	787.61	-77.8779319	34.10493779	234514.7186	3777531.836
10073	NT	Tides	261	30	7:45	AM	258	15-Sep	Sep	Fall	0	0	Sand	28.96096875	787.61	-77.8779319	34.10493779	234514.7186	3777531.836
10074	NT	Tides	261	31	12:00	PM	264	21-Sep	Sep	Fall	0	0	Sand	24.54764583	787.61	-77.8779319	34.10493779	234514.7186	3777531.836
10075	NT	Tides	261	32	15:00	PM	267	24-Sep	Sep	Fall	0	0	Sand	24.54764583	787.61	-77.8779319	34.10493779	234514.7186	3777531.836
10076	NT	Tides	261	33	7:15	AM	272	29-Sep	Sep	Fall	0	0	Sand	28.08547917	787.61	-77.8779319	34.10493779	234514.7186	3777531.836
10077	NT	Tides	261	34	11:45	AM	277	4-Oct	Oct	Fall	0	0	Sand	27.73998958	787.61	-77.8779319	34.10493779	234514.7186	3777531.836
10078	NT	Tides	261	35	9:55	AM	291	18-Oct	Oct	Fall	0	0	Sand	19.16932292	787.61	-77.8779319	34.10493779	234514.7186	3777531.836
10079	NT	Tides	261	36	14:40	PM	296	23-Oct	Oct	Fall	0	0	Sand	21.22984375	787.61	-77.8779319	34.10493779	234514.7186	3777531.836
10080	NT	Tides	261	37	16:20	PM	298	25-Oct	Oct	Fall	0	0	Sand	21.962125	787.61	-77.8779319	34.10493779	234514.7186	3777531.836
10082	S12	Tides	262	1	8:12	AM	124	4-May	May	Spr	1	1	Sand	23.65208333	793.64	34.10507	-77.8776	234545.7589	3777545.639
10083	S15	Tides	262	1	8:14	AM	124	4-May	May	Spr	1	1	Sand	23.65208333	767.47	34.10488	-77.8773	234572.8482	3777523.781
10084	S16	Tides	262	1	8:16	AM	124	4-May	May	Spr	1	1	Sand	23.65208333	786.81	34.10503	-77.8774	234564.0894	3777540.681
10085	S17	Tides	262	1	8:17	AM	124	4-May	May	Spr	1	1	Sand	23.65208333	798.71	34.10514	-77.8774	234564.4333	3777552.884
10086	S120	Tides	262	17	6:15	AM	196	15-Jul	Jul	Sum	1	1	Sand	28.88884211	785.66	34.10499	-77.8776	234545.5088	3777536.764
10087	S122	Tides	262	17	6:16	AM	196	15-Jul	Jul	Sum	1	1	Sand	28.88884211	795.87	34.10513	-77.8774	234564.402	3777551.774
10088	S126	Tides	262	17	6:21	AM	196	15-Jul	Jul	Sum	1	1	Sand	28.88884211	758.81	34.10479	-77.8773	234572.5668	3777513.797
10089	NT	Tides	262	1	8:00	AM	124	4-May	May	Spr	0	1	Sand	23.65208333	774.37	-77.87739009	34.10493269	234564.6996	3777529.861
10090	NT	Tides	262	2	7:32	AM	138	18-May	May	Spr	0	0	Sand	24.94653125	774.37	-77.87739009	34.10493269	234564.6996	3777529.861
10091	NT	Tides	262	3	8:19	AM	139	19-May	May	Spr	0	0	Sand	25.44751042	774.37	-77.87739009	34.10493269	234564.6996	3777529.861
10092	NT	Tides	262	4	9:57	AM	141	21-May	May	Spr	0	0	Sand	26.22	774.37	-77.87739009	34.10493269	234564.6996	3777529.861
10093	NT	Tides	262	5	7:40	AM	155	4-Jun	Jun	Spr	0	0	Sand	26.23233333	774.37	-77.87739009	34.10493269	234564.6996	3777529.861
10094	NT	Tides	262	6	10:20	AM	158	7-Jun	Jun	Spr	0	0	Sand	25.97405208	774.37	-77.87739009	34.10493269	234564.6996	3777529.861
10095	NT	Tides	262	7	17:10	PM	165	14-Jun	Jun	Spr	0	0	Sand	24.78561458	774.37	-77.87739009	34.10493269	234564.6996	3777529.861
10096	NT	Tides	262	8	18:00	PM	166	15-Jun	Jun	Spr	0	0	Sand	24.76908333	774.37	-77.87739009	34.10493269	234564.6996	3777529.861
10097	NT	Tides	262	9	7:45	AM	169	18-Jun	Jun	Spr	0	0	Sand	28.55813542	774.37	-77.87739009	34.10493269	234564.6996	3777529.861
10098	NT	Tides	262	10	8:30	AM	170	19-Jun	Jun	Spr	0	0	Sand	29.05126042	774.37	-77.87739009	34.10493269	234564.6996	3777529.861
10099	NT	Tides	262	11	11:00	AM	173	22-Jun	Jun	Spr	0	0	Sand	27.37678125	774.37	-77.87739009	34.10493269	234564.6996	3777529.861
10100	NT	Tides	262	12	13:10	PM	176	25-Jun	Jun	Spr	0	0	Sand	28.76210417	774.37	-77.87739009	34.10493269	234564.6996	3777529.861
10101	NT	Tides	262	13	14:50	PM	178	27-Jun	Jun	Spr	0	0	Sand	29.73161458	774.37	-77.87739009	34.10493269	234564.6996	3777529.861
10102	NT	Tides	262	14	6:30	AM	183	2-Jul	Jul	Sum	0	0	Sand	29.47958333	774.37	-77.87739009	34.10493269	234564.6996	3777529.861
10103	NT	Tides	262	15	7:15	AM	183	2-Jul	Jul	Sum	0	0	Sand	28.53113542	774.37	-77.87739009	34.10493269	234564.6996	3777529.861
10104	NT	Tides	262	16	17:40	PM	195	14-Jul	Jul	Sum	0	0	Sand	34.13572	774.37	-77.87739009	34.10493269	234564.6996	3777529.861
10105	NT	Tides	262	17	6:00	AM	196	15-Jul	Jul	Sum	0	1	Sand	34.13644	774.37	-77.87739009	34.10493269	234564.6996	3777529.861
10106	NT	Tides	262	18	6:40	AM	197	16-Jul	Jul	Sum	0	0	Sand	30.49569792	774.37	-77.87739009	34.10493269	234564.6996	3777529.861
10107	NT	Tides	262	19	7:20	AM	198	17-Jul	Jul	Sum	0	0	Sand	30.6433125	774.37	-77.87739009	34.10493269	234564.6996	3777529.861
10108	NT	Tides	262	20	8:00	AM	199	18-Jul	Jul	Sum	0	0	Sand	30.436125	774.37	-77.87739009	34.10493269	234564.6996	3777529.861
10109	NT	Tides	262	21	12:20	PM	205	24-Jul	Jul	Sum	0	0	Sand	24.7152708	774.37	-77.87739009	34.10493269	234564.6996	3777529.861
10110	NT	Tides	262	22	16:00	PM	209	28-Jul	Jul	Sum	0	0	Sand	27.84802083	774.37	-77.87739009	34.10493269	234564.6996	3777529.861
10111	NT	Tides	262	23	16:15	PM	210	29-Jul	Jul	Sum	0	0	Sand	28.2296875	774.37	-77.87739009	34.10493269	234564.6996	3777529.861
10112	NT	Tides	262	24	18:00	PM	212	31-Jul	Jul	Sum	0	0	Sand	29.28764583	774.37	-77.87739009	34.10493269	234564.6996	3777529.861
10113	NT	Tides	262	25	10:20	AM	232	20-Aug	Aug	Sum	0	0	Sand	29.49013542	774.37	-77.87739009	34.10493269	234564.6996	3777529.861
10114	NT	Tides	262	26	17:20	PM	240	28-Aug	Aug	Sum	0	0	Sand	28.22386458	774.37	-77.87739009	34.10493269	234564.6996	3777529.861
10115	NT	Tides	262	27	6:40	AM	242	30-Aug	Aug	Sum	0	0	Sand	28.55140625	774.37	-77.87739009	34.10493269	234564.6996	3777529.861
10116	NT	Tides	262	28	7:30	AM	243	31-Aug	Aug	Sum	0	0	Sand	27.908875	774.37	-77.87739009	34.10493269	234564.6996	3777529.861
10117	NT	Tides	262	29	5:30	AM	254	11-Sep	Sep	Fall	0	0	Sand	29.12091667	774.37	-77.87739009	34.10493269	234564.6996	3777529.861
10118	NT	Tides	262	30	7:45	AM	258	15-Sep	Sep	Fall	0	0	Sand	28.96096875	774.37	-77.87739009	34.10493269	234564.6996	3777529.861
10119	NT	Tides	262	31	12:00	PM	264	21-Sep	Sep	Fall	0	0	Sand	24.54764583	774.37	-77.87739009	34.10493269	234564.6996	3777529.861
10120	NT	Tides	262	32	15:00	PM	267	24-Sep	Sep	Fall	0	0	Sand	24.54764583	774.37	-77.87739009	34.10493269	234564.6996	3777529.861
10121	NT	Tides	262	33	7:15	AM	272	29-Sep	Sep	Fall	0	0	Sand	28.08547917	774.37	-77.87739009	34.10493269	234564.6996	3777529.861
10122	NT	Tides	262	34	11:45	AM	277	4-Oct	Oct	Fall	0	0	Sand	27.73998958	774.37	-77.87739009	34.10493269	234564.6996	3777529.861
10123	NT	Tides	262	35	9:55	AM	291	18-Oct	Oct	Fall	0	0	Sand	19.16932292	774.37	-77.87739009	34.10493269	234564.6996	3777529.861
10124	NT	Tides	262	36	14:40	PM	296	23-Oct	Oct	Fall	0	0	Sand	21.22984375	774.37	-77.87739009	34.10493269	234564.6996	3777529.861
10125	NT	Tides	262	37	16:20	PM	298	25-Oct	Oct	Fall	0	0	Sand	21.962125	774.37	-77.87739009	34.10493269	234564.6996	3777529.861
10127	NT	Tides	263	1	8:00	AM	124	4-May	May	Spr	0	0	Channel	23.65208333	764.18	-77.87684828	34.1049276	234614.6806	3777527.887
10128	NT	Tides	263	2	7:32	AM	138	18-May	May	Spr	0	0	Channel	24.94653125	764.18	-77.87684828	34.1049276	234614.6806	3777527.887
10129	NT	Tides	263	3	8:19	AM	139	19-May	May	Spr	0	0	Channel	25.44751042	764.18	-77.87684828	34.1049276	234614.6806	3777527.887
10130	NT	Tides	263	4	9:57	AM	141	21-May	May	Spr	0	0	Channel	26.22	764.18	-77.87684828	34.1049276	234614.6806	3777527.887
10131	NT	Tides	263	5	7:40	AM	155	4-Jun	Jun	Spr	0	0	Channel	26.23233333	764.18	-77.87684828	34.1049276	234614.6806	3777527.887
10132	NT	Tides	263	6	10:20	AM	158	7-Jun	Jun	Spr	0	0	Channel	25.97405208	764.18	-77.87684828	34.1049276	234614.6806	3777527.887
10133	NT	Tides	263	7	17:10	PM	165	14-Jun	Jun	Spr	0	0	Channel	24.78561458	764.18	-77.87684828	34.1049276	234614.6806	3777527.887
10134	NT	Tides	263	8	18:00	PM	166	15-Jun	Jun	Spr	0	0	Channel	24.76908333	764.18	-77.87684828	34.1049276	234614.6806	3777527.887
10135	NT	Tides	263	9	7:45	AM	169	18-Jun	Jun	Spr	0	0	Channel	28.55813542	764.18	-77.87684828	34.1049276	234614.6806	3777527.887
10136	NT	Tides	263	10	8:30	AM	170	19-Jun	Jun	Spr	0	0	Channel	29.05126042	764.18	-77.87684828	34.1049276	234614.6806	3777527.887
10137	NT	Tides	263	11	11:00	AM	173	22-Jun	Jun	Spr	0	0	Channel	27.37678125	764.18	-77.87684828	34.1049276	234614.6806	3777527.887
10138	NT	Tides	263	12	13:10	PM	176	25-Jun	Jun	Spr	0	0	Channel	28.76210417	764.18	-77.87684828	34.1049276	234614.6806	3777527.887
10139	NT	Tides	263	13	14:50	PM	178	27-Jun	Jun	Spr	0	0	Channel	29.73161458	764.18	-77.87684828	34.1049276	234614.6806	3777527.887
10140	NT	Tides	263	14	6:30	AM	183	2-Jul	Jul	Sum	0	0	Channel	29.47958333	764.18	-77.87684828	34.1049276	234614.6806	3777527.887
10141	NT	Tides	263	15	7:15	AM	183	2-Jul	Jul	Sum	0	0	Channel	28.53113542	764.18	-77.87684828	34.1049276	234614.6806	3777527.887
10142	NT	Tides	263	16	17:40	PM	195	14-Jul	Jul	Sum	0	0	Channel	34.13572	764.18	-77.87684828	34.1049276	234614.6806	3777527.887
10143	NT	Tides	263	17	6:00	AM	196	15-Jul	Jul	Sum	0	0	Channel	34.13644	764.18	-77.87684828	34.1049276	234614.6806	3777527.887
10144	NT	Tides	263	18	6:40	AM	197	16-Jul	Jul	Sum	0	0	Channel	30.49569792	764.18	-77.87684828	34.1049276	234614.6806	3777527.887
10145	NT	Tides	263	19	7:20	AM	198	17-Jul	Jul	Sum	0	0	Channel	30.6433125	764.18	-77.87684828	34.1049276	234614.6806	3777527.887
10146	NT	Tides	263	20	8:00	AM	199	18-Jul	Jul	Sum	0	0	Channel	30.436125	764.18	-77.87684828	34.1049276	234614.6806	3777527.887
10147	NT	Tides	263	21	12:20	PM	205	24-Jul	Jul	Sum	0	0	Channel	24.7152708	764.18	-77.87684828	34.1049276	234614.6806	3777527.887
10148	NT	Tides	263	22	16:00	PM	209	28-Jul	Jul	Sum	0	0	Channel	27.84802083	764.18	-77.87684828	34.1049276	234614.6806	3777527.887
10149	NT	Tides	263	23	16:15	PM	210	29-Jul	Jul	Sum	0	0	Channel	28.2296875	764.18	-77.87684828	34.1049276	234614.6806	3777527.887
10150	NT	Tides	263	24	18:00	PM	212	31-Jul	Jul	Sum	0	0	Channel	29.28764583	764.18	-77.87684828	34.1049276	234614.6806	3777527.887
10151	NT	Tides	263	25	10:20	AM	232	20-Aug	Aug	Sum	0	0	Channel	29.49013542	764.18	-77.87684828	34.1049276	234614.6806	3777527.887
10152	NT	Tides	263	26	17:20	PM	240	28-Aug	Aug	Sum	0	0	Channel	28.22386458	764.18	-77.87684828	34.1049276	234614.6806	3777527.887
10153	NT	Tides	263	27	6:40	AM	242	30-Aug	Aug	Sum	0	0	Channel	28.55140625	764.18	-77.87684828	34.1049276	234614.6806	3777527.887
10154	NT	Tides	263	28	7:30	AM	243	31-Aug	Aug	Sum	0	0	Channel	27.908875	764.18	-77.87684828	34.1049276	234614.6806	3777527.887
10155	NT	Tides	263	29	5:30	AM	254	11-Sep	Sep	Fall	0	0	Channel	29.12091667	764.18	-77.87684828	34.1049276	234614.6806	3777527.887
10156	NT	Tides	263	30	7:45	AM	258	15-Sep	Sep	Fall	0	0	Channel	28.96096875	764.18	-77.87684828	34.1049276	234614.6806	3777527.887
10157	NT	Tides	263	31	12:00	PM	264	21-Sep	Sep	Fall	0	0	Channel	24.54764583	764.18	-77.87684828	34.1049276	234614.6806	3777527.887
10158	NT	Tides	263	32	15:00	PM	267	24-Sep	Sep	Fall	0	0	Channel	24.54764583	764.18	-77.87684828	34.1049276	234614.6806	3777527.887
10159	NT	Tides	263	33	7:15	AM	272	29-Sep	Sep	Fall	0	0	Channel	28.08547917	764.18	-77.87684828	34.1049276	234614.6806	3777527.887
10160	NT	Tides	263	34	11:45	AM	277	4-Oct	Oct	Fall	0	0	Channel	27.73998958	764.18	-77.87684828	34.1049276	234614.6806	3777527.887
10161	NT	Tides	263	35	9:55	AM	291	18-Oct	Oct	Fall	0	0	Channel	19.16932292	764.18	-77.87684828	34.1049276	234614.6806	3777527.887
10162	NT	Tides	263	36	14:40	PM	296	23-Oct	Oct	Fall	0	0	Channel	21.22984375	764.18	-77.87684828	34.1049276	234614.6806	3777527.887
10163	NT	Tides	263	37	16:20	PM	298	25-Oct	Oct	Fall	0	0	Channel	21.962125	764.18	-77.87684828	34.1049276	234614.6806	3777527.887
10165	NT	Tides	264	1	8:00	AM	124	4-May	May	Spr	0	0	Channel	23.65208333	755.82	-77.87468105	34.10490718	234814.6036	3777519.989
10166	NT	Tides	264	2	7:32	AM	138	18-May	May	Spr	0	0	Channel	24.94653125	755.82	-77.87468105	34.10490718	234814.6036	3777519.989
10167	NT	Tides	264	3	8:19	AM	139	19-May	May	Spr	0	0	Channel	25.44751042	755.82	-77.87468105	34.10490718	234814.6036	3777519.989
10168	NT	Tides	264	4	9:57	AM	141	21-May	May	Spr	0	0	Channel	26.22	755.82	-77.87468105	34.10490718	234814.6036	3777519.989
10169	NT	Tides	264	5	7:40	AM	155	4-Jun	Jun	Spr	0	0	Channel	26.23233333	755.82	-77.87468105	34.10490718	234814.6036	3777519.989
10170	NT	Tides	264	6	10:20	AM	158	7-Jun	Jun	Spr	0	0	Channel	25.97405208	755.82	-77.87468105	34.10490718	234814.6036	3777519.989
10171	NT	Tides	264	7	17:10	PM	165	14-Jun	Jun	Spr	0	0	Channel	24.78561458	755.82	-77.87468105	34.10490718	234814.6036	3777519.989
10172	NT	Tides	264	8	18:00	PM	166	15-Jun	Jun	Spr	0	0	Channel	24.76908333	755.82	-77.87468105	34.10490718	234814.6036	3777519.989
10173	NT	Tides	264	9	7:45	AM	169	18-Jun	Jun	Spr	0	0	Channel	28.55813542	755.82	-77.87468105	34.10490718	234814.6036	3777519.989
10174	NT	Tides	264	10	8:30	AM	170	19-Jun	Jun	Spr	0	0	Channel	29.05126042	755.82	-77.87468105	34.10490718	234814.6036	3777519.989
10175	NT	Tides	264	11	11:00	AM	173	22-Jun	Jun	Spr	0	0	Channel	27.37678125	755.82	-77.87468105	34.10490718	234814.6036	3777519.989
10176	NT	Tides	264	12	13:10	PM	176	25-Jun	Jun	Spr	0	0	Channel	28.76210417	755.82	-77.87468105	34.10490718	234814.6036	3777519.989
10177	NT	Tides	264	13	14:50	PM	178	27-Jun	Jun	Spr	0	0	Channel	29.73161458	755.82	-77.87468105	34.10490718	234814.6036	3777519.989
10178	NT	Tides	264	14	6:30	AM	183	2-Jul	Jul	Sum	0	0	Channel	29.47958333	755.82	-77.87468105	34.10490718	234814.6036	3777519.989
10179	NT	Tides	264	15	7:15	AM	183	2-Jul	Jul	Sum	0	0	Channel	28.53113542	755.82	-77.87468105	34.10490718	234814.6036	3777519.989
10180	NT	Tides	264	16	17:40	PM	195	14-Jul	Jul	Sum	0	0	Channel	34.13572	755.82	-77.87468105	34.10490718	234814.6036	3777519.989
10181	NT	Tides	264	17	6:00	AM	196	15-Jul	Jul	Sum	0	0	Channel	34.13644	755.82	-77.87468105	34.10490718	234814.6036	3777519.989
10182	NT	Tides	264	18	6:40	AM	197	16-Jul	Jul	Sum	0	0	Channel	30.49569792	755.82	-77.87468105	34.10490718	234814.6036	3777519.989
10183	NT	Tides	264	19	7:20	AM	198	17-Jul	Jul	Sum	0	0	Channel	30.6433125	755.82	-77.87468105	34.10490718	234814.6036	3777519.989
10184	NT	Tides	264	20	8:00	AM	199	18-Jul	Jul	Sum	0	0	Channel	30.436125	755.82	-77.87468105	34.10490718	234814.6036	3777519.989
10185	NT	Tides	264	21	12:20	PM	205	24-Jul	Jul	Sum	0	0	Channel	24.7152708	755.82	-77.87468105	34.10490718	234814.6036	3777519.989
10186	NT	Tides	264	22	16:00	PM	209	28-Jul	Jul	Sum	0	0	Channel	27.84802083	755.82	-77.87468105	34.10490718	234814.6036	3777519.989
10187	NT	Tides	264	23	16:15	PM	210	29-Jul	Jul	Sum	0	0	Channel	28.2296875	755.82	-77.87468105	34.10490718	234814.6036	3777519.989
10188	NT	Tides	264	24	18:00	PM	212	31-Jul	Jul	Sum	0	0	Channel	29.28764583	755.82	-77.87468105	34.10490718	234814.6036	3777519.989
10189	NT	Tides	264	25	10:20	AM	232	20-Aug	Aug	Sum	0	0	Channel	29.49013542	755.82	-77.87468105	34.10490718	234814.6036	3777519.989
10190	NT	Tides	264	26	17:20	PM	240	28-Aug	Aug	Sum	0	0	Channel	28.22386458	755.82	-77.87468105	34.10490718	234814.6036	3777519.989
10191	NT	Tides	264	27	6:40	AM	242	30-Aug	Aug	Sum	0	0	Channel	28.55140625	755.82	-77.87468105	34.10490718	234814.6036	3777519.989
10192	NT	Tides	264	28	7:30	AM	243	31-Aug	Aug	Sum	0	0	Channel	27.908875	755.82	-77.87468105	34.10490718	234814.6036	3777519.989
10193	NT	Tides	264	29	5:30	AM	254	11-Sep	Sep	Fall	0	0	Channel	29.12091667	755.82	-77.87468105	34.10490718	234814.6036	3777519.989
10194	NT	Tides	264	30	7:45	AM	258	15-Sep	Sep	Fall	0	0	Channel	28.96096875	755.82	-77.87468105	34.10490718	234814.6036	3777519.989
10195	NT	Tides	264	31	12:00	PM	264	21-Sep	Sep	Fall	0	0	Channel	24.54764583	755.82	-77.87468105	34.10490718	234814.6036	3777519.989
10196	NT	Tides	264	32	15:00	PM	267	24-Sep	Sep	Fall	0	0	Channel	24.54764583	755.82	-77.87468105	34.10490718	234814.6036	3777519.989
10197	NT	Tides	264	33	7:15	AM	272	29-Sep	Sep	Fall	0	0	Channel	28.08547917	755.82	-77.87468105	34.10490718	234814.6036	3777519.989
10198	NT	Tides	264	34	11:45	AM	277	4-Oct	Oct	Fall	0	0	Channel	27.73998958	755.82	-77.87468105	34.10490718	234814.6036	3777519.989
10199	NT	Tides	264	35	9:55	AM	291	18-Oct	Oct	Fall	0	0	Channel	19.16932292	755.82	-77.87468105	34.10490718	234814.6036	3777519.989
10200	NT	Tides	264	36	14:40	PM	296	23-Oct	Oct	Fall	0	0	Channel	21.22984375	755.82	-77.87468105	34.10490718	234814.6036	3777519.989
10201	NT	Tides	264	37	16:20	PM	298	25-Oct	Oct	Fall	0	0	Channel	21.962125	755.82	-77.87468105	34.10490718	234814.6036	3777519.989
10203	NT	Tides	265	1	8:00	AM	124	4-May	May	Spr	0	0	Sand	23.65208333	761.96	-77.87413924	34.10490207	234864.5846	3777518.014
10204	NT	Tides	265	2	7:32	AM	138	18-May	May	Spr	0	0	Sand	24.94653125	761.96	-77.87413924	34.10490207	234864.5846	3777518.014
10205	NT	Tides	265	3	8:19	AM	139	19-May	May	Spr	0	0	Sand	25.44751042	761.96	-77.87413924	34.10490207	234864.5846	3777518.014
10206	NT	Tides	265	4	9:57	AM	141	21-May	May	Spr	0	0	Sand	26.22	761.96	-77.87413924	34.10490207	234864.5846	3777518.014
10207	NT	Tides	265	5	7:40	AM	155	4-Jun	Jun	Spr	0	0	Sand	26.23233333	761.96	-77.87413924	34.10490207	234864.5846	3777518.014
10208	NT	Tides	265	6	10:20	AM	158	7-Jun	Jun	Spr	0	0	Sand	25.97405208	761.96	-77.87413924	34.10490207	234864.5846	3777518.014
10209	NT	Tides	265	7	17:10	PM	165	14-Jun	Jun	Spr	0	0	Sand	24.78561458	761.96	-77.87413924	34.10490207	234864.5846	3777518.014
10210	NT	Tides	265	8	18:00	PM	166	15-Jun	Jun	Spr	0	0	Sand	24.76908333	761.96	-77.87413924	34.10490207	234864.5846	3777518.014
10211	NT	Tides	265	9	7:45	AM	169	18-Jun	Jun	Spr	0	0	Sand	28.55813542	761.96	-77.87413924	34.10490207	234864.5846	3777518.014
10212	NT	Tides	265	10	8:30	AM	170	19-Jun	Jun	Spr	0	0	Sand	29.05126042	761.96	-77.87413924	34.10490207	234864.5846	3777518.014
10213	NT	Tides	265	11	11:00	AM	173	22-Jun	Jun	Spr	0	0	Sand	27.37678125	761.96	-77.87413924	34.10490207	234864.5846	3777518.014
10214	NT	Tides	265	12	13:10	PM	176	25-Jun	Jun	Spr	0	0	Sand	28.76210417	761.96	-77.87413924	34.10490207	234864.5846	3777518.014
10215	NT	Tides	265	13	14:50	PM	178	27-Jun	Jun	Spr	0	0	Sand	29.73161458	761.96	-77.87413924	34.10490207	234864.5846	3777518.014
10216	NT	Tides	265	14	6:30	AM	183	2-Jul	Jul	Sum	0	0	Sand	29.47958333	761.96	-77.87413924	34.10490207	234864.5846	3777518.014
10217	NT	Tides	265	15	7:15	AM	183	2-Jul	Jul	Sum	0	0	Sand	28.53113542	761.96	-77.87413924	34.10490207	234864.5846	3777518.014
10218	NT	Tides	265	16	17:40	PM	195	14-Jul	Jul	Sum	0	0	Sand	34.13572	761.96	-77.87413924	34.10490207	234864.5846	3777518.014
10219	NT	Tides	265	17	6:00	AM	196	15-Jul	Jul	Sum	0	0	Sand	34.13644	761.96	-77.87413924	34.10490207	234864.5846	3777518.014
10220	NT	Tides	265	18	6:40	AM	197	16-Jul	Jul	Sum	0	0	Sand	30.49569792	761.96	-77.87413924	34.10490207	234864.5846	3777518.014
10221	NT	Tides	265	19	7:20	AM	198	17-Jul	Jul	Sum	0	0	Sand	30.6433125	761.96	-77.87413924	34.10490207	234864.5846	3777518.014
10222	NT	Tides	265	20	8:00	AM	199	18-Jul	Jul	Sum	0	0	Sand	30.436125	761.96	-77.87413924	34.10490207	234864.5846	3777518.014
10223	NT	Tides	265	21	12:20	PM	205	24-Jul	Jul	Sum	0	0	Sand	24.7152708	761.96	-77.87413924	34.10490207	234864.5846	3777518.014
10224	NT	Tides	265	22	16:00	PM	209	28-Jul	Jul	Sum	0	0	Sand	27.84802083	761.96	-77.87413924	34.10490207	234864.5846	3777518.014
10225	NT	Tides	265	23	16:15	PM	210	29-Jul	Jul	Sum	0	0	Sand	28.2296875	761.96	-77.87413924	34.10490207	234864.5846	3777518.014
10226	NT	Tides	265	24	18:00	PM	212	31-Jul	Jul	Sum	0	0	Sand	29.28764583	761.96	-77.87413924	34.10490207	234864.5846	3777518.014
10227	NT	Tides	265	25	10:20	AM	232	20-Aug	Aug	Sum	0	0	Sand	29.49013542	761.96	-77.87413924	34.10490207	234864.5846	3777518.014
10228	NT	Tides	265	26	17:20	PM	240	28-Aug	Aug	Sum	0	0	Sand	28.22386458	761.96	-77.87413924	34.10490207	234864.5846	3777518.014
10229	NT	Tides	265	27	6:40	AM	242	30-Aug	Aug	Sum	0	0	Sand	28.55140625	761.96	-77.87413924	34.10490207	234864.5846	3777518.014
10230	NT	Tides	265	28	7:30	AM	243	31-Aug	Aug	Sum	0	0	Sand	27.908875	761.96	-77.87413924	34.10490207	234864.5846	3777518.014
10231	NT	Tides	265	29	5:30	AM	254	11-Sep	Sep	Fall	0	0	Sand	29.12091667	761.96	-77.87413924	34.10490207	234864.5846	3777518.014
10232	NT	Tides	265	30	7:45	AM	258	15-Sep	Sep	Fall	0	0	Sand	28.96096875	761.96	-77.87413924	34.10490207	234864.5846	3777518.014
10233	NT	Tides	265	31	12:00	PM	264	21-Sep	Sep	Fall	0	0	Sand	24.54764583	761.96	-77.87413924	34.10490207	234864.5846	3777518.014
10234	NT	Tides	265	32	15:00	PM	267	24-Sep	Sep	Fall	0	0	Sand	24.54764583	761.96	-77.87413924	34.10490207	234864.5846	3777518.014
10235	NT	Tides	265	33	7:15	AM	272	29-Sep	Sep	Fall	0	0	Sand	28.08547917	761.96	-77.87413924	34.10490207	234864.5846	3777518.014
10236	NT	Tides	265	34	11:45	AM	277	4-Oct	Oct	Fall	0	0	Sand	27.73998958	761.96	-77.87413924	34.10490207	234864.5846	3777518.014
10237	NT	Tides	265	35	9:55	AM	291	18-Oct	Oct	Fall	0	0	Sand	19.16932292	761.96	-77.87413924	34.10490207	234864.5846	3777518.014
10238	NT	Tides	265	36	14:40	PM	296	23-Oct	Oct	Fall	0	0	Sand	21.22984375	761.96	-77.87413924	34.10490207	234864.5846	3777518.014
10239	NT	Tides	265	37	16:20	PM	298	25-Oct	Oct	Fall	0	0	Sand	21.962125	761.96	-77.87413924	34.10490207	234864.5846	3777518.014
10241	S76	Tides	266	9	8:09	AM	169	18-Jun	Jun	Spr	1	1	Sand	29.34246667	732.84	34.10444	-77.8778	234525.3335	3777476.272
10242	S104	Tides	266	12	13:23	PM	176	25-Jun	Jun	Spr	1	1	Sand	27.98225	721.85	34.10436	-77.8777	234534.3112	3777467.137
10243	S135	Tides	266	18	7:16	AM	197	16-Jul	Jul	Sum	1	1	Sand	29.02115625	749.21	34.10461	-77.8778	234525.8651	3777495.13
10244	NT	Tides	266	1	8:00	AM	124	4-May	May	Spr	0	0	Sand	23.65208333	739.97	-77.87793802	34.10448709	234512.7445	3777481.854
10245	NT	Tides	266	2	7:32	AM	138	18-May	May	Spr	0	0	Sand	24.94653125	739.97	-77.87793802	34.10448709	234512.7445	3777481.854
10246	NT	Tides	266	3	8:19	AM	139	19-May	May	Spr	0	0	Sand	25.44751042	739.97	-77.87793802	34.10448709	234512.7445	3777481.854
10247	NT	Tides	266	4	9:57	AM	141	21-May	May	Spr	0	0	Sand	26.22	739.97	-77.87793802	34.10448709	234512.7445	3777481.854
10248	NT	Tides	266	5	7:40	AM	155	4-Jun	Jun	Spr	0	0	Sand	26.23233333	739.97	-77.87793802	34.10448709	234512.7445	3777481.854
10249	NT	Tides	266	6	10:20	AM	158	7-Jun	Jun	Spr	0	0	Sand	25.97405208	739.97	-77.87793802	34.10448709	234512.7445	3777481.854
10250	NT	Tides	266	7	17:10	PM	165	14-Jun	Jun	Spr	0	0	Sand	24.78561458	739.97	-77.87793802	34.10448709	234512.7445	3777481.854
10251	NT	Tides	266	8	18:00	PM	166	15-Jun	Jun	Spr	0	0	Sand	24.76908333	739.97	-77.87793802	34.10448709	234512.7445	3777481.854
10252	NT	Tides	266	9	7:45	AM	169	18-Jun	Jun	Spr	0	1	Sand	28.55813542	739.97	-77.87793802	34.10448709	234512.7445	3777481.854
10253	NT	Tides	266	10	8:30	AM	170	19-Jun	Jun	Spr	0	0	Sand	29.05126042	739.97	-77.87793802	34.10448709	234512.7445	3777481.854
10254	NT	Tides	266	11	11:00	AM	173	22-Jun	Jun	Spr	0	0	Sand	27.37678125	739.97	-77.87793802	34.10448709	234512.7445	3777481.854
10255	NT	Tides	266	12	13:10	PM	176	25-Jun	Jun	Spr	0	1	Sand	28.76210417	739.97	-77.87793802	34.10448709	234512.7445	3777481.854
10256	NT	Tides	266	13	14:50	PM	178	27-Jun	Jun	Spr	0	0	Sand	29.73161458	739.97	-77.87793802	34.10448709	234512.7445	3777481.854
10257	NT	Tides	266	14	6:30	AM	183	2-Jul	Jul	Sum	0	0	Sand	29.47958333	739.97	-77.87793802	34.10448709	234512.7445	3777481.854
10258	NT	Tides	266	15	7:15	AM	183	2-Jul	Jul	Sum	0	0	Sand	28.53113542	739.97	-77.87793802	34.10448709	234512.7445	3777481.854
10259	NT	Tides	266	16	17:40	PM	195	14-Jul	Jul	Sum	0	0	Sand	34.13572	739.97	-77.87793802	34.10448709	234512.7445	3777481.854
10260	NT	Tides	266	17	6:00	AM	196	15-Jul	Jul	Sum	0	0	Sand	34.13644	739.97	-77.87793802	34.10448709	234512.7445	3777481.854
10261	NT	Tides	266	18	6:40	AM	197	16-Jul	Jul	Sum	0	1	Sand	30.49569792	739.97	-77.87793802	34.10448709	234512.7445	3777481.854
10262	NT	Tides	266	19	7:20	AM	198	17-Jul	Jul	Sum	0	0	Sand	30.6433125	739.97	-77.87793802	34.10448709	234512.7445	3777481.854
10263	NT	Tides	266	20	8:00	AM	199	18-Jul	Jul	Sum	0	0	Sand	30.436125	739.97	-77.87793802	34.10448709	234512.7445	3777481.854
10264	NT	Tides	266	21	12:20	PM	205	24-Jul	Jul	Sum	0	0	Sand	24.7152708	739.97	-77.87793802	34.10448709	234512.7445	3777481.854
10265	NT	Tides	266	22	16:00	PM	209	28-Jul	Jul	Sum	0	0	Sand	27.84802083	739.97	-77.87793802	34.10448709	234512.7445	3777481.854
10266	NT	Tides	266	23	16:15	PM	210	29-Jul	Jul	Sum	0	0	Sand	28.2296875	739.97	-77.87793802	34.10448709	234512.7445	3777481.854
10267	NT	Tides	266	24	18:00	PM	212	31-Jul	Jul	Sum	0	0	Sand	29.28764583	739.97	-77.87793802	34.10448709	234512.7445	3777481.854
10268	NT	Tides	266	25	10:20	AM	232	20-Aug	Aug	Sum	0	0	Sand	29.49013542	739.97	-77.87793802	34.10448709	234512.7445	3777481.854
10269	NT	Tides	266	26	17:20	PM	240	28-Aug	Aug	Sum	0	0	Sand	28.22386458	739.97	-77.87793802	34.10448709	234512.7445	3777481.854
10270	NT	Tides	266	27	6:40	AM	242	30-Aug	Aug	Sum	0	0	Sand	28.55140625	739.97	-77.87793802	34.10448709	234512.7445	3777481.854
10271	NT	Tides	266	28	7:30	AM	243	31-Aug	Aug	Sum	0	0	Sand	27.908875	739.97	-77.87793802	34.10448709	234512.7445	3777481.854
10272	NT	Tides	266	29	5:30	AM	254	11-Sep	Sep	Fall	0	0	Sand	29.12091667	739.97	-77.87793802	34.10448709	234512.7445	3777481.854
10273	NT	Tides	266	30	7:45	AM	258	15-Sep	Sep	Fall	0	0	Sand	28.96096875	739.97	-77.87793802	34.10448709	234512.7445	3777481.854
10274	NT	Tides	266	31	12:00	PM	264	21-Sep	Sep	Fall	0	0	Sand	24.54764583	739.97	-77.87793802	34.10448709	234512.7445	3777481.854
10275	NT	Tides	266	32	15:00	PM	267	24-Sep	Sep	Fall	0	0	Sand	24.54764583	739.97	-77.87793802	34.10448709	234512.7445	3777481.854
10276	NT	Tides	266	33	7:15	AM	272	29-Sep	Sep	Fall	0	0	Sand	28.08547917	739.97	-77.87793802	34.10448709	234512.7445	3777481.854
10277	NT	Tides	266	34	11:45	AM	277	4-Oct	Oct	Fall	0	0	Sand	27.73998958	739.97	-77.87793802	34.10448709	234512.7445	3777481.854
10278	NT	Tides	266	35	9:55	AM	291	18-Oct	Oct	Fall	0	0	Sand	19.16932292	739.97	-77.87793802	34.10448709	234512.7445	3777481.854
10279	NT	Tides	266	36	14:40	PM	296	23-Oct	Oct	Fall	0	0	Sand	21.22984375	739.97	-77.87793802	34.10448709	234512.7445	3777481.854
10280	NT	Tides	266	37	16:20	PM	298	25-Oct	Oct	Fall	0	0	Sand	21.962125	739.97	-77.87793802	34.10448709	234512.7445	3777481.854
10282	S19	Tides	267	1	8:24	AM	124	4-May	May	Spr	1	1	Sand	23.65208333	741.43	34.10461	-77.8774	234562.7763	3777494.09
10283	S20	Tides	267	1	8:25	AM	124	4-May	May	Spr	1	1	Sand	23.65208333	724.6	34.10449	-77.8773	234571.6289	3777480.518
10284	S21	Tides	267	1	8:31	AM	124	4-May	May	Spr	1	1	Sand	23.65208333	707.97	34.10433	-77.8773	234571.1287	3777462.769
10285	NT	Tides	267	1	8:00	AM	124	4-May	May	Spr	0	1	Sand	23.65208333	725.86	-77.87739622	34.104482	234562.7249	3777479.88
10286	NT	Tides	267	2	7:32	AM	138	18-May	May	Spr	0	0	Sand	24.94653125	725.86	-77.87739622	34.104482	234562.7249	3777479.88
10287	NT	Tides	267	3	8:19	AM	139	19-May	May	Spr	0	0	Sand	25.44751042	725.86	-77.87739622	34.104482	234562.7249	3777479.88
10288	NT	Tides	267	4	9:57	AM	141	21-May	May	Spr	0	0	Sand	26.22	725.86	-77.87739622	34.104482	234562.7249	3777479.88
10289	NT	Tides	267	5	7:40	AM	155	4-Jun	Jun	Spr	0	0	Sand	26.23233333	725.86	-77.87739622	34.104482	234562.7249	3777479.88
10290	NT	Tides	267	6	10:20	AM	158	7-Jun	Jun	Spr	0	0	Sand	25.97405208	725.86	-77.87739622	34.104482	234562.7249	3777479.88
10291	NT	Tides	267	7	17:10	PM	165	14-Jun	Jun	Spr	0	0	Sand	24.78561458	725.86	-77.87739622	34.104482	234562.7249	3777479.88
10292	NT	Tides	267	8	18:00	PM	166	15-Jun	Jun	Spr	0	0	Sand	24.76908333	725.86	-77.87739622	34.104482	234562.7249	3777479.88
10293	NT	Tides	267	9	7:45	AM	169	18-Jun	Jun	Spr	0	0	Sand	28.55813542	725.86	-77.87739622	34.104482	234562.7249	3777479.88
10294	NT	Tides	267	10	8:30	AM	170	19-Jun	Jun	Spr	0	0	Sand	29.05126042	725.86	-77.87739622	34.104482	234562.7249	3777479.88
10295	NT	Tides	267	11	11:00	AM	173	22-Jun	Jun	Spr	0	0	Sand	27.37678125	725.86	-77.87739622	34.104482	234562.7249	3777479.88
10296	NT	Tides	267	12	13:10	PM	176	25-Jun	Jun	Spr	0	0	Sand	28.76210417	725.86	-77.87739622	34.104482	234562.7249	3777479.88
10297	NT	Tides	267	13	14:50	PM	178	27-Jun	Jun	Spr	0	0	Sand	29.73161458	725.86	-77.87739622	34.104482	234562.7249	3777479.88
10298	NT	Tides	267	14	6:30	AM	183	2-Jul	Jul	Sum	0	0	Sand	29.47958333	725.86	-77.87739622	34.104482	234562.7249	3777479.88
10299	NT	Tides	267	15	7:15	AM	183	2-Jul	Jul	Sum	0	0	Sand	28.53113542	725.86	-77.87739622	34.104482	234562.7249	3777479.88
10300	NT	Tides	267	16	17:40	PM	195	14-Jul	Jul	Sum	0	0	Sand	34.13572	725.86	-77.87739622	34.104482	234562.7249	3777479.88
10301	NT	Tides	267	17	6:00	AM	196	15-Jul	Jul	Sum	0	0	Sand	34.13644	725.86	-77.87739622	34.104482	234562.7249	3777479.88
10302	NT	Tides	267	18	6:40	AM	197	16-Jul	Jul	Sum	0	0	Sand	30.49569792	725.86	-77.87739622	34.104482	234562.7249	3777479.88
10303	NT	Tides	267	19	7:20	AM	198	17-Jul	Jul	Sum	0	0	Sand	30.6433125	725.86	-77.87739622	34.104482	234562.7249	3777479.88
10304	NT	Tides	267	20	8:00	AM	199	18-Jul	Jul	Sum	0	0	Sand	30.436125	725.86	-77.87739622	34.104482	234562.7249	3777479.88
10305	NT	Tides	267	21	12:20	PM	205	24-Jul	Jul	Sum	0	0	Sand	24.7152708	725.86	-77.87739622	34.104482	234562.7249	3777479.88
10306	NT	Tides	267	22	16:00	PM	209	28-Jul	Jul	Sum	0	0	Sand	27.84802083	725.86	-77.87739622	34.104482	234562.7249	3777479.88
10307	NT	Tides	267	23	16:15	PM	210	29-Jul	Jul	Sum	0	0	Sand	28.2296875	725.86	-77.87739622	34.104482	234562.7249	3777479.88
10308	NT	Tides	267	24	18:00	PM	212	31-Jul	Jul	Sum	0	0	Sand	29.28764583	725.86	-77.87739622	34.104482	234562.7249	3777479.88
10309	NT	Tides	267	25	10:20	AM	232	20-Aug	Aug	Sum	0	0	Sand	29.49013542	725.86	-77.87739622	34.104482	234562.7249	3777479.88
10310	NT	Tides	267	26	17:20	PM	240	28-Aug	Aug	Sum	0	0	Sand	28.22386458	725.86	-77.87739622	34.104482	234562.7249	3777479.88
10311	NT	Tides	267	27	6:40	AM	242	30-Aug	Aug	Sum	0	0	Sand	28.55140625	725.86	-77.87739622	34.104482	234562.7249	3777479.88
10312	NT	Tides	267	28	7:30	AM	243	31-Aug	Aug	Sum	0	0	Sand	27.908875	725.86	-77.87739622	34.104482	234562.7249	3777479.88
10313	NT	Tides	267	29	5:30	AM	254	11-Sep	Sep	Fall	0	0	Sand	29.12091667	725.86	-77.87739622	34.104482	234562.7249	3777479.88
10314	NT	Tides	267	30	7:45	AM	258	15-Sep	Sep	Fall	0	0	Sand	28.96096875	725.86	-77.87739622	34.104482	234562.7249	3777479.88
10315	NT	Tides	267	31	12:00	PM	264	21-Sep	Sep	Fall	0	0	Sand	24.54764583	725.86	-77.87739622	34.104482	234562.7249	3777479.88
10316	NT	Tides	267	32	15:00	PM	267	24-Sep	Sep	Fall	0	0	Sand	24.54764583	725.86	-77.87739622	34.104482	234562.7249	3777479.88
10317	NT	Tides	267	33	7:15	AM	272	29-Sep	Sep	Fall	0	0	Sand	28.08547917	725.86	-77.87739622	34.104482	234562.7249	3777479.88
10318	NT	Tides	267	34	11:45	AM	277	4-Oct	Oct	Fall	0	0	Sand	27.73998958	725.86	-77.87739622	34.104482	234562.7249	3777479.88
10319	NT	Tides	267	35	9:55	AM	291	18-Oct	Oct	Fall	0	0	Sand	19.16932292	725.86	-77.87739622	34.104482	234562.7249	3777479.88
10320	NT	Tides	267	36	14:40	PM	296	23-Oct	Oct	Fall	0	0	Sand	21.22984375	725.86	-77.87739622	34.104482	234562.7249	3777479.88
10321	NT	Tides	267	37	16:20	PM	298	25-Oct	Oct	Fall	0	0	Sand	21.962125	725.86	-77.87739622	34.104482	234562.7249	3777479.88
10323	NT	Tides	268	1	8:00	AM	124	4-May	May	Spr	0	0	Channel	23.65208	716.75	-77.87685441	34.1044769	234612.7062	3777477.906
10324	NT	Tides	268	2	7:32	AM	138	18-May	May	Spr	0	0	Channel	24.94653	716.75	-77.87685441	34.1044769	234612.7062	3777477.906
10325	NT	Tides	268	3	8:19	AM	139	19-May	May	Spr	0	0	Channel	25.44751	716.75	-77.87685441	34.1044769	234612.7062	3777477.906
10326	NT	Tides	268	4	9:57	AM	141	21-May	May	Spr	0	0	Channel	26.22	716.75	-77.87685441	34.1044769	234612.7062	3777477.906
10327	NT	Tides	268	5	7:40	AM	155	4-Jun	Jun	Spr	0	0	Channel	26.23233	716.75	-77.87685441	34.1044769	234612.7062	3777477.906
10328	NT	Tides	268	6	10:20	AM	158	7-Jun	Jun	Spr	0	0	Channel	25.97405	716.75	-77.87685441	34.1044769	234612.7062	3777477.906
10329	NT	Tides	268	7	17:10	PM	165	14-Jun	Jun	Spr	0	0	Channel	24.78561	716.75	-77.87685441	34.1044769	234612.7062	3777477.906
10330	NT	Tides	268	8	18:00	PM	166	15-Jun	Jun	Spr	0	0	Channel	24.76908	716.75	-77.87685441	34.1044769	234612.7062	3777477.906
10331	NT	Tides	268	9	7:45	AM	169	18-Jun	Jun	Spr	0	0	Channel	28.55814	716.75	-77.87685441	34.1044769	234612.7062	3777477.906
10332	NT	Tides	268	10	8:30	AM	170	19-Jun	Jun	Spr	0	0	Channel	29.05126	716.75	-77.87685441	34.1044769	234612.7062	3777477.906
10333	NT	Tides	268	11	11:00	AM	173	22-Jun	Jun	Spr	0	0	Channel	27.37678	716.75	-77.87685441	34.1044769	234612.7062	3777477.906
10334	NT	Tides	268	12	13:10	PM	176	25-Jun	Jun	Spr	0	0	Channel	28.7621	716.75	-77.87685441	34.1044769	234612.7062	3777477.906
10335	NT	Tides	268	13	14:50	PM	178	27-Jun	Jun	Spr	0	0	Channel	29.73161	716.75	-77.87685441	34.1044769	234612.7062	3777477.906
10336	NT	Tides	268	14	6:30	AM	183	2-Jul	Jul	Sum	0	0	Channel	29.47958	716.75	-77.87685441	34.1044769	234612.7062	3777477.906
10337	NT	Tides	268	15	7:15	AM	183	2-Jul	Jul	Sum	0	0	Channel	28.53114	716.75	-77.87685441	34.1044769	234612.7062	3777477.906
10338	NT	Tides	268	16	17:40	PM	195	14-Jul	Jul	Sum	0	0	Channel	34.13572	716.75	-77.87685441	34.1044769	234612.7062	3777477.906
10339	NT	Tides	268	17	6:00	AM	196	15-Jul	Jul	Sum	0	0	Channel	34.13644	716.75	-77.87685441	34.1044769	234612.7062	3777477.906
10340	NT	Tides	268	18	6:40	AM	197	16-Jul	Jul	Sum	0	0	Channel	30.4957	716.75	-77.87685441	34.1044769	234612.7062	3777477.906
10341	NT	Tides	268	19	7:20	AM	198	17-Jul	Jul	Sum	0	0	Channel	30.64331	716.75	-77.87685441	34.1044769	234612.7062	3777477.906
10342	NT	Tides	268	20	8:00	AM	199	18-Jul	Jul	Sum	0	0	Channel	30.43613	716.75	-77.87685441	34.1044769	234612.7062	3777477.906
10343	NT	Tides	268	21	12:20	PM	205	24-Jul	Jul	Sum	0	0	Channel	24.71527	716.75	-77.87685441	34.1044769	234612.7062	3777477.906
10344	NT	Tides	268	22	16:00	PM	209	28-Jul	Jul	Sum	0	0	Channel	27.84802	716.75	-77.87685441	34.1044769	234612.7062	3777477.906
10345	NT	Tides	268	23	16:15	PM	210	29-Jul	Jul	Sum	0	0	Channel	28.22969	716.75	-77.87685441	34.1044769	234612.7062	3777477.906
10346	NT	Tides	268	24	18:00	PM	212	31-Jul	Jul	Sum	0	0	Channel	29.28765	716.75	-77.87685441	34.1044769	234612.7062	3777477.906
10347	NT	Tides	268	25	10:20	AM	232	20-Aug	Aug	Sum	0	0	Channel	29.49014	716.75	-77.87685441	34.1044769	234612.7062	3777477.906
10348	NT	Tides	268	26	17:20	PM	240	28-Aug	Aug	Sum	0	0	Channel	28.22386	716.75	-77.87685441	34.1044769	234612.7062	3777477.906
10349	NT	Tides	268	27	6:40	AM	242	30-Aug	Aug	Sum	0	0	Channel	28.55141	716.75	-77.87685441	34.1044769	234612.7062	3777477.906
10350	NT	Tides	268	28	7:30	AM	243	31-Aug	Aug	Sum	0	0	Channel	27.90888	716.75	-77.87685441	34.1044769	234612.7062	3777477.906
10351	NT	Tides	268	29	5:30	AM	254	11-Sep	Sep	Fall	0	0	Channel	29.12092	716.75	-77.87685441	34.1044769	234612.7062	3777477.906
10352	NT	Tides	268	30	7:45	AM	258	15-Sep	Sep	Fall	0	0	Channel	28.96097	716.75	-77.87685441	34.1044769	234612.7062	3777477.906
10353	NT	Tides	268	31	12:00	PM	264	21-Sep	Sep	Fall	0	0	Channel	24.54765	716.75	-77.87685441	34.1044769	234612.7062	3777477.906
10354	NT	Tides	268	32	15:00	PM	267	24-Sep	Sep	Fall	0	0	Channel	24.54765	716.75	-77.87685441	34.1044769	234612.7062	3777477.906
10355	NT	Tides	268	33	7:15	AM	272	29-Sep	Sep	Fall	0	0	Channel	28.08548	716.75	-77.87685441	34.1044769	234612.7062	3777477.906
10356	NT	Tides	268	34	11:45	AM	277	4-Oct	Oct	Fall	0	0	Channel	27.73999	716.75	-77.87685441	34.1044769	234612.7062	3777477.906
10357	NT	Tides	268	35	9:55	AM	291	18-Oct	Oct	Fall	0	0	Channel	19.16932	716.75	-77.87685441	34.1044769	234612.7062	3777477.906
10358	NT	Tides	268	36	14:40	PM	296	23-Oct	Oct	Fall	0	0	Channel	21.22984	716.75	-77.87685441	34.1044769	234612.7062	3777477.906
10359	NT	Tides	268	37	16:20	PM	298	25-Oct	Oct	Fall	0	0	Channel	21.96213	716.75	-77.87685441	34.1044769	234612.7062	3777477.906
10361	S30	Tides	269	1	9:46	AM	124	4-May	May	Spr	1	1	Channel	23.65208333	1110.72	34.10436	-77.875	234783.4624	3777460.118
10362	NT	Tides	269	1	8:00	AM	124	4-May	May	Spr	0	1	Channel	23.65208	702.97	-77.875229	34.10446159	234762.6481	3777471.982
10363	NT	Tides	269	2	7:32	AM	138	18-May	May	Spr	0	0	Channel	24.94653	702.97	-77.875229	34.10446159	234762.6481	3777471.982
10364	NT	Tides	269	3	8:19	AM	139	19-May	May	Spr	0	0	Channel	25.44751	702.97	-77.875229	34.10446159	234762.6481	3777471.982
10365	NT	Tides	269	4	9:57	AM	141	21-May	May	Spr	0	0	Channel	26.22	702.97	-77.875229	34.10446159	234762.6481	3777471.982
10366	NT	Tides	269	5	7:40	AM	155	4-Jun	Jun	Spr	0	0	Channel	26.23233	702.97	-77.875229	34.10446159	234762.6481	3777471.982
10367	NT	Tides	269	6	10:20	AM	158	7-Jun	Jun	Spr	0	0	Channel	25.97405	702.97	-77.875229	34.10446159	234762.6481	3777471.982
10368	NT	Tides	269	7	17:10	PM	165	14-Jun	Jun	Spr	0	0	Channel	24.78561	702.97	-77.875229	34.10446159	234762.6481	3777471.982
10369	NT	Tides	269	8	18:00	PM	166	15-Jun	Jun	Spr	0	0	Channel	24.76908	702.97	-77.875229	34.10446159	234762.6481	3777471.982
10370	NT	Tides	269	9	7:45	AM	169	18-Jun	Jun	Spr	0	0	Channel	28.55814	702.97	-77.875229	34.10446159	234762.6481	3777471.982
10371	NT	Tides	269	10	8:30	AM	170	19-Jun	Jun	Spr	0	0	Channel	29.05126	702.97	-77.875229	34.10446159	234762.6481	3777471.982
10372	NT	Tides	269	11	11:00	AM	173	22-Jun	Jun	Spr	0	0	Channel	27.37678	702.97	-77.875229	34.10446159	234762.6481	3777471.982
10373	NT	Tides	269	12	13:10	PM	176	25-Jun	Jun	Spr	0	0	Channel	28.7621	702.97	-77.875229	34.10446159	234762.6481	3777471.982
10374	NT	Tides	269	13	14:50	PM	178	27-Jun	Jun	Spr	0	0	Channel	29.73161	702.97	-77.875229	34.10446159	234762.6481	3777471.982
10375	NT	Tides	269	14	6:30	AM	183	2-Jul	Jul	Sum	0	0	Channel	29.47958	702.97	-77.875229	34.10446159	234762.6481	3777471.982
10376	NT	Tides	269	15	7:15	AM	183	2-Jul	Jul	Sum	0	0	Channel	28.53114	702.97	-77.875229	34.10446159	234762.6481	3777471.982
10377	NT	Tides	269	16	17:40	PM	195	14-Jul	Jul	Sum	0	0	Channel	34.13572	702.97	-77.875229	34.10446159	234762.6481	3777471.982
10378	NT	Tides	269	17	6:00	AM	196	15-Jul	Jul	Sum	0	0	Channel	34.13644	702.97	-77.875229	34.10446159	234762.6481	3777471.982
10379	NT	Tides	269	18	6:40	AM	197	16-Jul	Jul	Sum	0	0	Channel	30.4957	702.97	-77.875229	34.10446159	234762.6481	3777471.982
10380	NT	Tides	269	19	7:20	AM	198	17-Jul	Jul	Sum	0	0	Channel	30.64331	702.97	-77.875229	34.10446159	234762.6481	3777471.982
10381	NT	Tides	269	20	8:00	AM	199	18-Jul	Jul	Sum	0	0	Channel	30.43613	702.97	-77.875229	34.10446159	234762.6481	3777471.982
10382	NT	Tides	269	21	12:20	PM	205	24-Jul	Jul	Sum	0	0	Channel	24.71527	702.97	-77.875229	34.10446159	234762.6481	3777471.982
10383	NT	Tides	269	22	16:00	PM	209	28-Jul	Jul	Sum	0	0	Channel	27.84802	702.97	-77.875229	34.10446159	234762.6481	3777471.982
10384	NT	Tides	269	23	16:15	PM	210	29-Jul	Jul	Sum	0	0	Channel	28.22969	702.97	-77.875229	34.10446159	234762.6481	3777471.982
10385	NT	Tides	269	24	18:00	PM	212	31-Jul	Jul	Sum	0	0	Channel	29.28765	702.97	-77.875229	34.10446159	234762.6481	3777471.982
10386	NT	Tides	269	25	10:20	AM	232	20-Aug	Aug	Sum	0	0	Channel	29.49014	702.97	-77.875229	34.10446159	234762.6481	3777471.982
10387	NT	Tides	269	26	17:20	PM	240	28-Aug	Aug	Sum	0	0	Channel	28.22386	702.97	-77.875229	34.10446159	234762.6481	3777471.982
10388	NT	Tides	269	27	6:40	AM	242	30-Aug	Aug	Sum	0	0	Channel	28.55141	702.97	-77.875229	34.10446159	234762.6481	3777471.982
10389	NT	Tides	269	28	7:30	AM	243	31-Aug	Aug	Sum	0	0	Channel	27.90888	702.97	-77.875229	34.10446159	234762.6481	3777471.982
10390	NT	Tides	269	29	5:30	AM	254	11-Sep	Sep	Fall	0	0	Channel	29.12092	702.97	-77.875229	34.10446159	234762.6481	3777471.982
10391	NT	Tides	269	30	7:45	AM	258	15-Sep	Sep	Fall	0	0	Channel	28.96097	702.97	-77.875229	34.10446159	234762.6481	3777471.982
10392	NT	Tides	269	31	12:00	PM	264	21-Sep	Sep	Fall	0	0	Channel	24.54765	702.97	-77.875229	34.10446159	234762.6481	3777471.982
10393	NT	Tides	269	32	15:00	PM	267	24-Sep	Sep	Fall	0	0	Channel	24.54765	702.97	-77.875229	34.10446159	234762.6481	3777471.982
10394	NT	Tides	269	33	7:15	AM	272	29-Sep	Sep	Fall	0	0	Channel	28.08548	702.97	-77.875229	34.10446159	234762.6481	3777471.982
10395	NT	Tides	269	34	11:45	AM	277	4-Oct	Oct	Fall	0	0	Channel	27.73999	702.97	-77.875229	34.10446159	234762.6481	3777471.982
10396	NT	Tides	269	35	9:55	AM	291	18-Oct	Oct	Fall	0	0	Channel	19.16932	702.97	-77.875229	34.10446159	234762.6481	3777471.982
10397	NT	Tides	269	36	14:40	PM	296	23-Oct	Oct	Fall	0	0	Channel	21.22984	702.97	-77.875229	34.10446159	234762.6481	3777471.982
10398	NT	Tides	269	37	16:20	PM	298	25-Oct	Oct	Fall	0	0	Channel	21.96213	702.97	-77.875229	34.10446159	234762.6481	3777471.982
10400	NT	Tides	270	1	8:00	AM	124	4-May	May	Spr	0	0	Sand	23.65208	706.04	-77.87468719	34.10445648	234812.6293	3777470.008
10401	NT	Tides	270	2	7:32	AM	138	18-May	May	Spr	0	0	Sand	24.94653	706.04	-77.87468719	34.10445648	234812.6293	3777470.008
10402	NT	Tides	270	3	8:19	AM	139	19-May	May	Spr	0	0	Sand	25.44751	706.04	-77.87468719	34.10445648	234812.6293	3777470.008
10403	NT	Tides	270	4	9:57	AM	141	21-May	May	Spr	0	0	Sand	26.22	706.04	-77.87468719	34.10445648	234812.6293	3777470.008
10404	NT	Tides	270	5	7:40	AM	155	4-Jun	Jun	Spr	0	0	Sand	26.23233	706.04	-77.87468719	34.10445648	234812.6293	3777470.008
10405	NT	Tides	270	6	10:20	AM	158	7-Jun	Jun	Spr	0	0	Sand	25.97405	706.04	-77.87468719	34.10445648	234812.6293	3777470.008
10406	NT	Tides	270	7	17:10	PM	165	14-Jun	Jun	Spr	0	0	Sand	24.78561	706.04	-77.87468719	34.10445648	234812.6293	3777470.008
10407	NT	Tides	270	8	18:00	PM	166	15-Jun	Jun	Spr	0	0	Sand	24.76908	706.04	-77.87468719	34.10445648	234812.6293	3777470.008
10408	NT	Tides	270	9	7:45	AM	169	18-Jun	Jun	Spr	0	0	Sand	28.55814	706.04	-77.87468719	34.10445648	234812.6293	3777470.008
10409	NT	Tides	270	10	8:30	AM	170	19-Jun	Jun	Spr	0	0	Sand	29.05126	706.04	-77.87468719	34.10445648	234812.6293	3777470.008
10410	NT	Tides	270	11	11:00	AM	173	22-Jun	Jun	Spr	0	0	Sand	27.37678	706.04	-77.87468719	34.10445648	234812.6293	3777470.008
10411	NT	Tides	270	12	13:10	PM	176	25-Jun	Jun	Spr	0	0	Sand	28.7621	706.04	-77.87468719	34.10445648	234812.6293	3777470.008
10412	NT	Tides	270	13	14:50	PM	178	27-Jun	Jun	Spr	0	0	Sand	29.73161	706.04	-77.87468719	34.10445648	234812.6293	3777470.008
10413	NT	Tides	270	14	6:30	AM	183	2-Jul	Jul	Sum	0	0	Sand	29.47958	706.04	-77.87468719	34.10445648	234812.6293	3777470.008
10414	NT	Tides	270	15	7:15	AM	183	2-Jul	Jul	Sum	0	0	Sand	28.53114	706.04	-77.87468719	34.10445648	234812.6293	3777470.008
10415	NT	Tides	270	16	17:40	PM	195	14-Jul	Jul	Sum	0	0	Sand	34.13572	706.04	-77.87468719	34.10445648	234812.6293	3777470.008
10416	NT	Tides	270	17	6:00	AM	196	15-Jul	Jul	Sum	0	0	Sand	34.13644	706.04	-77.87468719	34.10445648	234812.6293	3777470.008
10417	NT	Tides	270	18	6:40	AM	197	16-Jul	Jul	Sum	0	0	Sand	30.4957	706.04	-77.87468719	34.10445648	234812.6293	3777470.008
10418	NT	Tides	270	19	7:20	AM	198	17-Jul	Jul	Sum	0	0	Sand	30.64331	706.04	-77.87468719	34.10445648	234812.6293	3777470.008
10419	NT	Tides	270	20	8:00	AM	199	18-Jul	Jul	Sum	0	0	Sand	30.43613	706.04	-77.87468719	34.10445648	234812.6293	3777470.008
10420	NT	Tides	270	21	12:20	PM	205	24-Jul	Jul	Sum	0	0	Sand	24.71527	706.04	-77.87468719	34.10445648	234812.6293	3777470.008
10421	NT	Tides	270	22	16:00	PM	209	28-Jul	Jul	Sum	0	0	Sand	27.84802	706.04	-77.87468719	34.10445648	234812.6293	3777470.008
10422	NT	Tides	270	23	16:15	PM	210	29-Jul	Jul	Sum	0	0	Sand	28.22969	706.04	-77.87468719	34.10445648	234812.6293	3777470.008
10423	NT	Tides	270	24	18:00	PM	212	31-Jul	Jul	Sum	0	0	Sand	29.28765	706.04	-77.87468719	34.10445648	234812.6293	3777470.008
10424	NT	Tides	270	25	10:20	AM	232	20-Aug	Aug	Sum	0	0	Sand	29.49014	706.04	-77.87468719	34.10445648	234812.6293	3777470.008
10425	NT	Tides	270	26	17:20	PM	240	28-Aug	Aug	Sum	0	0	Sand	28.22386	706.04	-77.87468719	34.10445648	234812.6293	3777470.008
10426	NT	Tides	270	27	6:40	AM	242	30-Aug	Aug	Sum	0	0	Sand	28.55141	706.04	-77.87468719	34.10445648	234812.6293	3777470.008
10427	NT	Tides	270	28	7:30	AM	243	31-Aug	Aug	Sum	0	0	Sand	27.90888	706.04	-77.87468719	34.10445648	234812.6293	3777470.008
10428	NT	Tides	270	29	5:30	AM	254	11-Sep	Sep	Fall	0	0	Sand	29.12092	706.04	-77.87468719	34.10445648	234812.6293	3777470.008
10429	NT	Tides	270	30	7:45	AM	258	15-Sep	Sep	Fall	0	0	Sand	28.96097	706.04	-77.87468719	34.10445648	234812.6293	3777470.008
10430	NT	Tides	270	31	12:00	PM	264	21-Sep	Sep	Fall	0	0	Sand	24.54765	706.04	-77.87468719	34.10445648	234812.6293	3777470.008
10431	NT	Tides	270	32	15:00	PM	267	24-Sep	Sep	Fall	0	0	Sand	24.54765	706.04	-77.87468719	34.10445648	234812.6293	3777470.008
10432	NT	Tides	270	33	7:15	AM	272	29-Sep	Sep	Fall	0	0	Sand	28.08548	706.04	-77.87468719	34.10445648	234812.6293	3777470.008
10433	NT	Tides	270	34	11:45	AM	277	4-Oct	Oct	Fall	0	0	Sand	27.73999	706.04	-77.87468719	34.10445648	234812.6293	3777470.008
10434	NT	Tides	270	35	9:55	AM	291	18-Oct	Oct	Fall	0	0	Sand	19.16932	706.04	-77.87468719	34.10445648	234812.6293	3777470.008
10435	NT	Tides	270	36	14:40	PM	296	23-Oct	Oct	Fall	0	0	Sand	21.22984	706.04	-77.87468719	34.10445648	234812.6293	3777470.008
10436	NT	Tides	270	37	16:20	PM	298	25-Oct	Oct	Fall	0	0	Sand	21.96213	706.04	-77.87468719	34.10445648	234812.6293	3777470.008
10438	NT	Tides	271	1	8:00	AM	124	4-May	May	Spr	0	0	Sand	23.65208	712.61	-77.87414538	34.10445137	234862.6105	3777468.033
10439	NT	Tides	271	2	7:32	AM	138	18-May	May	Spr	0	0	Sand	24.94653	712.61	-77.87414538	34.10445137	234862.6105	3777468.033
10440	NT	Tides	271	3	8:19	AM	139	19-May	May	Spr	0	0	Sand	25.44751	712.61	-77.87414538	34.10445137	234862.6105	3777468.033
10441	NT	Tides	271	4	9:57	AM	141	21-May	May	Spr	0	0	Sand	26.22	712.61	-77.87414538	34.10445137	234862.6105	3777468.033
10442	NT	Tides	271	5	7:40	AM	155	4-Jun	Jun	Spr	0	0	Sand	26.23233	712.61	-77.87414538	34.10445137	234862.6105	3777468.033
10443	NT	Tides	271	6	10:20	AM	158	7-Jun	Jun	Spr	0	0	Sand	25.97405	712.61	-77.87414538	34.10445137	234862.6105	3777468.033
10444	NT	Tides	271	7	17:10	PM	165	14-Jun	Jun	Spr	0	0	Sand	24.78561	712.61	-77.87414538	34.10445137	234862.6105	3777468.033
10445	NT	Tides	271	8	18:00	PM	166	15-Jun	Jun	Spr	0	0	Sand	24.76908	712.61	-77.87414538	34.10445137	234862.6105	3777468.033
10446	NT	Tides	271	9	7:45	AM	169	18-Jun	Jun	Spr	0	0	Sand	28.55814	712.61	-77.87414538	34.10445137	234862.6105	3777468.033
10447	NT	Tides	271	10	8:30	AM	170	19-Jun	Jun	Spr	0	0	Sand	29.05126	712.61	-77.87414538	34.10445137	234862.6105	3777468.033
10448	NT	Tides	271	11	11:00	AM	173	22-Jun	Jun	Spr	0	0	Sand	27.37678	712.61	-77.87414538	34.10445137	234862.6105	3777468.033
10449	NT	Tides	271	12	13:10	PM	176	25-Jun	Jun	Spr	0	0	Sand	28.7621	712.61	-77.87414538	34.10445137	234862.6105	3777468.033
10450	NT	Tides	271	13	14:50	PM	178	27-Jun	Jun	Spr	0	0	Sand	29.73161	712.61	-77.87414538	34.10445137	234862.6105	3777468.033
10451	NT	Tides	271	14	6:30	AM	183	2-Jul	Jul	Sum	0	0	Sand	29.47958	712.61	-77.87414538	34.10445137	234862.6105	3777468.033
10452	NT	Tides	271	15	7:15	AM	183	2-Jul	Jul	Sum	0	0	Sand	28.53114	712.61	-77.87414538	34.10445137	234862.6105	3777468.033
10453	NT	Tides	271	16	17:40	PM	195	14-Jul	Jul	Sum	0	0	Sand	34.13572	712.61	-77.87414538	34.10445137	234862.6105	3777468.033
10454	NT	Tides	271	17	6:00	AM	196	15-Jul	Jul	Sum	0	0	Sand	34.13644	712.61	-77.87414538	34.10445137	234862.6105	3777468.033
10455	NT	Tides	271	18	6:40	AM	197	16-Jul	Jul	Sum	0	0	Sand	30.4957	712.61	-77.87414538	34.10445137	234862.6105	3777468.033
10456	NT	Tides	271	19	7:20	AM	198	17-Jul	Jul	Sum	0	0	Sand	30.64331	712.61	-77.87414538	34.10445137	234862.6105	3777468.033
10457	NT	Tides	271	20	8:00	AM	199	18-Jul	Jul	Sum	0	0	Sand	30.43613	712.61	-77.87414538	34.10445137	234862.6105	3777468.033
10458	NT	Tides	271	21	12:20	PM	205	24-Jul	Jul	Sum	0	0	Sand	24.71527	712.61	-77.87414538	34.10445137	234862.6105	3777468.033
10459	NT	Tides	271	22	16:00	PM	209	28-Jul	Jul	Sum	0	0	Sand	27.84802	712.61	-77.87414538	34.10445137	234862.6105	3777468.033
10460	NT	Tides	271	23	16:15	PM	210	29-Jul	Jul	Sum	0	0	Sand	28.22969	712.61	-77.87414538	34.10445137	234862.6105	3777468.033
10461	NT	Tides	271	24	18:00	PM	212	31-Jul	Jul	Sum	0	0	Sand	29.28765	712.61	-77.87414538	34.10445137	234862.6105	3777468.033
10462	NT	Tides	271	25	10:20	AM	232	20-Aug	Aug	Sum	0	0	Sand	29.49014	712.61	-77.87414538	34.10445137	234862.6105	3777468.033
10463	NT	Tides	271	26	17:20	PM	240	28-Aug	Aug	Sum	0	0	Sand	28.22386	712.61	-77.87414538	34.10445137	234862.6105	3777468.033
10464	NT	Tides	271	27	6:40	AM	242	30-Aug	Aug	Sum	0	0	Sand	28.55141	712.61	-77.87414538	34.10445137	234862.6105	3777468.033
10465	NT	Tides	271	28	7:30	AM	243	31-Aug	Aug	Sum	0	0	Sand	27.90888	712.61	-77.87414538	34.10445137	234862.6105	3777468.033
10466	NT	Tides	271	29	5:30	AM	254	11-Sep	Sep	Fall	0	0	Sand	29.12092	712.61	-77.87414538	34.10445137	234862.6105	3777468.033
10467	NT	Tides	271	30	7:45	AM	258	15-Sep	Sep	Fall	0	0	Sand	28.96097	712.61	-77.87414538	34.10445137	234862.6105	3777468.033
10468	NT	Tides	271	31	12:00	PM	264	21-Sep	Sep	Fall	0	0	Sand	24.54765	712.61	-77.87414538	34.10445137	234862.6105	3777468.033
10469	NT	Tides	271	32	15:00	PM	267	24-Sep	Sep	Fall	0	0	Sand	24.54765	712.61	-77.87414538	34.10445137	234862.6105	3777468.033
10470	NT	Tides	271	33	7:15	AM	272	29-Sep	Sep	Fall	0	0	Sand	28.08548	712.61	-77.87414538	34.10445137	234862.6105	3777468.033
10471	NT	Tides	271	34	11:45	AM	277	4-Oct	Oct	Fall	0	0	Sand	27.73999	712.61	-77.87414538	34.10445137	234862.6105	3777468.033
10472	NT	Tides	271	35	9:55	AM	291	18-Oct	Oct	Fall	0	0	Sand	19.16932	712.61	-77.87414538	34.10445137	234862.6105	3777468.033
10473	NT	Tides	271	36	14:40	PM	296	23-Oct	Oct	Fall	0	0	Sand	21.22984	712.61	-77.87414538	34.10445137	234862.6105	3777468.033
10474	NT	Tides	271	37	16:20	PM	298	25-Oct	Oct	Fall	0	0	Sand	21.96213	712.61	-77.87414538	34.10445137	234862.6105	3777468.033
10476	NT	Tides	272	1	8:00	AM	124	4-May	May	Spr	0	0	Channel	23.65208	710.95	-77.87848595	34.10404149	234460.789	3777433.848
10477	NT	Tides	272	2	7:32	AM	138	18-May	May	Spr	0	0	Channel	24.94653	710.95	-77.87848595	34.10404149	234460.789	3777433.848
10478	NT	Tides	272	3	8:19	AM	139	19-May	May	Spr	0	0	Channel	25.44751	710.95	-77.87848595	34.10404149	234460.789	3777433.848
10479	NT	Tides	272	4	9:57	AM	141	21-May	May	Spr	0	0	Channel	26.22	710.95	-77.87848595	34.10404149	234460.789	3777433.848
10480	NT	Tides	272	5	7:40	AM	155	4-Jun	Jun	Spr	0	0	Channel	26.23233	710.95	-77.87848595	34.10404149	234460.789	3777433.848
10481	NT	Tides	272	6	10:20	AM	158	7-Jun	Jun	Spr	0	0	Channel	25.97405	710.95	-77.87848595	34.10404149	234460.789	3777433.848
10482	NT	Tides	272	7	17:10	PM	165	14-Jun	Jun	Spr	0	0	Channel	24.78561	710.95	-77.87848595	34.10404149	234460.789	3777433.848
10483	NT	Tides	272	8	18:00	PM	166	15-Jun	Jun	Spr	0	0	Channel	24.76908	710.95	-77.87848595	34.10404149	234460.789	3777433.848
10484	NT	Tides	272	9	7:45	AM	169	18-Jun	Jun	Spr	0	0	Channel	28.55814	710.95	-77.87848595	34.10404149	234460.789	3777433.848
10485	NT	Tides	272	10	8:30	AM	170	19-Jun	Jun	Spr	0	0	Channel	29.05126	710.95	-77.87848595	34.10404149	234460.789	3777433.848
10486	NT	Tides	272	11	11:00	AM	173	22-Jun	Jun	Spr	0	0	Channel	27.37678	710.95	-77.87848595	34.10404149	234460.789	3777433.848
10487	NT	Tides	272	12	13:10	PM	176	25-Jun	Jun	Spr	0	0	Channel	28.7621	710.95	-77.87848595	34.10404149	234460.789	3777433.848
10488	NT	Tides	272	13	14:50	PM	178	27-Jun	Jun	Spr	0	0	Channel	29.73161	710.95	-77.87848595	34.10404149	234460.789	3777433.848
10489	NT	Tides	272	14	6:30	AM	183	2-Jul	Jul	Sum	0	0	Channel	29.47958	710.95	-77.87848595	34.10404149	234460.789	3777433.848
10490	NT	Tides	272	15	7:15	AM	183	2-Jul	Jul	Sum	0	0	Channel	28.53114	710.95	-77.87848595	34.10404149	234460.789	3777433.848
10491	NT	Tides	272	16	17:40	PM	195	14-Jul	Jul	Sum	0	0	Channel	34.13572	710.95	-77.87848595	34.10404149	234460.789	3777433.848
10492	NT	Tides	272	17	6:00	AM	196	15-Jul	Jul	Sum	0	0	Channel	34.13644	710.95	-77.87848595	34.10404149	234460.789	3777433.848
10493	NT	Tides	272	18	6:40	AM	197	16-Jul	Jul	Sum	0	0	Channel	30.4957	710.95	-77.87848595	34.10404149	234460.789	3777433.848
10494	NT	Tides	272	19	7:20	AM	198	17-Jul	Jul	Sum	0	0	Channel	30.64331	710.95	-77.87848595	34.10404149	234460.789	3777433.848
10495	NT	Tides	272	20	8:00	AM	199	18-Jul	Jul	Sum	0	0	Channel	30.43613	710.95	-77.87848595	34.10404149	234460.789	3777433.848
10496	NT	Tides	272	21	12:20	PM	205	24-Jul	Jul	Sum	0	0	Channel	24.71527	710.95	-77.87848595	34.10404149	234460.789	3777433.848
10497	NT	Tides	272	22	16:00	PM	209	28-Jul	Jul	Sum	0	0	Channel	27.84802	710.95	-77.87848595	34.10404149	234460.789	3777433.848
10498	NT	Tides	272	23	16:15	PM	210	29-Jul	Jul	Sum	0	0	Channel	28.22969	710.95	-77.87848595	34.10404149	234460.789	3777433.848
10499	NT	Tides	272	24	18:00	PM	212	31-Jul	Jul	Sum	0	0	Channel	29.28765	710.95	-77.87848595	34.10404149	234460.789	3777433.848
10500	NT	Tides	272	25	10:20	AM	232	20-Aug	Aug	Sum	0	0	Channel	29.49014	710.95	-77.87848595	34.10404149	234460.789	3777433.848
10501	NT	Tides	272	26	17:20	PM	240	28-Aug	Aug	Sum	0	0	Channel	28.22386	710.95	-77.87848595	34.10404149	234460.789	3777433.848
10502	NT	Tides	272	27	6:40	AM	242	30-Aug	Aug	Sum	0	0	Channel	28.55141	710.95	-77.87848595	34.10404149	234460.789	3777433.848
10503	NT	Tides	272	28	7:30	AM	243	31-Aug	Aug	Sum	0	0	Channel	27.90888	710.95	-77.87848595	34.10404149	234460.789	3777433.848
10504	NT	Tides	272	29	5:30	AM	254	11-Sep	Sep	Fall	0	0	Channel	29.12092	710.95	-77.87848595	34.10404149	234460.789	3777433.848
10505	NT	Tides	272	30	7:45	AM	258	15-Sep	Sep	Fall	0	0	Channel	28.96097	710.95	-77.87848595	34.10404149	234460.789	3777433.848
10506	NT	Tides	272	31	12:00	PM	264	21-Sep	Sep	Fall	0	0	Channel	24.54765	710.95	-77.87848595	34.10404149	234460.789	3777433.848
10507	NT	Tides	272	32	15:00	PM	267	24-Sep	Sep	Fall	0	0	Channel	24.54765	710.95	-77.87848595	34.10404149	234460.789	3777433.848
10508	NT	Tides	272	33	7:15	AM	272	29-Sep	Sep	Fall	0	0	Channel	28.08548	710.95	-77.87848595	34.10404149	234460.789	3777433.848
10509	NT	Tides	272	34	11:45	AM	277	4-Oct	Oct	Fall	0	0	Channel	27.73999	710.95	-77.87848595	34.10404149	234460.789	3777433.848
10510	NT	Tides	272	35	9:55	AM	291	18-Oct	Oct	Fall	0	0	Channel	19.16932	710.95	-77.87848595	34.10404149	234460.789	3777433.848
10511	NT	Tides	272	36	14:40	PM	296	23-Oct	Oct	Fall	0	0	Channel	21.22984	710.95	-77.87848595	34.10404149	234460.789	3777433.848
10512	NT	Tides	272	37	16:20	PM	298	25-Oct	Oct	Fall	0	0	Channel	21.96213	710.95	-77.87848595	34.10404149	234460.789	3777433.848
10514	NT	Tides	273	1	8:00	AM	124	4-May	May	Spr	0	0	Channel	23.65208	692.66	-77.87794415	34.10403639	234510.7696	3777431.873
10515	NT	Tides	273	2	7:32	AM	138	18-May	May	Spr	0	0	Channel	24.94653	692.66	-77.87794415	34.10403639	234510.7696	3777431.873
10516	NT	Tides	273	3	8:19	AM	139	19-May	May	Spr	0	0	Channel	25.44751	692.66	-77.87794415	34.10403639	234510.7696	3777431.873
10517	NT	Tides	273	4	9:57	AM	141	21-May	May	Spr	0	0	Channel	26.22	692.66	-77.87794415	34.10403639	234510.7696	3777431.873
10518	NT	Tides	273	5	7:40	AM	155	4-Jun	Jun	Spr	0	0	Channel	26.23233	692.66	-77.87794415	34.10403639	234510.7696	3777431.873
10519	NT	Tides	273	6	10:20	AM	158	7-Jun	Jun	Spr	0	0	Channel	25.97405	692.66	-77.87794415	34.10403639	234510.7696	3777431.873
10520	NT	Tides	273	7	17:10	PM	165	14-Jun	Jun	Spr	0	0	Channel	24.78561	692.66	-77.87794415	34.10403639	234510.7696	3777431.873
10521	NT	Tides	273	8	18:00	PM	166	15-Jun	Jun	Spr	0	0	Channel	24.76908	692.66	-77.87794415	34.10403639	234510.7696	3777431.873
10522	NT	Tides	273	9	7:45	AM	169	18-Jun	Jun	Spr	0	0	Channel	28.55814	692.66	-77.87794415	34.10403639	234510.7696	3777431.873
10523	NT	Tides	273	10	8:30	AM	170	19-Jun	Jun	Spr	0	0	Channel	29.05126	692.66	-77.87794415	34.10403639	234510.7696	3777431.873
10524	NT	Tides	273	11	11:00	AM	173	22-Jun	Jun	Spr	0	0	Channel	27.37678	692.66	-77.87794415	34.10403639	234510.7696	3777431.873
10525	NT	Tides	273	12	13:10	PM	176	25-Jun	Jun	Spr	0	0	Channel	28.7621	692.66	-77.87794415	34.10403639	234510.7696	3777431.873
10526	NT	Tides	273	13	14:50	PM	178	27-Jun	Jun	Spr	0	0	Channel	29.73161	692.66	-77.87794415	34.10403639	234510.7696	3777431.873
10527	NT	Tides	273	14	6:30	AM	183	2-Jul	Jul	Sum	0	0	Channel	29.47958	692.66	-77.87794415	34.10403639	234510.7696	3777431.873
10528	NT	Tides	273	15	7:15	AM	183	2-Jul	Jul	Sum	0	0	Channel	28.53114	692.66	-77.87794415	34.10403639	234510.7696	3777431.873
10529	NT	Tides	273	16	17:40	PM	195	14-Jul	Jul	Sum	0	0	Channel	34.13572	692.66	-77.87794415	34.10403639	234510.7696	3777431.873
10530	NT	Tides	273	17	6:00	AM	196	15-Jul	Jul	Sum	0	0	Channel	34.13644	692.66	-77.87794415	34.10403639	234510.7696	3777431.873
10531	NT	Tides	273	18	6:40	AM	197	16-Jul	Jul	Sum	0	0	Channel	30.4957	692.66	-77.87794415	34.10403639	234510.7696	3777431.873
10532	NT	Tides	273	19	7:20	AM	198	17-Jul	Jul	Sum	0	0	Channel	30.64331	692.66	-77.87794415	34.10403639	234510.7696	3777431.873
10533	NT	Tides	273	20	8:00	AM	199	18-Jul	Jul	Sum	0	0	Channel	30.43613	692.66	-77.87794415	34.10403639	234510.7696	3777431.873
10534	NT	Tides	273	21	12:20	PM	205	24-Jul	Jul	Sum	0	0	Channel	24.71527	692.66	-77.87794415	34.10403639	234510.7696	3777431.873
10535	NT	Tides	273	22	16:00	PM	209	28-Jul	Jul	Sum	0	0	Channel	27.84802	692.66	-77.87794415	34.10403639	234510.7696	3777431.873
10536	NT	Tides	273	23	16:15	PM	210	29-Jul	Jul	Sum	0	0	Channel	28.22969	692.66	-77.87794415	34.10403639	234510.7696	3777431.873
10537	NT	Tides	273	24	18:00	PM	212	31-Jul	Jul	Sum	0	0	Channel	29.28765	692.66	-77.87794415	34.10403639	234510.7696	3777431.873
10538	NT	Tides	273	25	10:20	AM	232	20-Aug	Aug	Sum	0	0	Channel	29.49014	692.66	-77.87794415	34.10403639	234510.7696	3777431.873
10539	NT	Tides	273	26	17:20	PM	240	28-Aug	Aug	Sum	0	0	Channel	28.22386	692.66	-77.87794415	34.10403639	234510.7696	3777431.873
10540	NT	Tides	273	27	6:40	AM	242	30-Aug	Aug	Sum	0	0	Channel	28.55141	692.66	-77.87794415	34.10403639	234510.7696	3777431.873
10541	NT	Tides	273	28	7:30	AM	243	31-Aug	Aug	Sum	0	0	Channel	27.90888	692.66	-77.87794415	34.10403639	234510.7696	3777431.873
10542	NT	Tides	273	29	5:30	AM	254	11-Sep	Sep	Fall	0	0	Channel	29.12092	692.66	-77.87794415	34.10403639	234510.7696	3777431.873
10543	NT	Tides	273	30	7:45	AM	258	15-Sep	Sep	Fall	0	0	Channel	28.96097	692.66	-77.87794415	34.10403639	234510.7696	3777431.873
10544	NT	Tides	273	31	12:00	PM	264	21-Sep	Sep	Fall	0	0	Channel	24.54765	692.66	-77.87794415	34.10403639	234510.7696	3777431.873
10545	NT	Tides	273	32	15:00	PM	267	24-Sep	Sep	Fall	0	0	Channel	24.54765	692.66	-77.87794415	34.10403639	234510.7696	3777431.873
10546	NT	Tides	273	33	7:15	AM	272	29-Sep	Sep	Fall	0	0	Channel	28.08548	692.66	-77.87794415	34.10403639	234510.7696	3777431.873
10547	NT	Tides	273	34	11:45	AM	277	4-Oct	Oct	Fall	0	0	Channel	27.73999	692.66	-77.87794415	34.10403639	234510.7696	3777431.873
10548	NT	Tides	273	35	9:55	AM	291	18-Oct	Oct	Fall	0	0	Channel	19.16932	692.66	-77.87794415	34.10403639	234510.7696	3777431.873
10549	NT	Tides	273	36	14:40	PM	296	23-Oct	Oct	Fall	0	0	Channel	21.22984	692.66	-77.87794415	34.10403639	234510.7696	3777431.873
10550	NT	Tides	273	37	16:20	PM	298	25-Oct	Oct	Fall	0	0	Channel	21.96213	692.66	-77.87794415	34.10403639	234510.7696	3777431.873
10552	S22	Tides	274	1	8:36	AM	124	4-May	May	Spr	1	1	Channel	23.65208333	687.92	34.10415	-77.8773	234570.566	3777442.801
10553	S23	Tides	274	1	8:37	AM	124	4-May	May	Spr	1	1	Channel	23.65208333	661.1	34.10385	-77.8775	234551.1724	3777410.041
10554	NT	Tides	274	1	8:00	AM	124	4-May	May	Spr	0	1	Channel	23.65208	677.57	-77.87740235	34.1040313	234560.7502	3777429.899
10555	NT	Tides	274	2	7:32	AM	138	18-May	May	Spr	0	0	Channel	24.94653	677.57	-77.87740235	34.1040313	234560.7502	3777429.899
10556	NT	Tides	274	3	8:19	AM	139	19-May	May	Spr	0	0	Channel	25.44751	677.57	-77.87740235	34.1040313	234560.7502	3777429.899
10557	NT	Tides	274	4	9:57	AM	141	21-May	May	Spr	0	0	Channel	26.22	677.57	-77.87740235	34.1040313	234560.7502	3777429.899
10558	NT	Tides	274	5	7:40	AM	155	4-Jun	Jun	Spr	0	0	Channel	26.23233	677.57	-77.87740235	34.1040313	234560.7502	3777429.899
10559	NT	Tides	274	6	10:20	AM	158	7-Jun	Jun	Spr	0	0	Channel	25.97405	677.57	-77.87740235	34.1040313	234560.7502	3777429.899
10560	NT	Tides	274	7	17:10	PM	165	14-Jun	Jun	Spr	0	0	Channel	24.78561	677.57	-77.87740235	34.1040313	234560.7502	3777429.899
10561	NT	Tides	274	8	18:00	PM	166	15-Jun	Jun	Spr	0	0	Channel	24.76908	677.57	-77.87740235	34.1040313	234560.7502	3777429.899
10562	NT	Tides	274	9	7:45	AM	169	18-Jun	Jun	Spr	0	0	Channel	28.55814	677.57	-77.87740235	34.1040313	234560.7502	3777429.899
10563	NT	Tides	274	10	8:30	AM	170	19-Jun	Jun	Spr	0	0	Channel	29.05126	677.57	-77.87740235	34.1040313	234560.7502	3777429.899
10564	NT	Tides	274	11	11:00	AM	173	22-Jun	Jun	Spr	0	0	Channel	27.37678	677.57	-77.87740235	34.1040313	234560.7502	3777429.899
10565	NT	Tides	274	12	13:10	PM	176	25-Jun	Jun	Spr	0	0	Channel	28.7621	677.57	-77.87740235	34.1040313	234560.7502	3777429.899
10566	NT	Tides	274	13	14:50	PM	178	27-Jun	Jun	Spr	0	0	Channel	29.73161	677.57	-77.87740235	34.1040313	234560.7502	3777429.899
10567	NT	Tides	274	14	6:30	AM	183	2-Jul	Jul	Sum	0	0	Channel	29.47958	677.57	-77.87740235	34.1040313	234560.7502	3777429.899
10568	NT	Tides	274	15	7:15	AM	183	2-Jul	Jul	Sum	0	0	Channel	28.53114	677.57	-77.87740235	34.1040313	234560.7502	3777429.899
10569	NT	Tides	274	16	17:40	PM	195	14-Jul	Jul	Sum	0	0	Channel	34.13572	677.57	-77.87740235	34.1040313	234560.7502	3777429.899
10570	NT	Tides	274	17	6:00	AM	196	15-Jul	Jul	Sum	0	0	Channel	34.13644	677.57	-77.87740235	34.1040313	234560.7502	3777429.899
10571	NT	Tides	274	18	6:40	AM	197	16-Jul	Jul	Sum	0	0	Channel	30.4957	677.57	-77.87740235	34.1040313	234560.7502	3777429.899
10572	NT	Tides	274	19	7:20	AM	198	17-Jul	Jul	Sum	0	0	Channel	30.64331	677.57	-77.87740235	34.1040313	234560.7502	3777429.899
10573	NT	Tides	274	20	8:00	AM	199	18-Jul	Jul	Sum	0	0	Channel	30.43613	677.57	-77.87740235	34.1040313	234560.7502	3777429.899
10574	NT	Tides	274	21	12:20	PM	205	24-Jul	Jul	Sum	0	0	Channel	24.71527	677.57	-77.87740235	34.1040313	234560.7502	3777429.899
10575	NT	Tides	274	22	16:00	PM	209	28-Jul	Jul	Sum	0	0	Channel	27.84802	677.57	-77.87740235	34.1040313	234560.7502	3777429.899
10576	NT	Tides	274	23	16:15	PM	210	29-Jul	Jul	Sum	0	0	Channel	28.22969	677.57	-77.87740235	34.1040313	234560.7502	3777429.899
10577	NT	Tides	274	24	18:00	PM	212	31-Jul	Jul	Sum	0	0	Channel	29.28765	677.57	-77.87740235	34.1040313	234560.7502	3777429.899
10578	NT	Tides	274	25	10:20	AM	232	20-Aug	Aug	Sum	0	0	Channel	29.49014	677.57	-77.87740235	34.1040313	234560.7502	3777429.899
10579	NT	Tides	274	26	17:20	PM	240	28-Aug	Aug	Sum	0	0	Channel	28.22386	677.57	-77.87740235	34.1040313	234560.7502	3777429.899
10580	NT	Tides	274	27	6:40	AM	242	30-Aug	Aug	Sum	0	0	Channel	28.55141	677.57	-77.87740235	34.1040313	234560.7502	3777429.899
10581	NT	Tides	274	28	7:30	AM	243	31-Aug	Aug	Sum	0	0	Channel	27.90888	677.57	-77.87740235	34.1040313	234560.7502	3777429.899
10582	NT	Tides	274	29	5:30	AM	254	11-Sep	Sep	Fall	0	0	Channel	29.12092	677.57	-77.87740235	34.1040313	234560.7502	3777429.899
10583	NT	Tides	274	30	7:45	AM	258	15-Sep	Sep	Fall	0	0	Channel	28.96097	677.57	-77.87740235	34.1040313	234560.7502	3777429.899
10584	NT	Tides	274	31	12:00	PM	264	21-Sep	Sep	Fall	0	0	Channel	24.54765	677.57	-77.87740235	34.1040313	234560.7502	3777429.899
10585	NT	Tides	274	32	15:00	PM	267	24-Sep	Sep	Fall	0	0	Channel	24.54765	677.57	-77.87740235	34.1040313	234560.7502	3777429.899
10586	NT	Tides	274	33	7:15	AM	272	29-Sep	Sep	Fall	0	0	Channel	28.08548	677.57	-77.87740235	34.1040313	234560.7502	3777429.899
10587	NT	Tides	274	34	11:45	AM	277	4-Oct	Oct	Fall	0	0	Channel	27.73999	677.57	-77.87740235	34.1040313	234560.7502	3777429.899
10588	NT	Tides	274	35	9:55	AM	291	18-Oct	Oct	Fall	0	0	Channel	19.16932	677.57	-77.87740235	34.1040313	234560.7502	3777429.899
10589	NT	Tides	274	36	14:40	PM	296	23-Oct	Oct	Fall	0	0	Channel	21.22984	677.57	-77.87740235	34.1040313	234560.7502	3777429.899
10590	NT	Tides	274	37	16:20	PM	298	25-Oct	Oct	Fall	0	0	Channel	21.96213	677.57	-77.87740235	34.1040313	234560.7502	3777429.899
10592	NT	Tides	275	1	8:00	AM	124	4-May	May	Spr	0	0	Channel	23.65208	665.9	-77.87686054	34.1040262	234610.7317	3777427.925
10593	NT	Tides	275	2	7:32	AM	138	18-May	May	Spr	0	0	Channel	24.94653	665.9	-77.87686054	34.1040262	234610.7317	3777427.925
10594	NT	Tides	275	3	8:19	AM	139	19-May	May	Spr	0	0	Channel	25.44751	665.9	-77.87686054	34.1040262	234610.7317	3777427.925
10595	NT	Tides	275	4	9:57	AM	141	21-May	May	Spr	0	0	Channel	26.22	665.9	-77.87686054	34.1040262	234610.7317	3777427.925
10596	NT	Tides	275	5	7:40	AM	155	4-Jun	Jun	Spr	0	0	Channel	26.23233	665.9	-77.87686054	34.1040262	234610.7317	3777427.925
10597	NT	Tides	275	6	10:20	AM	158	7-Jun	Jun	Spr	0	0	Channel	25.97405	665.9	-77.87686054	34.1040262	234610.7317	3777427.925
10598	NT	Tides	275	7	17:10	PM	165	14-Jun	Jun	Spr	0	0	Channel	24.78561	665.9	-77.87686054	34.1040262	234610.7317	3777427.925
10599	NT	Tides	275	8	18:00	PM	166	15-Jun	Jun	Spr	0	0	Channel	24.76908	665.9	-77.87686054	34.1040262	234610.7317	3777427.925
10600	NT	Tides	275	9	7:45	AM	169	18-Jun	Jun	Spr	0	0	Channel	28.55814	665.9	-77.87686054	34.1040262	234610.7317	3777427.925
10601	NT	Tides	275	10	8:30	AM	170	19-Jun	Jun	Spr	0	0	Channel	29.05126	665.9	-77.87686054	34.1040262	234610.7317	3777427.925
10602	NT	Tides	275	11	11:00	AM	173	22-Jun	Jun	Spr	0	0	Channel	27.37678	665.9	-77.87686054	34.1040262	234610.7317	3777427.925
10603	NT	Tides	275	12	13:10	PM	176	25-Jun	Jun	Spr	0	0	Channel	28.7621	665.9	-77.87686054	34.1040262	234610.7317	3777427.925
10604	NT	Tides	275	13	14:50	PM	178	27-Jun	Jun	Spr	0	0	Channel	29.73161	665.9	-77.87686054	34.1040262	234610.7317	3777427.925
10605	NT	Tides	275	14	6:30	AM	183	2-Jul	Jul	Sum	0	0	Channel	29.47958	665.9	-77.87686054	34.1040262	234610.7317	3777427.925
10606	NT	Tides	275	15	7:15	AM	183	2-Jul	Jul	Sum	0	0	Channel	28.53114	665.9	-77.87686054	34.1040262	234610.7317	3777427.925
10607	NT	Tides	275	16	17:40	PM	195	14-Jul	Jul	Sum	0	0	Channel	34.13572	665.9	-77.87686054	34.1040262	234610.7317	3777427.925
10608	NT	Tides	275	17	6:00	AM	196	15-Jul	Jul	Sum	0	0	Channel	34.13644	665.9	-77.87686054	34.1040262	234610.7317	3777427.925
10609	NT	Tides	275	18	6:40	AM	197	16-Jul	Jul	Sum	0	0	Channel	30.4957	665.9	-77.87686054	34.1040262	234610.7317	3777427.925
10610	NT	Tides	275	19	7:20	AM	198	17-Jul	Jul	Sum	0	0	Channel	30.64331	665.9	-77.87686054	34.1040262	234610.7317	3777427.925
10611	NT	Tides	275	20	8:00	AM	199	18-Jul	Jul	Sum	0	0	Channel	30.43613	665.9	-77.87686054	34.1040262	234610.7317	3777427.925
10612	NT	Tides	275	21	12:20	PM	205	24-Jul	Jul	Sum	0	0	Channel	24.71527	665.9	-77.87686054	34.1040262	234610.7317	3777427.925
10613	NT	Tides	275	22	16:00	PM	209	28-Jul	Jul	Sum	0	0	Channel	27.84802	665.9	-77.87686054	34.1040262	234610.7317	3777427.925
10614	NT	Tides	275	23	16:15	PM	210	29-Jul	Jul	Sum	0	0	Channel	28.22969	665.9	-77.87686054	34.1040262	234610.7317	3777427.925
10615	NT	Tides	275	24	18:00	PM	212	31-Jul	Jul	Sum	0	0	Channel	29.28765	665.9	-77.87686054	34.1040262	234610.7317	3777427.925
10616	NT	Tides	275	25	10:20	AM	232	20-Aug	Aug	Sum	0	0	Channel	29.49014	665.9	-77.87686054	34.1040262	234610.7317	3777427.925
10617	NT	Tides	275	26	17:20	PM	240	28-Aug	Aug	Sum	0	0	Channel	28.22386	665.9	-77.87686054	34.1040262	234610.7317	3777427.925
10618	NT	Tides	275	27	6:40	AM	242	30-Aug	Aug	Sum	0	0	Channel	28.55141	665.9	-77.87686054	34.1040262	234610.7317	3777427.925
10619	NT	Tides	275	28	7:30	AM	243	31-Aug	Aug	Sum	0	0	Channel	27.90888	665.9	-77.87686054	34.1040262	234610.7317	3777427.925
10620	NT	Tides	275	29	5:30	AM	254	11-Sep	Sep	Fall	0	0	Channel	29.12092	665.9	-77.87686054	34.1040262	234610.7317	3777427.925
10621	NT	Tides	275	30	7:45	AM	258	15-Sep	Sep	Fall	0	0	Channel	28.96097	665.9	-77.87686054	34.1040262	234610.7317	3777427.925
10622	NT	Tides	275	31	12:00	PM	264	21-Sep	Sep	Fall	0	0	Channel	24.54765	665.9	-77.87686054	34.1040262	234610.7317	3777427.925
10623	NT	Tides	275	32	15:00	PM	267	24-Sep	Sep	Fall	0	0	Channel	24.54765	665.9	-77.87686054	34.1040262	234610.7317	3777427.925
10624	NT	Tides	275	33	7:15	AM	272	29-Sep	Sep	Fall	0	0	Channel	28.08548	665.9	-77.87686054	34.1040262	234610.7317	3777427.925
10625	NT	Tides	275	34	11:45	AM	277	4-Oct	Oct	Fall	0	0	Channel	27.73999	665.9	-77.87686054	34.1040262	234610.7317	3777427.925
10626	NT	Tides	275	35	9:55	AM	291	18-Oct	Oct	Fall	0	0	Channel	19.16932	665.9	-77.87686054	34.1040262	234610.7317	3777427.925
10627	NT	Tides	275	36	14:40	PM	296	23-Oct	Oct	Fall	0	0	Channel	21.22984	665.9	-77.87686054	34.1040262	234610.7317	3777427.925
10628	NT	Tides	275	37	16:20	PM	298	25-Oct	Oct	Fall	0	0	Channel	21.96213	665.9	-77.87686054	34.1040262	234610.7317	3777427.925
10630	NT	Tides	276	1	8:00	AM	124	4-May	May	Spr	0	0	Channel	23.65208	652.99	-77.87523513	34.10401089	234760.6744	3777422.001
10631	NT	Tides	276	2	7:32	AM	138	18-May	May	Spr	0	0	Channel	24.94653	652.99	-77.87523513	34.10401089	234760.6744	3777422.001
10632	NT	Tides	276	3	8:19	AM	139	19-May	May	Spr	0	0	Channel	25.44751	652.99	-77.87523513	34.10401089	234760.6744	3777422.001
10633	NT	Tides	276	4	9:57	AM	141	21-May	May	Spr	0	0	Channel	26.22	652.99	-77.87523513	34.10401089	234760.6744	3777422.001
10634	NT	Tides	276	5	7:40	AM	155	4-Jun	Jun	Spr	0	0	Channel	26.23233	652.99	-77.87523513	34.10401089	234760.6744	3777422.001
10635	NT	Tides	276	6	10:20	AM	158	7-Jun	Jun	Spr	0	0	Channel	25.97405	652.99	-77.87523513	34.10401089	234760.6744	3777422.001
10636	NT	Tides	276	7	17:10	PM	165	14-Jun	Jun	Spr	0	0	Channel	24.78561	652.99	-77.87523513	34.10401089	234760.6744	3777422.001
10637	NT	Tides	276	8	18:00	PM	166	15-Jun	Jun	Spr	0	0	Channel	24.76908	652.99	-77.87523513	34.10401089	234760.6744	3777422.001
10638	NT	Tides	276	9	7:45	AM	169	18-Jun	Jun	Spr	0	0	Channel	28.55814	652.99	-77.87523513	34.10401089	234760.6744	3777422.001
10639	NT	Tides	276	10	8:30	AM	170	19-Jun	Jun	Spr	0	0	Channel	29.05126	652.99	-77.87523513	34.10401089	234760.6744	3777422.001
10640	NT	Tides	276	11	11:00	AM	173	22-Jun	Jun	Spr	0	0	Channel	27.37678	652.99	-77.87523513	34.10401089	234760.6744	3777422.001
10641	NT	Tides	276	12	13:10	PM	176	25-Jun	Jun	Spr	0	0	Channel	28.7621	652.99	-77.87523513	34.10401089	234760.6744	3777422.001
10642	NT	Tides	276	13	14:50	PM	178	27-Jun	Jun	Spr	0	0	Channel	29.73161	652.99	-77.87523513	34.10401089	234760.6744	3777422.001
10643	NT	Tides	276	14	6:30	AM	183	2-Jul	Jul	Sum	0	0	Channel	29.47958	652.99	-77.87523513	34.10401089	234760.6744	3777422.001
10644	NT	Tides	276	15	7:15	AM	183	2-Jul	Jul	Sum	0	0	Channel	28.53114	652.99	-77.87523513	34.10401089	234760.6744	3777422.001
10645	NT	Tides	276	16	17:40	PM	195	14-Jul	Jul	Sum	0	0	Channel	34.13572	652.99	-77.87523513	34.10401089	234760.6744	3777422.001
10646	NT	Tides	276	17	6:00	AM	196	15-Jul	Jul	Sum	0	0	Channel	34.13644	652.99	-77.87523513	34.10401089	234760.6744	3777422.001
10647	NT	Tides	276	18	6:40	AM	197	16-Jul	Jul	Sum	0	0	Channel	30.4957	652.99	-77.87523513	34.10401089	234760.6744	3777422.001
10648	NT	Tides	276	19	7:20	AM	198	17-Jul	Jul	Sum	0	0	Channel	30.64331	652.99	-77.87523513	34.10401089	234760.6744	3777422.001
10649	NT	Tides	276	20	8:00	AM	199	18-Jul	Jul	Sum	0	0	Channel	30.43613	652.99	-77.87523513	34.10401089	234760.6744	3777422.001
10650	NT	Tides	276	21	12:20	PM	205	24-Jul	Jul	Sum	0	0	Channel	24.71527	652.99	-77.87523513	34.10401089	234760.6744	3777422.001
10651	NT	Tides	276	22	16:00	PM	209	28-Jul	Jul	Sum	0	0	Channel	27.84802	652.99	-77.87523513	34.10401089	234760.6744	3777422.001
10652	NT	Tides	276	23	16:15	PM	210	29-Jul	Jul	Sum	0	0	Channel	28.22969	652.99	-77.87523513	34.10401089	234760.6744	3777422.001
10653	NT	Tides	276	24	18:00	PM	212	31-Jul	Jul	Sum	0	0	Channel	29.28765	652.99	-77.87523513	34.10401089	234760.6744	3777422.001
10654	NT	Tides	276	25	10:20	AM	232	20-Aug	Aug	Sum	0	0	Channel	29.49014	652.99	-77.87523513	34.10401089	234760.6744	3777422.001
10655	NT	Tides	276	26	17:20	PM	240	28-Aug	Aug	Sum	0	0	Channel	28.22386	652.99	-77.87523513	34.10401089	234760.6744	3777422.001
10656	NT	Tides	276	27	6:40	AM	242	30-Aug	Aug	Sum	0	0	Channel	28.55141	652.99	-77.87523513	34.10401089	234760.6744	3777422.001
10657	NT	Tides	276	28	7:30	AM	243	31-Aug	Aug	Sum	0	0	Channel	27.90888	652.99	-77.87523513	34.10401089	234760.6744	3777422.001
10658	NT	Tides	276	29	5:30	AM	254	11-Sep	Sep	Fall	0	0	Channel	29.12092	652.99	-77.87523513	34.10401089	234760.6744	3777422.001
10659	NT	Tides	276	30	7:45	AM	258	15-Sep	Sep	Fall	0	0	Channel	28.96097	652.99	-77.87523513	34.10401089	234760.6744	3777422.001
10660	NT	Tides	276	31	12:00	PM	264	21-Sep	Sep	Fall	0	0	Channel	24.54765	652.99	-77.87523513	34.10401089	234760.6744	3777422.001
10661	NT	Tides	276	32	15:00	PM	267	24-Sep	Sep	Fall	0	0	Channel	24.54765	652.99	-77.87523513	34.10401089	234760.6744	3777422.001
10662	NT	Tides	276	33	7:15	AM	272	29-Sep	Sep	Fall	0	0	Channel	28.08548	652.99	-77.87523513	34.10401089	234760.6744	3777422.001
10663	NT	Tides	276	34	11:45	AM	277	4-Oct	Oct	Fall	0	0	Channel	27.73999	652.99	-77.87523513	34.10401089	234760.6744	3777422.001
10664	NT	Tides	276	35	9:55	AM	291	18-Oct	Oct	Fall	0	0	Channel	19.16932	652.99	-77.87523513	34.10401089	234760.6744	3777422.001
10665	NT	Tides	276	36	14:40	PM	296	23-Oct	Oct	Fall	0	0	Channel	21.22984	652.99	-77.87523513	34.10401089	234760.6744	3777422.001
10666	NT	Tides	276	37	16:20	PM	298	25-Oct	Oct	Fall	0	0	Channel	21.96213	652.99	-77.87523513	34.10401089	234760.6744	3777422.001
10668	NT	Tides	277	1	8:00	AM	124	4-May	May	Spr	0	0	Sand	23.65208	656.29	-77.87469333	34.10400578	234810.655	3777420.027
10669	NT	Tides	277	2	7:32	AM	138	18-May	May	Spr	0	0	Sand	24.94653	656.29	-77.87469333	34.10400578	234810.655	3777420.027
10670	NT	Tides	277	3	8:19	AM	139	19-May	May	Spr	0	0	Sand	25.44751	656.29	-77.87469333	34.10400578	234810.655	3777420.027
10671	NT	Tides	277	4	9:57	AM	141	21-May	May	Spr	0	0	Sand	26.22	656.29	-77.87469333	34.10400578	234810.655	3777420.027
10672	NT	Tides	277	5	7:40	AM	155	4-Jun	Jun	Spr	0	0	Sand	26.23233	656.29	-77.87469333	34.10400578	234810.655	3777420.027
10673	NT	Tides	277	6	10:20	AM	158	7-Jun	Jun	Spr	0	0	Sand	25.97405	656.29	-77.87469333	34.10400578	234810.655	3777420.027
10674	NT	Tides	277	7	17:10	PM	165	14-Jun	Jun	Spr	0	0	Sand	24.78561	656.29	-77.87469333	34.10400578	234810.655	3777420.027
10675	NT	Tides	277	8	18:00	PM	166	15-Jun	Jun	Spr	0	0	Sand	24.76908	656.29	-77.87469333	34.10400578	234810.655	3777420.027
10676	NT	Tides	277	9	7:45	AM	169	18-Jun	Jun	Spr	0	0	Sand	28.55814	656.29	-77.87469333	34.10400578	234810.655	3777420.027
10677	NT	Tides	277	10	8:30	AM	170	19-Jun	Jun	Spr	0	0	Sand	29.05126	656.29	-77.87469333	34.10400578	234810.655	3777420.027
10678	NT	Tides	277	11	11:00	AM	173	22-Jun	Jun	Spr	0	0	Sand	27.37678	656.29	-77.87469333	34.10400578	234810.655	3777420.027
10679	NT	Tides	277	12	13:10	PM	176	25-Jun	Jun	Spr	0	0	Sand	28.7621	656.29	-77.87469333	34.10400578	234810.655	3777420.027
10680	NT	Tides	277	13	14:50	PM	178	27-Jun	Jun	Spr	0	0	Sand	29.73161	656.29	-77.87469333	34.10400578	234810.655	3777420.027
10681	NT	Tides	277	14	6:30	AM	183	2-Jul	Jul	Sum	0	0	Sand	29.47958	656.29	-77.87469333	34.10400578	234810.655	3777420.027
10682	NT	Tides	277	15	7:15	AM	183	2-Jul	Jul	Sum	0	0	Sand	28.53114	656.29	-77.87469333	34.10400578	234810.655	3777420.027
10683	NT	Tides	277	16	17:40	PM	195	14-Jul	Jul	Sum	0	0	Sand	34.13572	656.29	-77.87469333	34.10400578	234810.655	3777420.027
10684	NT	Tides	277	17	6:00	AM	196	15-Jul	Jul	Sum	0	0	Sand	34.13644	656.29	-77.87469333	34.10400578	234810.655	3777420.027
10685	NT	Tides	277	18	6:40	AM	197	16-Jul	Jul	Sum	0	0	Sand	30.4957	656.29	-77.87469333	34.10400578	234810.655	3777420.027
10686	NT	Tides	277	19	7:20	AM	198	17-Jul	Jul	Sum	0	0	Sand	30.64331	656.29	-77.87469333	34.10400578	234810.655	3777420.027
10687	NT	Tides	277	20	8:00	AM	199	18-Jul	Jul	Sum	0	0	Sand	30.43613	656.29	-77.87469333	34.10400578	234810.655	3777420.027
10688	NT	Tides	277	21	12:20	PM	205	24-Jul	Jul	Sum	0	0	Sand	24.71527	656.29	-77.87469333	34.10400578	234810.655	3777420.027
10689	NT	Tides	277	22	16:00	PM	209	28-Jul	Jul	Sum	0	0	Sand	27.84802	656.29	-77.87469333	34.10400578	234810.655	3777420.027
10690	NT	Tides	277	23	16:15	PM	210	29-Jul	Jul	Sum	0	0	Sand	28.22969	656.29	-77.87469333	34.10400578	234810.655	3777420.027
10691	NT	Tides	277	24	18:00	PM	212	31-Jul	Jul	Sum	0	0	Sand	29.28765	656.29	-77.87469333	34.10400578	234810.655	3777420.027
10692	NT	Tides	277	25	10:20	AM	232	20-Aug	Aug	Sum	0	0	Sand	29.49014	656.29	-77.87469333	34.10400578	234810.655	3777420.027
10693	NT	Tides	277	26	17:20	PM	240	28-Aug	Aug	Sum	0	0	Sand	28.22386	656.29	-77.87469333	34.10400578	234810.655	3777420.027
10694	NT	Tides	277	27	6:40	AM	242	30-Aug	Aug	Sum	0	0	Sand	28.55141	656.29	-77.87469333	34.10400578	234810.655	3777420.027
10695	NT	Tides	277	28	7:30	AM	243	31-Aug	Aug	Sum	0	0	Sand	27.90888	656.29	-77.87469333	34.10400578	234810.655	3777420.027
10696	NT	Tides	277	29	5:30	AM	254	11-Sep	Sep	Fall	0	0	Sand	29.12092	656.29	-77.87469333	34.10400578	234810.655	3777420.027
10697	NT	Tides	277	30	7:45	AM	258	15-Sep	Sep	Fall	0	0	Sand	28.96097	656.29	-77.87469333	34.10400578	234810.655	3777420.027
10698	NT	Tides	277	31	12:00	PM	264	21-Sep	Sep	Fall	0	0	Sand	24.54765	656.29	-77.87469333	34.10400578	234810.655	3777420.027
10699	NT	Tides	277	32	15:00	PM	267	24-Sep	Sep	Fall	0	0	Sand	24.54765	656.29	-77.87469333	34.10400578	234810.655	3777420.027
10700	NT	Tides	277	33	7:15	AM	272	29-Sep	Sep	Fall	0	0	Sand	28.08548	656.29	-77.87469333	34.10400578	234810.655	3777420.027
10701	NT	Tides	277	34	11:45	AM	277	4-Oct	Oct	Fall	0	0	Sand	27.73999	656.29	-77.87469333	34.10400578	234810.655	3777420.027
10702	NT	Tides	277	35	9:55	AM	291	18-Oct	Oct	Fall	0	0	Sand	19.16932	656.29	-77.87469333	34.10400578	234810.655	3777420.027
10703	NT	Tides	277	36	14:40	PM	296	23-Oct	Oct	Fall	0	0	Sand	21.22984	656.29	-77.87469333	34.10400578	234810.655	3777420.027
10704	NT	Tides	277	37	16:20	PM	298	25-Oct	Oct	Fall	0	0	Sand	21.96213	656.29	-77.87469333	34.10400578	234810.655	3777420.027
10706	NT	Tides	278	1	8:00	AM	124	4-May	May	Spr	0	0	Channel	23.65208	665.35	-77.87849207	34.10359079	234458.8147	3777383.867
10707	NT	Tides	278	2	7:32	AM	138	18-May	May	Spr	0	0	Channel	24.94653	665.35	-77.87849207	34.10359079	234458.8147	3777383.867
10708	NT	Tides	278	3	8:19	AM	139	19-May	May	Spr	0	0	Channel	25.44751	665.35	-77.87849207	34.10359079	234458.8147	3777383.867
10709	NT	Tides	278	4	9:57	AM	141	21-May	May	Spr	0	0	Channel	26.22	665.35	-77.87849207	34.10359079	234458.8147	3777383.867
10710	NT	Tides	278	5	7:40	AM	155	4-Jun	Jun	Spr	0	0	Channel	26.23233	665.35	-77.87849207	34.10359079	234458.8147	3777383.867
10711	NT	Tides	278	6	10:20	AM	158	7-Jun	Jun	Spr	0	0	Channel	25.97405	665.35	-77.87849207	34.10359079	234458.8147	3777383.867
10712	NT	Tides	278	7	17:10	PM	165	14-Jun	Jun	Spr	0	0	Channel	24.78561	665.35	-77.87849207	34.10359079	234458.8147	3777383.867
10713	NT	Tides	278	8	18:00	PM	166	15-Jun	Jun	Spr	0	0	Channel	24.76908	665.35	-77.87849207	34.10359079	234458.8147	3777383.867
10714	NT	Tides	278	9	7:45	AM	169	18-Jun	Jun	Spr	0	0	Channel	28.55814	665.35	-77.87849207	34.10359079	234458.8147	3777383.867
10715	NT	Tides	278	10	8:30	AM	170	19-Jun	Jun	Spr	0	0	Channel	29.05126	665.35	-77.87849207	34.10359079	234458.8147	3777383.867
10716	NT	Tides	278	11	11:00	AM	173	22-Jun	Jun	Spr	0	0	Channel	27.37678	665.35	-77.87849207	34.10359079	234458.8147	3777383.867
10717	NT	Tides	278	12	13:10	PM	176	25-Jun	Jun	Spr	0	0	Channel	28.7621	665.35	-77.87849207	34.10359079	234458.8147	3777383.867
10718	NT	Tides	278	13	14:50	PM	178	27-Jun	Jun	Spr	0	0	Channel	29.73161	665.35	-77.87849207	34.10359079	234458.8147	3777383.867
10719	NT	Tides	278	14	6:30	AM	183	2-Jul	Jul	Sum	0	0	Channel	29.47958	665.35	-77.87849207	34.10359079	234458.8147	3777383.867
10720	NT	Tides	278	15	7:15	AM	183	2-Jul	Jul	Sum	0	0	Channel	28.53114	665.35	-77.87849207	34.10359079	234458.8147	3777383.867
10721	NT	Tides	278	16	17:40	PM	195	14-Jul	Jul	Sum	0	0	Channel	34.13572	665.35	-77.87849207	34.10359079	234458.8147	3777383.867
10722	NT	Tides	278	17	6:00	AM	196	15-Jul	Jul	Sum	0	0	Channel	34.13644	665.35	-77.87849207	34.10359079	234458.8147	3777383.867
10723	NT	Tides	278	18	6:40	AM	197	16-Jul	Jul	Sum	0	0	Channel	30.4957	665.35	-77.87849207	34.10359079	234458.8147	3777383.867
10724	NT	Tides	278	19	7:20	AM	198	17-Jul	Jul	Sum	0	0	Channel	30.64331	665.35	-77.87849207	34.10359079	234458.8147	3777383.867
10725	NT	Tides	278	20	8:00	AM	199	18-Jul	Jul	Sum	0	0	Channel	30.43613	665.35	-77.87849207	34.10359079	234458.8147	3777383.867
10726	NT	Tides	278	21	12:20	PM	205	24-Jul	Jul	Sum	0	0	Channel	24.71527	665.35	-77.87849207	34.10359079	234458.8147	3777383.867
10727	NT	Tides	278	22	16:00	PM	209	28-Jul	Jul	Sum	0	0	Channel	27.84802	665.35	-77.87849207	34.10359079	234458.8147	3777383.867
10728	NT	Tides	278	23	16:15	PM	210	29-Jul	Jul	Sum	0	0	Channel	28.22969	665.35	-77.87849207	34.10359079	234458.8147	3777383.867
10729	NT	Tides	278	24	18:00	PM	212	31-Jul	Jul	Sum	0	0	Channel	29.28765	665.35	-77.87849207	34.10359079	234458.8147	3777383.867
10730	NT	Tides	278	25	10:20	AM	232	20-Aug	Aug	Sum	0	0	Channel	29.49014	665.35	-77.87849207	34.10359079	234458.8147	3777383.867
10731	NT	Tides	278	26	17:20	PM	240	28-Aug	Aug	Sum	0	0	Channel	28.22386	665.35	-77.87849207	34.10359079	234458.8147	3777383.867
10732	NT	Tides	278	27	6:40	AM	242	30-Aug	Aug	Sum	0	0	Channel	28.55141	665.35	-77.87849207	34.10359079	234458.8147	3777383.867
10733	NT	Tides	278	28	7:30	AM	243	31-Aug	Aug	Sum	0	0	Channel	27.90888	665.35	-77.87849207	34.10359079	234458.8147	3777383.867
10734	NT	Tides	278	29	5:30	AM	254	11-Sep	Sep	Fall	0	0	Channel	29.12092	665.35	-77.87849207	34.10359079	234458.8147	3777383.867
10735	NT	Tides	278	30	7:45	AM	258	15-Sep	Sep	Fall	0	0	Channel	28.96097	665.35	-77.87849207	34.10359079	234458.8147	3777383.867
10736	NT	Tides	278	31	12:00	PM	264	21-Sep	Sep	Fall	0	0	Channel	24.54765	665.35	-77.87849207	34.10359079	234458.8147	3777383.867
10737	NT	Tides	278	32	15:00	PM	267	24-Sep	Sep	Fall	0	0	Channel	24.54765	665.35	-77.87849207	34.10359079	234458.8147	3777383.867
10738	NT	Tides	278	33	7:15	AM	272	29-Sep	Sep	Fall	0	0	Channel	28.08548	665.35	-77.87849207	34.10359079	234458.8147	3777383.867
10739	NT	Tides	278	34	11:45	AM	277	4-Oct	Oct	Fall	0	0	Channel	27.73999	665.35	-77.87849207	34.10359079	234458.8147	3777383.867
10740	NT	Tides	278	35	9:55	AM	291	18-Oct	Oct	Fall	0	0	Channel	19.16932	665.35	-77.87849207	34.10359079	234458.8147	3777383.867
10741	NT	Tides	278	36	14:40	PM	296	23-Oct	Oct	Fall	0	0	Channel	21.22984	665.35	-77.87849207	34.10359079	234458.8147	3777383.867
10742	NT	Tides	278	37	16:20	PM	298	25-Oct	Oct	Fall	0	0	Channel	21.96213	665.35	-77.87849207	34.10359079	234458.8147	3777383.867
10744	NT	Tides	279	1	8:00	AM	124	4-May	May	Spr	0	0	Channel	23.65208	645.76	-77.87795027	34.1035857	234508.7956	3777381.893
10745	NT	Tides	279	2	7:32	AM	138	18-May	May	Spr	0	0	Channel	24.94653	645.76	-77.87795027	34.1035857	234508.7956	3777381.893
10746	NT	Tides	279	3	8:19	AM	139	19-May	May	Spr	0	0	Channel	25.44751	645.76	-77.87795027	34.1035857	234508.7956	3777381.893
10747	NT	Tides	279	4	9:57	AM	141	21-May	May	Spr	0	0	Channel	26.22	645.76	-77.87795027	34.1035857	234508.7956	3777381.893
10748	NT	Tides	279	5	7:40	AM	155	4-Jun	Jun	Spr	0	0	Channel	26.23233	645.76	-77.87795027	34.1035857	234508.7956	3777381.893
10749	NT	Tides	279	6	10:20	AM	158	7-Jun	Jun	Spr	0	0	Channel	25.97405	645.76	-77.87795027	34.1035857	234508.7956	3777381.893
10750	NT	Tides	279	7	17:10	PM	165	14-Jun	Jun	Spr	0	0	Channel	24.78561	645.76	-77.87795027	34.1035857	234508.7956	3777381.893
10751	NT	Tides	279	8	18:00	PM	166	15-Jun	Jun	Spr	0	0	Channel	24.76908	645.76	-77.87795027	34.1035857	234508.7956	3777381.893
10752	NT	Tides	279	9	7:45	AM	169	18-Jun	Jun	Spr	0	0	Channel	28.55814	645.76	-77.87795027	34.1035857	234508.7956	3777381.893
10753	NT	Tides	279	10	8:30	AM	170	19-Jun	Jun	Spr	0	0	Channel	29.05126	645.76	-77.87795027	34.1035857	234508.7956	3777381.893
10754	NT	Tides	279	11	11:00	AM	173	22-Jun	Jun	Spr	0	0	Channel	27.37678	645.76	-77.87795027	34.1035857	234508.7956	3777381.893
10755	NT	Tides	279	12	13:10	PM	176	25-Jun	Jun	Spr	0	0	Channel	28.7621	645.76	-77.87795027	34.1035857	234508.7956	3777381.893
10756	NT	Tides	279	13	14:50	PM	178	27-Jun	Jun	Spr	0	0	Channel	29.73161	645.76	-77.87795027	34.1035857	234508.7956	3777381.893
10757	NT	Tides	279	14	6:30	AM	183	2-Jul	Jul	Sum	0	0	Channel	29.47958	645.76	-77.87795027	34.1035857	234508.7956	3777381.893
10758	NT	Tides	279	15	7:15	AM	183	2-Jul	Jul	Sum	0	0	Channel	28.53114	645.76	-77.87795027	34.1035857	234508.7956	3777381.893
10759	NT	Tides	279	16	17:40	PM	195	14-Jul	Jul	Sum	0	0	Channel	34.13572	645.76	-77.87795027	34.1035857	234508.7956	3777381.893
10760	NT	Tides	279	17	6:00	AM	196	15-Jul	Jul	Sum	0	0	Channel	34.13644	645.76	-77.87795027	34.1035857	234508.7956	3777381.893
10761	NT	Tides	279	18	6:40	AM	197	16-Jul	Jul	Sum	0	0	Channel	30.4957	645.76	-77.87795027	34.1035857	234508.7956	3777381.893
10762	NT	Tides	279	19	7:20	AM	198	17-Jul	Jul	Sum	0	0	Channel	30.64331	645.76	-77.87795027	34.1035857	234508.7956	3777381.893
10763	NT	Tides	279	20	8:00	AM	199	18-Jul	Jul	Sum	0	0	Channel	30.43613	645.76	-77.87795027	34.1035857	234508.7956	3777381.893
10764	NT	Tides	279	21	12:20	PM	205	24-Jul	Jul	Sum	0	0	Channel	24.71527	645.76	-77.87795027	34.1035857	234508.7956	3777381.893
10765	NT	Tides	279	22	16:00	PM	209	28-Jul	Jul	Sum	0	0	Channel	27.84802	645.76	-77.87795027	34.1035857	234508.7956	3777381.893
10766	NT	Tides	279	23	16:15	PM	210	29-Jul	Jul	Sum	0	0	Channel	28.22969	645.76	-77.87795027	34.1035857	234508.7956	3777381.893
10767	NT	Tides	279	24	18:00	PM	212	31-Jul	Jul	Sum	0	0	Channel	29.28765	645.76	-77.87795027	34.1035857	234508.7956	3777381.893
10768	NT	Tides	279	25	10:20	AM	232	20-Aug	Aug	Sum	0	0	Channel	29.49014	645.76	-77.87795027	34.1035857	234508.7956	3777381.893
10769	NT	Tides	279	26	17:20	PM	240	28-Aug	Aug	Sum	0	0	Channel	28.22386	645.76	-77.87795027	34.1035857	234508.7956	3777381.893
10770	NT	Tides	279	27	6:40	AM	242	30-Aug	Aug	Sum	0	0	Channel	28.55141	645.76	-77.87795027	34.1035857	234508.7956	3777381.893
10771	NT	Tides	279	28	7:30	AM	243	31-Aug	Aug	Sum	0	0	Channel	27.90888	645.76	-77.87795027	34.1035857	234508.7956	3777381.893
10772	NT	Tides	279	29	5:30	AM	254	11-Sep	Sep	Fall	0	0	Channel	29.12092	645.76	-77.87795027	34.1035857	234508.7956	3777381.893
10773	NT	Tides	279	30	7:45	AM	258	15-Sep	Sep	Fall	0	0	Channel	28.96097	645.76	-77.87795027	34.1035857	234508.7956	3777381.893
10774	NT	Tides	279	31	12:00	PM	264	21-Sep	Sep	Fall	0	0	Channel	24.54765	645.76	-77.87795027	34.1035857	234508.7956	3777381.893
10775	NT	Tides	279	32	15:00	PM	267	24-Sep	Sep	Fall	0	0	Channel	24.54765	645.76	-77.87795027	34.1035857	234508.7956	3777381.893
10776	NT	Tides	279	33	7:15	AM	272	29-Sep	Sep	Fall	0	0	Channel	28.08548	645.76	-77.87795027	34.1035857	234508.7956	3777381.893
10777	NT	Tides	279	34	11:45	AM	277	4-Oct	Oct	Fall	0	0	Channel	27.73999	645.76	-77.87795027	34.1035857	234508.7956	3777381.893
10778	NT	Tides	279	35	9:55	AM	291	18-Oct	Oct	Fall	0	0	Channel	19.16932	645.76	-77.87795027	34.1035857	234508.7956	3777381.893
10779	NT	Tides	279	36	14:40	PM	296	23-Oct	Oct	Fall	0	0	Channel	21.22984	645.76	-77.87795027	34.1035857	234508.7956	3777381.893
10780	NT	Tides	279	37	16:20	PM	298	25-Oct	Oct	Fall	0	0	Channel	21.96213	645.76	-77.87795027	34.1035857	234508.7956	3777381.893
10782	NT	Tides	280	1	8:00	AM	124	4-May	May	Spr	0	0	Channel	23.65208	629.55	-77.87740847	34.1035806	234558.7764	3777379.918
10783	NT	Tides	280	2	7:32	AM	138	18-May	May	Spr	0	0	Channel	24.94653	629.55	-77.87740847	34.1035806	234558.7764	3777379.918
10784	NT	Tides	280	3	8:19	AM	139	19-May	May	Spr	0	0	Channel	25.44751	629.55	-77.87740847	34.1035806	234558.7764	3777379.918
10785	NT	Tides	280	4	9:57	AM	141	21-May	May	Spr	0	0	Channel	26.22	629.55	-77.87740847	34.1035806	234558.7764	3777379.918
10786	NT	Tides	280	5	7:40	AM	155	4-Jun	Jun	Spr	0	0	Channel	26.23233	629.55	-77.87740847	34.1035806	234558.7764	3777379.918
10787	NT	Tides	280	6	10:20	AM	158	7-Jun	Jun	Spr	0	0	Channel	25.97405	629.55	-77.87740847	34.1035806	234558.7764	3777379.918
10788	NT	Tides	280	7	17:10	PM	165	14-Jun	Jun	Spr	0	0	Channel	24.78561	629.55	-77.87740847	34.1035806	234558.7764	3777379.918
10789	NT	Tides	280	8	18:00	PM	166	15-Jun	Jun	Spr	0	0	Channel	24.76908	629.55	-77.87740847	34.1035806	234558.7764	3777379.918
10790	NT	Tides	280	9	7:45	AM	169	18-Jun	Jun	Spr	0	0	Channel	28.55814	629.55	-77.87740847	34.1035806	234558.7764	3777379.918
10791	NT	Tides	280	10	8:30	AM	170	19-Jun	Jun	Spr	0	0	Channel	29.05126	629.55	-77.87740847	34.1035806	234558.7764	3777379.918
10792	NT	Tides	280	11	11:00	AM	173	22-Jun	Jun	Spr	0	0	Channel	27.37678	629.55	-77.87740847	34.1035806	234558.7764	3777379.918
10793	NT	Tides	280	12	13:10	PM	176	25-Jun	Jun	Spr	0	0	Channel	28.7621	629.55	-77.87740847	34.1035806	234558.7764	3777379.918
10794	NT	Tides	280	13	14:50	PM	178	27-Jun	Jun	Spr	0	0	Channel	29.73161	629.55	-77.87740847	34.1035806	234558.7764	3777379.918
10795	NT	Tides	280	14	6:30	AM	183	2-Jul	Jul	Sum	0	0	Channel	29.47958	629.55	-77.87740847	34.1035806	234558.7764	3777379.918
10796	NT	Tides	280	15	7:15	AM	183	2-Jul	Jul	Sum	0	0	Channel	28.53114	629.55	-77.87740847	34.1035806	234558.7764	3777379.918
10797	NT	Tides	280	16	17:40	PM	195	14-Jul	Jul	Sum	0	0	Channel	34.13572	629.55	-77.87740847	34.1035806	234558.7764	3777379.918
10798	NT	Tides	280	17	6:00	AM	196	15-Jul	Jul	Sum	0	0	Channel	34.13644	629.55	-77.87740847	34.1035806	234558.7764	3777379.918
10799	NT	Tides	280	18	6:40	AM	197	16-Jul	Jul	Sum	0	0	Channel	30.4957	629.55	-77.87740847	34.1035806	234558.7764	3777379.918
10800	NT	Tides	280	19	7:20	AM	198	17-Jul	Jul	Sum	0	0	Channel	30.64331	629.55	-77.87740847	34.1035806	234558.7764	3777379.918
10801	NT	Tides	280	20	8:00	AM	199	18-Jul	Jul	Sum	0	0	Channel	30.43613	629.55	-77.87740847	34.1035806	234558.7764	3777379.918
10802	NT	Tides	280	21	12:20	PM	205	24-Jul	Jul	Sum	0	0	Channel	24.71527	629.55	-77.87740847	34.1035806	234558.7764	3777379.918
10803	NT	Tides	280	22	16:00	PM	209	28-Jul	Jul	Sum	0	0	Channel	27.84802	629.55	-77.87740847	34.1035806	234558.7764	3777379.918
10804	NT	Tides	280	23	16:15	PM	210	29-Jul	Jul	Sum	0	0	Channel	28.22969	629.55	-77.87740847	34.1035806	234558.7764	3777379.918
10805	NT	Tides	280	24	18:00	PM	212	31-Jul	Jul	Sum	0	0	Channel	29.28765	629.55	-77.87740847	34.1035806	234558.7764	3777379.918
10806	NT	Tides	280	25	10:20	AM	232	20-Aug	Aug	Sum	0	0	Channel	29.49014	629.55	-77.87740847	34.1035806	234558.7764	3777379.918
10807	NT	Tides	280	26	17:20	PM	240	28-Aug	Aug	Sum	0	0	Channel	28.22386	629.55	-77.87740847	34.1035806	234558.7764	3777379.918
10808	NT	Tides	280	27	6:40	AM	242	30-Aug	Aug	Sum	0	0	Channel	28.55141	629.55	-77.87740847	34.1035806	234558.7764	3777379.918
10809	NT	Tides	280	28	7:30	AM	243	31-Aug	Aug	Sum	0	0	Channel	27.90888	629.55	-77.87740847	34.1035806	234558.7764	3777379.918
10810	NT	Tides	280	29	5:30	AM	254	11-Sep	Sep	Fall	0	0	Channel	29.12092	629.55	-77.87740847	34.1035806	234558.7764	3777379.918
10811	NT	Tides	280	30	7:45	AM	258	15-Sep	Sep	Fall	0	0	Channel	28.96097	629.55	-77.87740847	34.1035806	234558.7764	3777379.918
10812	NT	Tides	280	31	12:00	PM	264	21-Sep	Sep	Fall	0	0	Channel	24.54765	629.55	-77.87740847	34.1035806	234558.7764	3777379.918
10813	NT	Tides	280	32	15:00	PM	267	24-Sep	Sep	Fall	0	0	Channel	24.54765	629.55	-77.87740847	34.1035806	234558.7764	3777379.918
10814	NT	Tides	280	33	7:15	AM	272	29-Sep	Sep	Fall	0	0	Channel	28.08548	629.55	-77.87740847	34.1035806	234558.7764	3777379.918
10815	NT	Tides	280	34	11:45	AM	277	4-Oct	Oct	Fall	0	0	Channel	27.73999	629.55	-77.87740847	34.1035806	234558.7764	3777379.918
10816	NT	Tides	280	35	9:55	AM	291	18-Oct	Oct	Fall	0	0	Channel	19.16932	629.55	-77.87740847	34.1035806	234558.7764	3777379.918
10817	NT	Tides	280	36	14:40	PM	296	23-Oct	Oct	Fall	0	0	Channel	21.22984	629.55	-77.87740847	34.1035806	234558.7764	3777379.918
10818	NT	Tides	280	37	16:20	PM	298	25-Oct	Oct	Fall	0	0	Channel	21.96213	629.55	-77.87740847	34.1035806	234558.7764	3777379.918
10820	NT	Tides	281	1	8:00	AM	124	4-May	May	Spr	0	0	Channel	23.65208	616.97	-77.87686667	34.1035755	234608.7573	3777377.943
10821	NT	Tides	281	2	7:32	AM	138	18-May	May	Spr	0	0	Channel	24.94653	616.97	-77.87686667	34.1035755	234608.7573	3777377.943
10822	NT	Tides	281	3	8:19	AM	139	19-May	May	Spr	0	0	Channel	25.44751	616.97	-77.87686667	34.1035755	234608.7573	3777377.943
10823	NT	Tides	281	4	9:57	AM	141	21-May	May	Spr	0	0	Channel	26.22	616.97	-77.87686667	34.1035755	234608.7573	3777377.943
10824	NT	Tides	281	5	7:40	AM	155	4-Jun	Jun	Spr	0	0	Channel	26.23233	616.97	-77.87686667	34.1035755	234608.7573	3777377.943
10825	NT	Tides	281	6	10:20	AM	158	7-Jun	Jun	Spr	0	0	Channel	25.97405	616.97	-77.87686667	34.1035755	234608.7573	3777377.943
10826	NT	Tides	281	7	17:10	PM	165	14-Jun	Jun	Spr	0	0	Channel	24.78561	616.97	-77.87686667	34.1035755	234608.7573	3777377.943
10827	NT	Tides	281	8	18:00	PM	166	15-Jun	Jun	Spr	0	0	Channel	24.76908	616.97	-77.87686667	34.1035755	234608.7573	3777377.943
10828	NT	Tides	281	9	7:45	AM	169	18-Jun	Jun	Spr	0	0	Channel	28.55814	616.97	-77.87686667	34.1035755	234608.7573	3777377.943
10829	NT	Tides	281	10	8:30	AM	170	19-Jun	Jun	Spr	0	0	Channel	29.05126	616.97	-77.87686667	34.1035755	234608.7573	3777377.943
10830	NT	Tides	281	11	11:00	AM	173	22-Jun	Jun	Spr	0	0	Channel	27.37678	616.97	-77.87686667	34.1035755	234608.7573	3777377.943
10831	NT	Tides	281	12	13:10	PM	176	25-Jun	Jun	Spr	0	0	Channel	28.7621	616.97	-77.87686667	34.1035755	234608.7573	3777377.943
10832	NT	Tides	281	13	14:50	PM	178	27-Jun	Jun	Spr	0	0	Channel	29.73161	616.97	-77.87686667	34.1035755	234608.7573	3777377.943
10833	NT	Tides	281	14	6:30	AM	183	2-Jul	Jul	Sum	0	0	Channel	29.47958	616.97	-77.87686667	34.1035755	234608.7573	3777377.943
10834	NT	Tides	281	15	7:15	AM	183	2-Jul	Jul	Sum	0	0	Channel	28.53114	616.97	-77.87686667	34.1035755	234608.7573	3777377.943
10835	NT	Tides	281	16	17:40	PM	195	14-Jul	Jul	Sum	0	0	Channel	34.13572	616.97	-77.87686667	34.1035755	234608.7573	3777377.943
10836	NT	Tides	281	17	6:00	AM	196	15-Jul	Jul	Sum	0	0	Channel	34.13644	616.97	-77.87686667	34.1035755	234608.7573	3777377.943
10837	NT	Tides	281	18	6:40	AM	197	16-Jul	Jul	Sum	0	0	Channel	30.4957	616.97	-77.87686667	34.1035755	234608.7573	3777377.943
10838	NT	Tides	281	19	7:20	AM	198	17-Jul	Jul	Sum	0	0	Channel	30.64331	616.97	-77.87686667	34.1035755	234608.7573	3777377.943
10839	NT	Tides	281	20	8:00	AM	199	18-Jul	Jul	Sum	0	0	Channel	30.43613	616.97	-77.87686667	34.1035755	234608.7573	3777377.943
10840	NT	Tides	281	21	12:20	PM	205	24-Jul	Jul	Sum	0	0	Channel	24.71527	616.97	-77.87686667	34.1035755	234608.7573	3777377.943
10841	NT	Tides	281	22	16:00	PM	209	28-Jul	Jul	Sum	0	0	Channel	27.84802	616.97	-77.87686667	34.1035755	234608.7573	3777377.943
10842	NT	Tides	281	23	16:15	PM	210	29-Jul	Jul	Sum	0	0	Channel	28.22969	616.97	-77.87686667	34.1035755	234608.7573	3777377.943
10843	NT	Tides	281	24	18:00	PM	212	31-Jul	Jul	Sum	0	0	Channel	29.28765	616.97	-77.87686667	34.1035755	234608.7573	3777377.943
10844	NT	Tides	281	25	10:20	AM	232	20-Aug	Aug	Sum	0	0	Channel	29.49014	616.97	-77.87686667	34.1035755	234608.7573	3777377.943
10845	NT	Tides	281	26	17:20	PM	240	28-Aug	Aug	Sum	0	0	Channel	28.22386	616.97	-77.87686667	34.1035755	234608.7573	3777377.943
10846	NT	Tides	281	27	6:40	AM	242	30-Aug	Aug	Sum	0	0	Channel	28.55141	616.97	-77.87686667	34.1035755	234608.7573	3777377.943
10847	NT	Tides	281	28	7:30	AM	243	31-Aug	Aug	Sum	0	0	Channel	27.90888	616.97	-77.87686667	34.1035755	234608.7573	3777377.943
10848	NT	Tides	281	29	5:30	AM	254	11-Sep	Sep	Fall	0	0	Channel	29.12092	616.97	-77.87686667	34.1035755	234608.7573	3777377.943
10849	NT	Tides	281	30	7:45	AM	258	15-Sep	Sep	Fall	0	0	Channel	28.96097	616.97	-77.87686667	34.1035755	234608.7573	3777377.943
10850	NT	Tides	281	31	12:00	PM	264	21-Sep	Sep	Fall	0	0	Channel	24.54765	616.97	-77.87686667	34.1035755	234608.7573	3777377.943
10851	NT	Tides	281	32	15:00	PM	267	24-Sep	Sep	Fall	0	0	Channel	24.54765	616.97	-77.87686667	34.1035755	234608.7573	3777377.943
10852	NT	Tides	281	33	7:15	AM	272	29-Sep	Sep	Fall	0	0	Channel	28.08548	616.97	-77.87686667	34.1035755	234608.7573	3777377.943
10853	NT	Tides	281	34	11:45	AM	277	4-Oct	Oct	Fall	0	0	Channel	27.73999	616.97	-77.87686667	34.1035755	234608.7573	3777377.943
10854	NT	Tides	281	35	9:55	AM	291	18-Oct	Oct	Fall	0	0	Channel	19.16932	616.97	-77.87686667	34.1035755	234608.7573	3777377.943
10855	NT	Tides	281	36	14:40	PM	296	23-Oct	Oct	Fall	0	0	Channel	21.22984	616.97	-77.87686667	34.1035755	234608.7573	3777377.943
10856	NT	Tides	281	37	16:20	PM	298	25-Oct	Oct	Fall	0	0	Channel	21.96213	616.97	-77.87686667	34.1035755	234608.7573	3777377.943
10858	NT	Tides	282	1	8:00	AM	124	4-May	May	Spr	0	0	Sand	23.65208	603.01	-77.87524127	34.10356019	234758.6999	3777372.02
10859	NT	Tides	282	2	7:32	AM	138	18-May	May	Spr	0	0	Sand	24.94653	603.01	-77.87524127	34.10356019	234758.6999	3777372.02
10860	NT	Tides	282	3	8:19	AM	139	19-May	May	Spr	0	0	Sand	25.44751	603.01	-77.87524127	34.10356019	234758.6999	3777372.02
10861	NT	Tides	282	4	9:57	AM	141	21-May	May	Spr	0	0	Sand	26.22	603.01	-77.87524127	34.10356019	234758.6999	3777372.02
10862	NT	Tides	282	5	7:40	AM	155	4-Jun	Jun	Spr	0	0	Sand	26.23233	603.01	-77.87524127	34.10356019	234758.6999	3777372.02
10863	NT	Tides	282	6	10:20	AM	158	7-Jun	Jun	Spr	0	0	Sand	25.97405	603.01	-77.87524127	34.10356019	234758.6999	3777372.02
10864	NT	Tides	282	7	17:10	PM	165	14-Jun	Jun	Spr	0	0	Sand	24.78561	603.01	-77.87524127	34.10356019	234758.6999	3777372.02
10865	NT	Tides	282	8	18:00	PM	166	15-Jun	Jun	Spr	0	0	Sand	24.76908	603.01	-77.87524127	34.10356019	234758.6999	3777372.02
10866	NT	Tides	282	9	7:45	AM	169	18-Jun	Jun	Spr	0	0	Sand	28.55814	603.01	-77.87524127	34.10356019	234758.6999	3777372.02
10867	NT	Tides	282	10	8:30	AM	170	19-Jun	Jun	Spr	0	0	Sand	29.05126	603.01	-77.87524127	34.10356019	234758.6999	3777372.02
10868	NT	Tides	282	11	11:00	AM	173	22-Jun	Jun	Spr	0	0	Sand	27.37678	603.01	-77.87524127	34.10356019	234758.6999	3777372.02
10869	NT	Tides	282	12	13:10	PM	176	25-Jun	Jun	Spr	0	0	Sand	28.7621	603.01	-77.87524127	34.10356019	234758.6999	3777372.02
10870	NT	Tides	282	13	14:50	PM	178	27-Jun	Jun	Spr	0	0	Sand	29.73161	603.01	-77.87524127	34.10356019	234758.6999	3777372.02
10871	NT	Tides	282	14	6:30	AM	183	2-Jul	Jul	Sum	0	0	Sand	29.47958	603.01	-77.87524127	34.10356019	234758.6999	3777372.02
10872	NT	Tides	282	15	7:15	AM	183	2-Jul	Jul	Sum	0	0	Sand	28.53114	603.01	-77.87524127	34.10356019	234758.6999	3777372.02
10873	NT	Tides	282	16	17:40	PM	195	14-Jul	Jul	Sum	0	0	Sand	34.13572	603.01	-77.87524127	34.10356019	234758.6999	3777372.02
10874	NT	Tides	282	17	6:00	AM	196	15-Jul	Jul	Sum	0	0	Sand	34.13644	603.01	-77.87524127	34.10356019	234758.6999	3777372.02
10875	NT	Tides	282	18	6:40	AM	197	16-Jul	Jul	Sum	0	0	Sand	30.4957	603.01	-77.87524127	34.10356019	234758.6999	3777372.02
10876	NT	Tides	282	19	7:20	AM	198	17-Jul	Jul	Sum	0	0	Sand	30.64331	603.01	-77.87524127	34.10356019	234758.6999	3777372.02
10877	NT	Tides	282	20	8:00	AM	199	18-Jul	Jul	Sum	0	0	Sand	30.43613	603.01	-77.87524127	34.10356019	234758.6999	3777372.02
10878	NT	Tides	282	21	12:20	PM	205	24-Jul	Jul	Sum	0	0	Sand	24.71527	603.01	-77.87524127	34.10356019	234758.6999	3777372.02
10879	NT	Tides	282	22	16:00	PM	209	28-Jul	Jul	Sum	0	0	Sand	27.84802	603.01	-77.87524127	34.10356019	234758.6999	3777372.02
10880	NT	Tides	282	23	16:15	PM	210	29-Jul	Jul	Sum	0	0	Sand	28.22969	603.01	-77.87524127	34.10356019	234758.6999	3777372.02
10881	NT	Tides	282	24	18:00	PM	212	31-Jul	Jul	Sum	0	0	Sand	29.28765	603.01	-77.87524127	34.10356019	234758.6999	3777372.02
10882	NT	Tides	282	25	10:20	AM	232	20-Aug	Aug	Sum	0	0	Sand	29.49014	603.01	-77.87524127	34.10356019	234758.6999	3777372.02
10883	NT	Tides	282	26	17:20	PM	240	28-Aug	Aug	Sum	0	0	Sand	28.22386	603.01	-77.87524127	34.10356019	234758.6999	3777372.02
10884	NT	Tides	282	27	6:40	AM	242	30-Aug	Aug	Sum	0	0	Sand	28.55141	603.01	-77.87524127	34.10356019	234758.6999	3777372.02
10885	NT	Tides	282	28	7:30	AM	243	31-Aug	Aug	Sum	0	0	Sand	27.90888	603.01	-77.87524127	34.10356019	234758.6999	3777372.02
10886	NT	Tides	282	29	5:30	AM	254	11-Sep	Sep	Fall	0	0	Sand	29.12092	603.01	-77.87524127	34.10356019	234758.6999	3777372.02
10887	NT	Tides	282	30	7:45	AM	258	15-Sep	Sep	Fall	0	0	Sand	28.96097	603.01	-77.87524127	34.10356019	234758.6999	3777372.02
10888	NT	Tides	282	31	12:00	PM	264	21-Sep	Sep	Fall	0	0	Sand	24.54765	603.01	-77.87524127	34.10356019	234758.6999	3777372.02
10889	NT	Tides	282	32	15:00	PM	267	24-Sep	Sep	Fall	0	0	Sand	24.54765	603.01	-77.87524127	34.10356019	234758.6999	3777372.02
10890	NT	Tides	282	33	7:15	AM	272	29-Sep	Sep	Fall	0	0	Sand	28.08548	603.01	-77.87524127	34.10356019	234758.6999	3777372.02
10891	NT	Tides	282	34	11:45	AM	277	4-Oct	Oct	Fall	0	0	Sand	27.73999	603.01	-77.87524127	34.10356019	234758.6999	3777372.02
10892	NT	Tides	282	35	9:55	AM	291	18-Oct	Oct	Fall	0	0	Sand	19.16932	603.01	-77.87524127	34.10356019	234758.6999	3777372.02
10893	NT	Tides	282	36	14:40	PM	296	23-Oct	Oct	Fall	0	0	Sand	21.22984	603.01	-77.87524127	34.10356019	234758.6999	3777372.02
10894	NT	Tides	282	37	16:20	PM	298	25-Oct	Oct	Fall	0	0	Sand	21.96213	603.01	-77.87524127	34.10356019	234758.6999	3777372.02
10896	NT	Tides	283	1	8:00	AM	124	4-May	May	Spr	0	0	Sand	23.65208	606.57	-77.87469947	34.10355509	234808.6808	3777370.046
10897	NT	Tides	283	2	7:32	AM	138	18-May	May	Spr	0	0	Sand	24.94653	606.57	-77.87469947	34.10355509	234808.6808	3777370.046
10898	NT	Tides	283	3	8:19	AM	139	19-May	May	Spr	0	0	Sand	25.44751	606.57	-77.87469947	34.10355509	234808.6808	3777370.046
10899	NT	Tides	283	4	9:57	AM	141	21-May	May	Spr	0	0	Sand	26.22	606.57	-77.87469947	34.10355509	234808.6808	3777370.046
10900	NT	Tides	283	5	7:40	AM	155	4-Jun	Jun	Spr	0	0	Sand	26.23233	606.57	-77.87469947	34.10355509	234808.6808	3777370.046
10901	NT	Tides	283	6	10:20	AM	158	7-Jun	Jun	Spr	0	0	Sand	25.97405	606.57	-77.87469947	34.10355509	234808.6808	3777370.046
10902	NT	Tides	283	7	17:10	PM	165	14-Jun	Jun	Spr	0	0	Sand	24.78561	606.57	-77.87469947	34.10355509	234808.6808	3777370.046
10903	NT	Tides	283	8	18:00	PM	166	15-Jun	Jun	Spr	0	0	Sand	24.76908	606.57	-77.87469947	34.10355509	234808.6808	3777370.046
10904	NT	Tides	283	9	7:45	AM	169	18-Jun	Jun	Spr	0	0	Sand	28.55814	606.57	-77.87469947	34.10355509	234808.6808	3777370.046
10905	NT	Tides	283	10	8:30	AM	170	19-Jun	Jun	Spr	0	0	Sand	29.05126	606.57	-77.87469947	34.10355509	234808.6808	3777370.046
10906	NT	Tides	283	11	11:00	AM	173	22-Jun	Jun	Spr	0	0	Sand	27.37678	606.57	-77.87469947	34.10355509	234808.6808	3777370.046
10907	NT	Tides	283	12	13:10	PM	176	25-Jun	Jun	Spr	0	0	Sand	28.7621	606.57	-77.87469947	34.10355509	234808.6808	3777370.046
10908	NT	Tides	283	13	14:50	PM	178	27-Jun	Jun	Spr	0	0	Sand	29.73161	606.57	-77.87469947	34.10355509	234808.6808	3777370.046
10909	NT	Tides	283	14	6:30	AM	183	2-Jul	Jul	Sum	0	0	Sand	29.47958	606.57	-77.87469947	34.10355509	234808.6808	3777370.046
10910	NT	Tides	283	15	7:15	AM	183	2-Jul	Jul	Sum	0	0	Sand	28.53114	606.57	-77.87469947	34.10355509	234808.6808	3777370.046
10911	NT	Tides	283	16	17:40	PM	195	14-Jul	Jul	Sum	0	0	Sand	34.13572	606.57	-77.87469947	34.10355509	234808.6808	3777370.046
10912	NT	Tides	283	17	6:00	AM	196	15-Jul	Jul	Sum	0	0	Sand	34.13644	606.57	-77.87469947	34.10355509	234808.6808	3777370.046
10913	NT	Tides	283	18	6:40	AM	197	16-Jul	Jul	Sum	0	0	Sand	30.4957	606.57	-77.87469947	34.10355509	234808.6808	3777370.046
10914	NT	Tides	283	19	7:20	AM	198	17-Jul	Jul	Sum	0	0	Sand	30.64331	606.57	-77.87469947	34.10355509	234808.6808	3777370.046
10915	NT	Tides	283	20	8:00	AM	199	18-Jul	Jul	Sum	0	0	Sand	30.43613	606.57	-77.87469947	34.10355509	234808.6808	3777370.046
10916	NT	Tides	283	21	12:20	PM	205	24-Jul	Jul	Sum	0	0	Sand	24.71527	606.57	-77.87469947	34.10355509	234808.6808	3777370.046
[truncated: 7,410 more rows]
