# Supplementary material for: Use of Community Science Data to Assess Factors Associated With Diamond‐Backed Terrapin (Malaclemys terrapin) Sightings in Coastal Marshes of Southeastern North Carolina, USA
Source: Ecol Evol. 2025 Jun 17;15(6):e71526. doi: 10.1002/ece3.71526 (PMC12173834; doi:10.1002/ece3.71526)
Supplement: Supplementary file 3 — Appendix S3. [file ECE3-15-e71526-s001.R]

#################################################
## Spatial Analysis of Terrapin Sightings      ##
## Author: JCJ, MW, AW                         ##
## Date Created: 02.14.2022                    ##
## Last Update:  06.20.2023                    ##
#################################################

##use only grids where terrapins were ever observed?
#start at line 769 - need to balance factors?
#make sure to run on R version 4.2.0
##Need to find script to check residuals for ZIP GAMM (spatial correlation)

#Aim:
#Explore changes in Terp +/- and abundance over time


# Import and define WQ data -----------------------------------------------

# set the working directory on campus laptop
setwd("C:/Users/williarda/OneDrive - UNC-Wilmington/Desktop/Rdata")

#directory on Surface
#setwd("C:/Users/south/OneDrive - UNC-Wilmington/Desktop/Rdata")

TERP<-read.csv("JJ_terrapin_analysis.csv") 

setwd("C:/Users/jarvisj/Documents/Publications/Terrapin")
TERP<-read.csv("terrapin_ALL.csv") 
str(TERP)
#terrapins      #assigned terrapin ID
#route          #kayak route
#grid           #mapping grid
#survey         #survey number
#time           #time of day sample was collected (24hr)
#am.pm          #time of day sample was collected: morning (am) or afternoon (pm)
#julian         #day of the year
#date           #month/day
#month          #month 
#season         #season of year sample collected (Spr = May, Jun, Sum = Jul, Aug, Fall = Sep, Oct, Win = Nov)
#individuals    #number of individuals in observation
#airtemp        #air temp C
#sighting       #sighting of terp (0= no, 1= yes)
#habitat        #habitat type (channel, mud, reef, sand)
#distance       #distance to closest potential nesting beach
#lat            #latitude decimal degrees
#long           #longitude decimal degrees
#Y              #eastery m (UTM)
#X              #northerly m (UTM)


#define data types and reorder factors
TERP$route = factor(TERP$route)
TERP$grid = factor(TERP$grid)
TERP$survey = factor(TERP$survey)
TERP$am.pm = factor(TERP$am.pm)
TERP$julian = factor(TERP$julian)
TERP$date = factor(TERP$date)
TERP$month = factor (TERP$month, levels = c("May", "Jun", "Jul", "Aug", "Sep", "Oct", "Nov"))
TERP$season = factor (TERP$season, levels = c("Spr", "Sum", "Fall", "Win"))
TERP$habitat = factor(TERP$habitat)

#remove columns without any data
TERP$X.1 <- NULL
TERP$X.2 <- NULL
TERP$X.3 <- NULL
TERP$X.4 <- NULL
TERP$X.5 <- NULL

#looking at sample balance by habitat type and month
table(TERP$habitat,TERP$month) 

#removing November data from TERP File
TERP1 = TERP
TERP = subset (TERP, month != "Nov")
TERP$month = factor (TERP$month, levels = c("May", "Jun", "Jul", "Aug", "Sep", "Oct"))
TERP$season = factor (TERP$season, levels = c("Spr", "Sum", "Fall"))
str(TERP)

#make different dataframes for 2 different analyses
CMS=subset(TERP, route != "Tides") #makes a dataframe with only CMS data
TIDES=subset(TERP, route != "CMS") #makes a dataframe with only CMS data
str(CMS)
str(TIDES)

#still showing CMS and Tides on routes - not sure why
table(TIDES$route,TIDES$month)
table(CMS$route,CMS$month)

TIDES <- droplevels(TIDES) #fixed it!
CMS <- droplevels(CMS)

write.csv(CMS, file = "cms.csv")
write.csv(TIDES, file = "tides.csv")

library(spdep)
library(geoR)
library(lattice)


# Data Exploration --------------------------------------------------------

source("HighstatLibV10.R")

#Standardize covariates
MyStd <- function(x) { (x - mean(x)) / sd(x)}

CMS$distance.std  <- MyStd(CMS$distance)
TIDES$distance.std  <- MyStd(TIDES$distance)

##ASW - should air.temp also be standardized?

CMS$air.temp.std  <- MyStd(CMS$air.temp)
TIDES$air.temp.std  <- MyStd(TIDES$air.temp)

#Are there missing values in the relevant variables?
MyVar <- c("distance", "habitat", "air.temp", "month","am.pm", "season", "grid")
colSums(is.na(CMS[,MyVar]))
colSums(is.na(TIDES[,MyVar]))

# OUTLIERS?
MyVar <- c("distance.std","X", "Y")
Myxyplot(CMS,MyVar,"sighting")
Myxyplot(TIDES,MyVar,"sighting")
## ASW - Error in Myxyplot(CMS, MyVar, "sighting") : could not find function "Myxyplot"

##
# RELATIONSHIPS?

#Using CMS

par(mfrow = c(3,3))

boxplot(sighting ~ air.temp, main = "Air Temp", data = CMS)
boxplot(sighting ~ distance.std, main = "Standardized Distance", data = CMS)
boxplot(sighting ~ distance, main = "Distance", data = CMS)
boxplot(sighting ~ habitat, main = "Habitat", data = CMS)
boxplot(sighting ~ am.pm, main = "Time of Day", data = CMS)
boxplot(sighting ~ month, main = "Month", data = CMS)
boxplot(sighting ~ season, main = "Month", data = CMS)
boxplot(sighting ~ grid, main = "Grid", data = CMS)

par(mfrow = c(1,1))
boxplot(sighting ~ air.temp.std, main = "Standardized Air Temp", data = CMS)

par(mfrow = c(3,3))
boxplot(sighting ~ air.temp, main = "Air Temp", data = TIDES)
boxplot(sighting ~ distance.std, main = "Standardized Distance", data = TIDES)
boxplot(sighting ~ distance, main = "Distance", data = TIDES)
boxplot(sighting ~ habitat, main = "Habitat", data = TIDES)
boxplot(sighting ~ am.pm, main = "Time of Day", data = TIDES)
boxplot(sighting ~ month, main = "Month", data = TIDES)
boxplot(sighting ~ season, main = "Month", data = TIDES)
boxplot(sighting ~ grid, main = "Grid", data = TIDES)

par(mfrow = c(1,1))
boxplot(sighting ~ air.temp.std, main = "Standardized Air Temp", data = TIDES)

plot(sighting~habitat, data=CMS)
plot(sighting~habitat, data=TIDES)


#Zero inflation
table(CMS$sighting)
sum(CMS$sighting == 0) / nrow(CMS)
#CMS 97.3% of the observations are equal to 0     
#CMS no sightings in channel or reef ~ removing from data set for further analyses

table(TIDES$sighting)
sum(TIDES$sighting == 0) / nrow(TIDES)
#CMS 98.4% of the observations are equal to 0     
#Tides has sightings in all habitat types

#TP<- TERP[which(TERP$habitat == "Mud" |
#                  TERP$habitat == "Sand"),]
#TP$habitat<- factor(TP$habitat, levels = c("Mud", "Sand"))

#no sightings in Nov ~ removing from dataset for further analyses
#TP<- TERP[which(TERP$month != "Nov"),]
#TP$month<- factor(TP$month, levels = c("May", "Jun", "Jul", "Aug", "Sep", 
#                                           "Oct"))


#look at collinearity
MyVar <- c("air.temp", "habitat", "distance", "am.pm", "sighting", "month","season","X","Y")
Mypairs(CMS[,MyVar])
#obviously can only use month or season
#for CMS  a correlation between month and season @ 0.95 as expected (can only use 1 or the other)
#for CMS no correlation between Y and X 
Mypairs(TIDES[,MyVar])
#for TIDES data correlation between month and season @ 0.95 as expected (can only use 1 or the other)
#for TIDES no correlation with X and Y
#for TIDES almost issue between distance and Y @0.76; no issue between distance and X @-0.37)

corvif(TIDES[,MyVar])
##ASW - corvif should be in aed package, but has been discontinued according to cross validated

# Presence/Absence of Terrapin Sightings ----------------------------------
# Q1 - Does the sightings of terrapins in Masonboro Island show a spatial pattern?##
# Q2 -  What are the drivers of patterns of terrapin observations? 

##Using TP
# Following process in Dormann et al 2007 Ecography 30: 609-628
str(M1 = glm(sighting ~ air.temp+distance+habitat+am.pm+month, family = binomial, data = CMS)
summary(M1)
par(mfrow= c(2,2))
plot(M1)
par(mfrow= c(1,1))
CMS)
library (pscl)
library(AER)

#STEP 1 Check for spatial autocorrelation
#Run Non-spatial models
## Following data analysis procedure outlined in Zuur GAMM 2014 Chapter 11

E1 <- resid(M1, type = "pearson")

# Checking for non-linear effects -----------------------------------------
#Is there a non-linear spatial effect?
#Check this with a GAM on the linear regression residuals of continuous variables
#if line is flat and not significant then ok
#if non straight and significant and explains >3-4-5% then need to do a gam or something different
#if smoother is always within the 95% confidence bounds then its not sig
#do for all covariates in other models
E3 = rstandard(M1)
MyCex = 3*abs(E3)/max(E3) + 0.5
Sign = as.numeric(E3>=0)+1
MyPch = c(1, 16)[Sign]
xyplot(X ~ Y, 
       data = CMS, aspect = "iso",
       cex = MyCex, pch = MyPch, col =1,
       xlab = list (label = "X", cex = 1.5),
       ylab = list (label = "Y", cex = 1.5))

#grouping in figure shows strong spatial dependency - but in an arbitrary way


library(mgcv)
#CMS Track First
#Non-linear effect of distance?
T1 <- gam(E1 ~ s(distance), data = CMS, gamma = 1.4)
summary(T1)
par(mfrow = c(1,1),mar = c(5,5,2,2))
plot(T1, cex.lab = 1.5,  shade = TRUE)
# non-linear effects of distance edef = 3.505, p-value = 0.0.0138, dev explained = 0.196%
# distance has a non-linear effect - BUT smoother always in 95% CI and only explains <1% of deviance

#Non-linear effect of air temp?
T2 <- gam(E1 ~ s(air.temp), data = CMS, gamma = 1.4)
summary(T2)
par(mfrow = c(1,1),mar = c(5,5,2,2))
plot(T2, cex.lab = 1.5,  shade = TRUE)
# non-linear effects of air temp, edf = 8.837; p-value = <0.001; dev explained= 1.15%
# air temp has a non-linear effect - BUT smoother always in 95% CI


# Check if there is spatial correlation with variograms --------------------

E1 <- resid(M1)
library(gstat)
library(sp)
mydata <- data.frame(E1, CMS$X, CMS$Y)
coordinates(mydata) <- c("CMS.X", "CMS.Y")

V1 <- variogram(E1 ~ CMS.X + CMS.Y , 
                data = mydata, 
                cressie = TRUE,
                alpha=c(0, 45, 90, 135))
plot(V1, 
     xlab = list(label = "Distance", cex = 1.5),
     ylab = list(label = "Cressie's semivariance", cex = 1.5),
     col = 1, pch = 16)

# variograms show the potential of a possible spatial issue (function increasing to a saturation point for 135 and 45)
# need to fit model with correlation and without and compare AIC values

library(mgcv)
M1a = gam(sighting ~ air.temp + am.pm + habitat + month + distance + s(X), family = binomial, data = CMS)
M1b = gam(sighting ~ s(air.temp) + am.pm + habitat + month + s(distance), family = binomial, data = CMS)
M1c = gam(sighting ~ s(air.temp) + am.pm + habitat + month + s(distance)+ s(Y), family = binomial, data = CMS)
M1d = gam(sighting ~ s(air.temp) + am.pm + habitat + month + s(distance)+ s(Y) + s(X), family = binomial, data = CMS)
AIC (M1, M1a, M1b, M1c, M1d)
#     df      AIC
#M1  12.00000 1986.013
#M1a 20.35639 1823.840
#M1b 24.79343 1889.505
#M1c 28.34182 1790.674
#M1d 30.32378 1724.325

#best fit model has smoother for both X and Y
# allibrary(nlme)
M1.1 = gls(sightinso need to consider that 98% of data = 0s
#moving onto zeroinflated models - this is a glm mixed effects model - need to look into gamm


# Determining Spatial Correlation Structure - GLM -------------------------

#looking at adding spatial dependency with glm models
#this section didn't work - not sure why
g ~ air.temp+distance+habitat+am.pm+month,  
           method = "REML", data = CMS)
M1.2 = update (M1.1, correlation = 
                 corExp(form =~ X + Y, nugget = TRUE))
M1.3 = update (M1.1, correlation = 
                 corLin(form = ~X + Y, nugget = TRUE))


# Adding Zero inflated Mixed Effects Model- glmmTMB -----------------------

##ASW NOTE - the glmm models do not converge - this is why we used INLA ##

library(glmmTMB)

M1b = glmmTMB(sighting ~ air.temp + am.pm + habitat + season + distance + (1|grid), 
        data = CMS,
        ziformula=~1,
        family = betabinomial(link = "logit"))

M1c = glmmTMB(sighting ~ air.temp + am.pm + habitat + season + distance.std + (1|grid), 
              data = CMS,
              ziformula=~1,
              family = betabinomial(link = "logit"))

M1d = glmmTMB(sighting ~ am.pm + habitat + (1|grid), 
              data = CMS,
              ziformula=~1,
              family = betabinomial(link = "logit"))

#BICtab(ZAPa.all, ZAPb.all, ZAPc.all,ZAPd.all, ZAPe.all, ZAPf.all, ZAPg.all,
#       ZAPh.all, ZAPi.all, ZAPj.all, ZAPk.all, ZAPl.all, ZAPm.all)

library(AICcmodavg)
AICc(M1a, return.K = FALSE, second.ord = TRUE,
                              nobs = NULL, c.hat = 1)
AICc(M1b, return.K = FALSE, second.ord = TRUE,
     nobs = NULL, c.hat = 1)
AICc(M1c, return.K = FALSE, second.ord = TRUE,
     nobs = NULL, c.hat = 1)
AICc(M1d, return.K = FALSE, second.ord = TRUE,
     nobs = NULL, c.hat = 1)


library(DHARMa)
res = simulateResiduals(M1b)
plot(res)

summary(M1b)

library(car) #overall effects
Anova(M1b, type = "II")

summary(M1b)

library(multcompView)
library(multcomp)
library(lsmeans)

marginal1 = lsmeans(M1b,
                    ~ habitat)
pairs(marginal1)

CLD1 = cld(marginal1,
           alpha=0.05,
           Letters=letters,
           adjust="holm")

CLD1

marginal1 = lsmeans(M1b,
                    ~ month)
pairs(marginal1)

CLD2 = cld(marginal2,
           alpha=0.05,
           Letters=letters,
           adjust="holm")

CLD2


# zero-inflated models with spatial correlation ---------------------------

install.packages("INLA",repos=c(getOption("repos"),INLA="https://inla.r-inla-download.org/R/stable"), dep=TRUE)
remotes::install_version("INLA", version="22.05.03",repos=c(getOption("repos"),INLA="https://inla.r-inla-download.org/R/testing"), dep=TRUE)

#inla famlies
names(inla.models()$likelihood)

library(INLA)

f2 = sighting ~ air.temp + am.pm + habitat + season + distance
M2 = inla(f2, data = CMS, family = "zeroinflatedbinomial0", control.compute = list(dic = TRUE), quantiles = c(0.025, 0.975))
summary(M2)
M3 = inla(f2, data = CMS, family = "zeroinflatedbinomial1", control.compute = list(dic = TRUE), quantiles = c(0.025, 0.975))
summary(M3)
M4 = inla(f2, data = CMS, family = "zeroinflatedbinomial2", control.compute = list(dic = TRUE), quantiles = c(0.025, 0.975))
summary(M4)

#to get a more helpful summary
Betas <- M3$summary.fixed[,c("mean", "sd", "0.025quant", "0.975quant")] 
print(Betas, digits = 2)
#check for model fit
X.1 = model.matris(~1)
Betas <- M4$summary.fixed[,c("mean", "sd", "0.025quant", "0.975quant")] 
print(Betas, digits = 2)
#check to see if 0.25 Q and 0.97 Q cross over 0, if not considered "significant"
#some potential important factors

#manually do the drop1 function to see if you can remove any covariates 
# f(grid, model = "iid") adds the grid as a random effect in the model to account for spatial autocorrelation

f2.0 = sighting ~ air.temp + am.pm + habitat + season +f(grid, model = "iid")
M2.0 = inla(f2.0, data = CMS, family = "zeroinflatedbinomial1", control.compute = list(dic = TRUE, waic=TRUE), quantiles = c(0.025, 0.975))

f2.1 = sighting ~ air.temp + am.pm + habitat +f(grid, model = "iid")
M2.1 = inla(f2.1, data = CMS, family = "zeroinflatedbinomial1", control.compute = list(dic = TRUE, waic=TRUE), quantiles = c(0.025, 0.975))

f2.2 = sighting ~ air.temp + am.pm + season+f(grid, model = "iid")
M2.2 = inla(f2.2, data = CMS, family = "zeroinflatedbinomial1", control.compute = list(dic = TRUE, waic=TRUE), quantiles = c(0.025, 0.975))

f2.3 =  sighting ~  air.temp +  habitat + season +f(grid, model = "iid")
M2.3 = inla(f2.3, data = CMS, family = "zeroinflatedbinomial1", control.compute = list(dic = TRUE, waic=TRUE), quantiles = c(0.025, 0.975))

f2.4 = sighting ~ am.pm + habitat + season+f(grid, model = "iid")
M2.4 = inla(f2.4, data = CMS, family = "zeroinflatedbinomial1", control.compute = list(dic = TRUE, waic=TRUE), quantiles = c(0.025, 0.975))

f2.5 =  sighting ~ air.temp + am.pm +f(grid, model = "iid")
M2.5 = inla(f2.5, data = CMS, family = "zeroinflatedbinomial1", control.compute = list(dic = TRUE, waic=TRUE), quantiles = c(0.025, 0.975))

f2.6 =  sighting ~ air.temp + habitat+f(grid, model = "iid")
M2.6 = inla(f2.6, data = CMS, family = "zeroinflatedbinomial1", control.compute = list(dic = TRUE, waic=TRUE), quantiles = c(0.025, 0.975))

f2.7 =  sighting ~ air.temp + season+f(grid, model = "iid")
M2.7 = inla(f2.7, data = CMS, family = "zeroinflatedbinomial1", control.compute = list(dic = TRUE, waic=TRUE), quantiles = c(0.025, 0.975))

f2.8 =  sighting ~ am.pm + habitat+f(grid, model = "iid")
M2.8 = inla(f2.8, data = CMS, family = "zeroinflatedbinomial1", control.compute = list(dic = TRUE, waic=TRUE), quantiles = c(0.025, 0.975))

f2.9 =  sighting ~ am.pm + season+f(grid, model = "iid")
M2.9 = inla(f2.9, data = CMS, family = "zeroinflatedbinomial1", control.compute = list(dic = TRUE, waic=TRUE), quantiles = c(0.025, 0.975))

f2.10 =  sighting ~ habitat + season +f(grid, model = "iid")
M2.10 = inla(f2.10, data = CMS, family = "zeroinflatedbinomial1", control.compute = list(dic = TRUE, waic=TRUE), quantiles = c(0.025, 0.975))

f2.11 =  sighting ~ air.temp+f(grid, model = "iid")
M2.11 = inla(f2.11, data = CMS, family = "zeroinflatedbinomial1", control.compute = list(dic = TRUE), quantiles = c(0.025, 0.975))

f2.12 =  sighting ~ am.pm+f(grid, model = "iid")
M2.12 = inla(f2.12, data = CMS, family = "zeroinflatedbinomial1", control.compute = list(dic = TRUE, waic=TRUE), quantiles = c(0.025, 0.975))

f2.13 =  sighting ~ habitat+f(grid, model = "iid")
M2.13 = inla(f2.13, data = CMS, family = "zeroinflatedbinomial1", control.compute = list(dic = TRUE, waic=TRUE), quantiles = c(0.025, 0.975))

f2.14 =  sighting ~ season+f(grid, model = "iid")
M2.14 = inla(f2.14, data = CMS, family = "zeroinflatedbinomial1", control.compute = list(dic = TRUE, waic=TRUE), quantiles = c(0.025, 0.975))

f2.15 =  sighting ~ distance+f(grid, model = "iid")
M2.15 = inla(f2.15, data = CMS, family = "zeroinflatedbinomial1", control.compute = list(dic = TRUE, waic=TRUE), quantiles = c(0.025, 0.975))


#Compare models
c(M4$dic$dic, M2.0$dic$dic, M2.1$dic$dic, M2.2$dic$dic, M2.3$dic$dic, M2.4$dic$dic, M2.5$dic$dic,
  M2.6$dic$dic, M2.7$dic$dic, M2.8$dic$dic, M2.9$dic$dic, M2.10$dic$dic, M2.11$dic$dic, M2.12$dic$dic, 
  M2.13$dic$dic, M2.14$dic$dic, M2.15$dic$dic)
#model fit with reef and channel and month
#[4]    3543.485 
#[2.0]  1754.888 
#[2.1]  1911.688 
#[2.2]  1688.676 
#[2.3]  1748.706 
#[2.4]  1786.407 
#[2.5]  1724.066 
#[2.6]  1910.360 
#[2.7]  1721.745 
#[2.8]  1738.821 
#[2.9]  1717.381 
#[2.10] 1795.983 
#[2.11] 1735.887 
#[2.12] 1779.574 
#[2.13] 1842.321 
#[2.14] 1732.584 
#[2.15] 1793.433

#model fit withOUT reef and channel and season instead of month
#[2.0]  1530.501
#[2.2]  1543.115 
#[2.4]  1551.067 
#[2.10] 1553.994
#[2.3]  1556.946 
#[2.1]  1559.829 
#[2.8]  1561.804 
#[2.7]  1565.161 
#[2.9]  1567.849
#[2.13] 1569.236 
#[2.14] 1572.005 
#[2.5]  1572.928
#[2.11] 1585.216
#[2.12] 1588.600 
#[2.15] 1615.652
#[2.6]  1910.360 
#[4]    3543.485


#all models improved when zero-inflated model added
#best fit is model M2.2 which includes air temp, am.pm and season
#next best fit is M2.4 which includes am.pm, habitat, and season

#Compare models
c(M4$waic$waic, M2.0$waic$waic, M2.1$waic$waic, M2.2$waic$waic, M2.3$waic$waic, M2.4$waic$waic, M2.5$waic$waic,
  M2.6$waic$waic, M2.7$waic$waic, M2.8$waic$waic, M2.9$waic$waic, M2.10$waic$waic, M2.11$waic$waic, M2.12$waic$waic, 
  M2.13$waic$waic, M2.14$waic$waic, M2.15$waic$waic)

#model fit with reef and channel and month
#[4]    1701.572 
#[2.0]  1981.874 
#[2.1]  1618.628
#[2.2]  1695.630 
#[2.3]  1693.394 
#[2.4]  1654.808 
#[2.5]  1782.085 
#[2.6]  1647.971 
#[2.7]  1774.316 
#[2.8]  1645.724 
#[2.9]  1702.361
#[2.10] 1693.382  
#[2.11] 1736.301 
#[2.12]  
#[2.13]  
#[2.14] 1656.451 
#[2.15] 1703.351

#model fit withOUT reef and channel and season instead of month - need to redo
#[4]    1701.572 
#[2.0]  1981.874 
#[2.1]  1618.628
#[2.2]  1695.630 
#[2.3]  1693.394 
#[2.4]  1654.808 
#[2.5]  1782.085 
#[2.6]  1647.971 
#[2.7]  1774.316 
#[2.8]  1645.724 
#[2.9]  1702.361
#[2.10] 1693.382  
#[2.11] 1736.301 
#[2.12]  
#[2.13]  
#[2.14] 1656.451 
#[2.15] 1703.351


Betas <- M2.2$summary.fixed[,c("mean", "sd", "0.025quant", "0.975quant")] 
print(Betas, digits = 2)

#Calculate residuals
X <- model.matrix(~ 1 + season+air.temp+am.pm, data = CMS.1)
Fit.M2 <- X %*% Betas[,1]

par(mfrow = c(1,1))
par(mar = c(5,5,2,2))
E2.inla <- CMS.1$sighting - Fit.M2
plot(x = CMS.1$air.temp, y = E2.inla, main = "Air Temp")
abline(h = 0)
plot(x = CMS.1$am.pm, y = E2.inla, main = "Habitat")
abline(h = 0)
plot(x = CMS.1$month, y = E2.inla, main = "Month")
abline(h = 0)

M2.2$summary.hyperpar
1/sqrt(M2.2$summary.hyperpar[,1])
M2.2$marginals.hyperpar


par(mfrow = c(2,2))
plot(M2.2) #make sure you click on the back arrow - it will show all of the posterior prob distributions for your model
par(mfrow = c(1,1))

#looking at Marginal Posterior distributions

#Air Temp Posterior distributions
mtemp <- M2.2$marginals.fixed$air.temp
s     <- inla.rmarginal(1000, mtemp)  
inla.hpdmarginal(0.95, mtemp)

par(mar = c(5,5,2,2))
plot(x = mtemp[,1],
     y = mtemp[,2], 
     xlab = "Beta for Air Temp",
     ylab = "Posterior distribution",
     type = "l",
     cex.lab = 1.5, lwd = 3)
  abline(v=0, lwd = 2) 

par(mfrow = c(1,1))


#Month Posterior distributions
mSeason <- M2.2$marginals.fixed$season
s     <- inla.rmarginal(1000, mSeason)  
inla.hpdmarginal(0.95, mMonth)

par(mar = c(5,5,2,2))
plot(x = mMonth[,1],
     y = mMonth[,2], 
     xlab = "Beta for Month",
     ylab = "Posterior distribution",
     type = "l",
     cex.lab = 1.5, lwd = 3)
abline(v=0, lwd = 2) 

par(mfrow = c(1,1))


## NOW NEED TO ADD SPATIAL CORRELATION TO MODEL  ####

#Dealing with spatial correlation in GAM
loc <- cbind(CMS$X, CMS$Y)

#Not in the book:
xyplot(loc[,2] ~ loc[,1],aspext = "iso")

mesh1 <- inla.mesh.2d(loc, max.edge=c(1000, 1000))
mesh2 <- inla.mesh.2d(loc, max.edge=c(500, 500))
mesh3 <- inla.mesh.2d(loc, max.edge=c(250, 250))    
mesh4 <- inla.mesh.2d(loc, max.edge=c(150, 150))
mesh5 <- inla.mesh.2d(loc, max.edge=c(100, 100))


#Calculate the number of nodes per mesh
mesh1$n #793, 1000
mesh2$n #793, 500
mesh3$n #828, 250
mesh4$n #1043, 150
mesh5$n #1521, 100

#Install package splancs
library(splancs)
zzdomain <- inla.nonconvex.hull(loc)
mesh6 <- inla.mesh.2d(boundary = zzdomain, max.edge=c(150, 150))


#Make a plot
par(mfrow=c(3,2), mar=c(3,0,3,0))
for (i in 1:6){
  plot(get(paste('mesh',i,sep='')), asp=1, main = i)
  points(loc,col=2,pch=16, cex=.3)
}
#Using plot 4 - has a good mesh size (1128) that is not too complex and has a quick computing time
#This is the code for Figure 10.7
par(mfrow=c(1,1), mar=c(0,0,2,0))
plot(mesh4)
points(loc, col = 1, pch = 16, cex = 1.5)

#And mesh is mesh4 from here on-wards
mesh <- mesh4
mesh4$n
# do not want mesh size to be too small or too large; small = greater precision but more time to calculate everything

library(foreign)
library(coda)
library(fields)
#Store the data --> vertex mapping:
##(mesh$idx$loc[m] is the mesh vertex for data location number m)
CMS$hhid = mesh4$idx$loc

#Create the SPDE model (kappa^2-Delta)(tau x) = w
Ap      <- inla.spde.make.A(mesh, loc = loc)
dim(Ap) #check to make sure that the dimensions for Ap match the dataframe and the number of mesh nodes
spde   <- inla.spde2.matern(mesh, alpha = 2)

#define the spatial field
w.index <- inla.spde.make.index(
  name = 'w',
  n.spde = spde$n.spde,
  n.group = 1,
  n.repl = 1)
str(w.index)

N <- nrow(CMS)
MyCovariates = data.frame(Intercept = 1, 
                          Time = CMS$am.pm, 
                          Season = CMS$season,
                          Habitat = CMS$habitat,
                          Temp = CMS$air.temp,
                          Dist = CMS$distance)
MyCovariates1 = na.omit(MyCovariates)

StackFit <- inla.stack(
  tag = "Fit",
  data = list(y = CMS$sighting),  
  A = list(1, 1, Ap),                  
  effects = list( 
    Intercept = rep (1,N),
    X = MyCovariates,
    w = w.index))

f3.1 =  y~ -1 + Intercept + Temp +  Time + Season +  Habitat
f3.2 =  y~ -1 + Intercept + Temp +  Time + Season +  Habitat + f(w, model = spde)


IM3.1 = inla(f3.1, family = "zeroinflatedbinomial1", data = inla.stack.data(StackFit),
            control.compute = list (dic = TRUE, waic = TRUE),
            control.predictor = list (A = inla.stack.A(StackFit)))
IM3.3 = inla(f3.3, family = "zeroinflatedbinomial1", data = inla.stack.data(StackFit),
             control.compute = list (dic = TRUE, waic = TRUE),
             control.predictor = list (A = inla.stack.A(StackFit)))

#INLA won't run with a defined mesh and unbalanced factors
#adjusting data to balance design by removing surveys with no terps observed and removing all reef and channel quads
#Remove surveys with no terrapin observations
CMS2=subset(CMS, survey != "2") #makes a dataframe without survey 2
CMS3=subset(CMS2, survey != "6") #makes a dataframe without survey 2,6
CMS4=subset(CMS3, survey != "12") #makes a dataframe without survey 2,6,12
CMS5=subset(CMS4, survey != "15") #makes a dataframe without survey 2,6,12,15
CMS6=subset(CMS5, survey != "20") #makes a dataframe without survey 2,6,12,15.20
CMS7=subset(CMS6, survey != "22") #makes a dataframe without survey 2,6,12,15.20,22
CMS8=subset(CMS7, survey != "24") #makes a dataframe without survey 2,6,12,15.20,22,24
CMS9=subset(CMS8, survey != "26") #makes a dataframe without survey 2,6,12,15.20,22,24,26
CMS10=subset(CMS9, survey != "37") #makes a dataframe without survey 2,6,12,15.20,22,24,26,37

CMS11=subset(CMS10, habitat != "Channel") #makes a dataframe without channel quads
CMS12=subset(CMS11, habitat != "Reef") #makes a dataframe without reef quads
CMS.1 = CMS12
CMS.1 <- droplevels(CMS.1)
write.csv(CMS.1, file = "cms_1.csv")

str(CMS.1)

#cleaned up data a bit - removed grids that had both 0 and 1 for observation
CMS.2<-read.csv("CMS_1.csv")
str(CMS.2)

CMS.2$route = factor(CMS.2$route)
CMS.2$grid = factor(CMS.2$grid)
CMS.2$survey = factor(CMS.2$survey)
CMS.2$am.pm = factor(CMS.2$am.pm)
CMS.2$julian = factor(CMS.2$julian)
CMS.2$date = factor(CMS.2$date)
CMS.2$month = factor (CMS.2$month, levels = c("May", "Jun", "Jul", "Aug", "Sep", "Oct"))
CMS.2$season = factor (CMS.2$season, levels = c("Spr", "Sum", "Fall"))
CMS.2$habitat = factor(CMS.2$habitat)

#looking at sample balance by habitat type and month
table(CMS.2$habitat,CMS.2$season) 
table(CMS.2$survey, CMS.2$habitat)
table(CMS.2$habitat, CMS.2$am.pm)


#Dealing with spatial correlation in GAM
#define mesh size
#change coordinates to kilometers
CMS.1$XKM = (CMS.1$X/1000)
CMS.1$YKM = CMS.1$Y/1000

Loc <- cbind(CMS.1$X, CMS.1$Y)
head(Loc)
D <- dist(Loc)
par(mfrow = c(1,2), mar = c(5,5,2,2), cex.lab = 1.5)
hist(D, 
     freq = TRUE,
     main = "", 
     xlab = "Distance between sites (km)",
     ylab = "Frequency")
text(10, 3000, "A", cex = 1.5)

plot(x = sort(D), 
     y = (1:length(D))/length(D), 
     type = "l",
     xlab = "Distance between sites (km)",
     ylab = "Cumulative proportion")
text(10, 1, "B", cex = 1.5)

#Not in the book:
xyplot(loc[,2] ~ loc[,1],aspext = "iso")

mesh1 <- inla.mesh.2d(loc, max.edge=c(1000, 1000), cutoff = 1000)
mesh2 <- inla.mesh.2d(loc, max.edge=c(400, 400), cutoff = 400)
mesh3 <- inla.mesh.2d(loc, max.edge=c(250, 250), cutoff = 250)    
mesh4 <- inla.mesh.2d(loc, max.edge=c(150, 150), cutoff = 150)
mesh5 <- inla.mesh.2d(loc, max.edge=c(100, 100), cutoff = 100)

#Calculate the number of nodes per mesh
mesh1$n #32, 1000
mesh2$n #65, 400
mesh3$n #156, 250
mesh4$n #444, 150
mesh5$n #975, 100

#Install package splancs
library(splancs)
zzdomain <- inla.nonconvex.hull(loc)
mesh6 <- inla.mesh.2d(boundary = zzdomain, max.edge=c(100, 100), cutoff = 100)


#Make a plot
par(mfrow=c(3,2), mar=c(3,0,3,0))
for (i in 1:6){
  plot(get(paste('mesh',i,sep='')), asp=1, main = i)
  points(loc,col=2,pch=16, cex=.3)
}
#Using plot 4 - has a good mesh size (1128) that is not too complex and has a quick computing time
#This is the code for Figure 10.7
par(mfrow=c(1,1), mar=c(0,0,2,0))
plot(mesh5)
points(loc, col = 1, pch = 16, cex = 1.5)

#And mesh is mesh4 from here on-wards
mesh <- mesh5
mesh5$n
# do not want mesh size to be too small or too large; small = greater precision but more time to calculate everything

library(foreign)
library(coda)
library(fields)
#Store the data --> vertex mapping:
##(mesh$idx$loc[m] is the mesh vertex for data location number m)
CMS.1$hhid = mesh5$idx$loc

#Create the SPDE model (kappa^2-Delta)(tau x) = w
Ap      <- inla.spde.make.A(mesh, loc = loc)
dim(Ap) #check to make sure that the dimensions for Ap match the dataframe and the number of mesh nodes
spde   <- inla.spde2.matern(mesh, alpha = 2)

N <- nrow(CMS.1)
MyCovariates = data.frame(Intercept = 1, 
                          Time = CMS.1$am.pm, 
                          Season = CMS.1$season,
                          Habitat = CMS.1$habitat,
                          Temp = CMS.1$air.temp,
                          Dist = CMS.1$distance)


stk.1 <- inla.stack(
  tag = "est",
  data = list(y = CMS.1$sighting),  
  A = list(Ap,1),                  
  effects = list(                 
    s = 1:spde$n.spde,         
    MyCovariates))


dim(inla.stack.A(stk.1))
f3.1 =  y~ 1 + Intercept + Temp +  Time + Season +  f(s, model = spde)
M3.1 = inla(f3.1, family = "zeroinflatedbinomial1", data = inla.stack.data(stk.1),
            control.compute = list (dic = TRUE, cpo = TRUE),
            control.predictor = list (A = inla.stack.A(stk.1)))

f3.2 =  y~ 0 + Intercept +  Habitat + Season +  f(s, model = spde)
M3.2 = inla(f3.2, family = "zeroinflatedbinomial1", data = inla.stack.data(stk.1),
            control.compute = list (dic = TRUE, cpo = TRUE),
            control.predictor = list (A = inla.stack.A(stk.1)))

f3.0 = y~ 0 + Intercept +  f(s, model = spde)
M3.0 = inla(f3.0, family = "zeroinflatedbinomial1", data = inla.stack.data(stk.1),
          control.compute = list (dic = TRUE, cpo = TRUE),
          control.predictor = list (A = inla.stack.A(stk.1)))

f3 = y~ 0 + Intercept + Time + Month + Habitat + Temp + Dist + f(s, model = spde)
M3 = inla(f3, family = "zeroinflatedbinomial1", data = inla.stack.data(stk.1),
          control.compute = list (dic = TRUE, cpo = TRUE),
          control.predictor = list (A = inla.stack.A(stk.1)))

f4 = y~ 0 + Intercept + Time + Month + Habitat + Temp + f(s, model = spde)
M4 = inla(f4, family = "zeroinflatedbinomial1", data = inla.stack.data(stk.1),
          control.compute = list (dic = TRUE, cpo = TRUE),
          control.predictor = list (A = inla.stack.A(stk.1)))

f5 = y~ 0 + Intercept + Time + Month + Habitat + Dist + f(s, model = spde)
M5 = inla(f5, family = "zeroinflatedbinomial1", data = inla.stack.data(stk.1),
          control.compute = list (dic = TRUE, cpo = TRUE),
          control.predictor = list (A = inla.stack.A(stk.1)))

f5 = y~ 0 + Intercept + Time + Month + Temp + Dist + f(s, model = spde)
M5 = inla(f5, family = "zeroinflatedbinomial1", data = inla.stack.data(stk.1),
          control.compute = list (dic = TRUE, cpo = TRUE),
          control.predictor = list (A = inla.stack.A(stk.1)))

f6 = y~ 0 + Intercept + Time + Month + Temp + f(s, model = spde)
M6 = inla(f6, family = "zeroinflatedbinomial1", data = inla.stack.data(stk.1),
          control.compute = list (dic = TRUE, cpo = TRUE),
          control.predictor = list (A = inla.stack.A(stk.1)))

f7 = y~ 0 + Intercept + Time + Month + Dist + f(s, model = spde)
M7 = inla(f7, family = "zeroinflatedbinomial1", data = inla.stack.data(stk.1),
          control.compute = list (dic = TRUE, cpo = TRUE),
          control.predictor = list (A = inla.stack.A(stk.1)))

f8 = y~ 0 + Intercept + Time + Month + f(s, model = spde)
M8 = inla(f8, family = "zeroinflatedbinomial1", data = inla.stack.data(stk.1),
          control.compute = list (dic = TRUE, cpo = TRUE),
          control.predictor = list (A = inla.stack.A(stk.1)))

f9 = y~ 0 + Intercept + Time + Habitat + Temp + Dist + f(s, model = spde)
M9 = inla(f9, family = "zeroinflatedbinomial1", data = inla.stack.data(stk.1),
          control.compute = list (dic = TRUE, cpo = TRUE),
          control.predictor = list (A = inla.stack.A(stk.1)))

f10 = y~ 0 + Intercept + Time + Habitat + Temp +  f(s, model = spde)
M10 = inla(f10, family = "zeroinflatedbinomial1", data = inla.stack.data(stk.1),
          control.compute = list (dic = TRUE, cpo = TRUE),
          control.predictor = list (A = inla.stack.A(stk.1)))

f11 = y~ 0 + Intercept + Time + Habitat + Dist + f(s, model = spde)
M11 = inla(f11, family = "zeroinflatedbinomial1", data = inla.stack.data(stk.1),
          control.compute = list (dic = TRUE, cpo = TRUE),
          control.predictor = list (A = inla.stack.A(stk.1)))

f12 = y~ 0 + Intercept + Time + Habitat +  f(s, model = spde)
M12 = inla(f12, family = "zeroinflatedbinomial1", data = inla.stack.data(stk.1),
           control.compute = list (dic = TRUE, cpo = TRUE),
           control.predictor = list (A = inla.stack.A(stk.1)))

f13 = y~ 0 + Intercept +  Month + Habitat + Temp + Dist + f(s, model = spde)
M13 = inla(f13, family = "zeroinflatedbinomial1", data = inla.stack.data(stk.1),
          control.compute = list (dic = TRUE, cpo = TRUE),
          control.predictor = list (A = inla.stack.A(stk.1)))

f14 = y~ 0 + Intercept +  Month + Habitat + Temp +  f(s, model = spde)
M14 = inla(f14, family = "zeroinflatedbinomial1", data = inla.stack.data(stk.1),
           control.compute = list (dic = TRUE, cpo = TRUE),
           control.predictor = list (A = inla.stack.A(stk.1)))

f15 = y~ 0 + Intercept +  Month + Habitat +  Dist + f(s, model = spde)
M15 = inla(f15, family = "zeroinflatedbinomial1", data = inla.stack.data(stk.1),
           control.compute = list (dic = TRUE, cpo = TRUE),
           control.predictor = list (A = inla.stack.A(stk.1)))

f16 = y~ 0 + Intercept +  Habitat + Temp + Dist + f(s, model = spde)
M16 = inla(f16, family = "zeroinflatedbinomial1", data = inla.stack.data(stk.1),
           control.compute = list (dic = TRUE, cpo = TRUE),
           control.predictor = list (A = inla.stack.A(stk.1)))

f17 = y~ 0 + Intercept +  Habitat + Temp + f(s, model = spde)
M17 = inla(f17, family = "zeroinflatedbinomial1", data = inla.stack.data(stk.1),
           control.compute = list (dic = TRUE, cpo = TRUE),
           control.predictor = list (A = inla.stack.A(stk.1)))

f18 = y~ 0 + Intercept +  Habitat + Dist + f(s, model = spde)
M18 = inla(f18, family = "zeroinflatedbinomial1", data = inla.stack.data(stk.1),
           control.compute = list (dic = TRUE, cpo = TRUE),
           control.predictor = list (A = inla.stack.A(stk.1)))

f19 = y~ 0 + Intercept + Time  + f(s, model = spde)
M19 = inla(f19, family = "zeroinflatedbinomial1", data = inla.stack.data(stk.1),
          control.compute = list (dic = TRUE, cpo = TRUE),
          control.predictor = list (A = inla.stack.A(stk.1)))

f20 = y~ 0 + Intercept + Season +  f(s, model = spde)
M20 = inla(f20, family = "zeroinflatedbinomial1", data = inla.stack.data(stk.1),
          control.compute = list (dic = TRUE, cpo = TRUE),
          control.predictor = list (A = inla.stack.A(stk.1)))

f21 = y~ 0 + Intercept +  Habitat + f(s, model = spde)
M21 = inla(f21, family = "zeroinflatedbinomial1", data = inla.stack.data(stk.1),
          control.compute = list (dic = TRUE, cpo = TRUE),
          control.predictor = list (A = inla.stack.A(stk.1)))

f22 = y~ 0 + Intercept + Habitat +  f(s, model = spde)
M22 = inla(f22, family = "zeroinflatedbinomial1", data = inla.stack.data(stk.1),
          control.compute = list (dic = TRUE, cpo = TRUE),
          control.predictor = list (A = inla.stack.A(stk.1)))

f23 = y~ 0 + Intercept +  Temp +  f(s, model = spde)
M23 = inla(f23, family = "zeroinflatedbinomial1", data = inla.stack.data(stk.1),
          control.compute = list (dic = TRUE, cpo = TRUE),
          control.predictor = list (A = inla.stack.A(stk.1)))

f24 = y~ 0 + Intercept + Dist + f(s, model = spde)
M24 = inla(f24, family = "zeroinflatedbinomial1", data = inla.stack.data(stk.1),
          control.compute = list (dic = TRUE, cpo = TRUE),
          control.predictor = list (A = inla.stack.A(stk.1)))

#compare model fit between model with spatial smoother and one without
c(M3$dic$dic, M4$dic$dic, M3.0$dic$dic, M5$dic$dic, M6$dic$dic, M7$dic$dic, M8$dic$dic, M9$dic$dic,
  M10$dic$dic, M11$dic$dic, M12$dic$dic, M13$dic$dic, M14$dic$dic, M15$dic$dic, M16$dic$dic, M17$dic$dic, 
  M18$dic$dic, M19$dic$dic, M20$dic$dic, M21$dic$dic, M22$dic$dic, M23$dic$dic, M24$dic$dic)

#[1] 1019.0661 1048.8134 1062.1386 1048.1262 1030.2366 1044.4021 1044.9787 1046.5985 1044.1331 1047.8749 1037.8241
#[12] 1525.0811 1102.2608 1433.0802 1057.7098 1060.5859 1047.5757 1041.2335 1060.7681 1054.2579 1054.2579 1051.4070
#[23]  792.2556
c(M2.2$dic$dic, M2.10$dic$dic, M3.1$dic$dic, M3.2$dic$dic)
#> c(M2$dic$dic, M3$dic$dic)
#[1] 1987.973  484.744  adding the spatial model significanlty reduces DIC scores

summary (M3.1)
#to get a more helpful summary
Betas <- M3.1$summary.fixed[,c("mean", "sd", "0.025quant", "0.975quant")] 
print(Betas, digits = 2)
